# Supplementary material for: Construction of a high-density linkage map and mapping of sex determination and growth-related loci in the mandarin fish (Siniperca chuatsi)
Source: BMC Genomics. 2017 Jun 6;18:446. doi: 10.1186/s12864-017-3830-3 (PMC5461734; doi:10.1186/s12864-017-3830-3)
Supplement: Supplementary file 1 — Data production of ddRAD sequencing for each individual. (XLS 33 kb) [file 12864_2017_3830_MOESM1_ESM.xls]

## Sheet: S01
Supplementary Table 1. Data production of ddRAD sequencing for each individual.
Sample_ID	Reads_num (M)	Bases_num (M)	GC(%)	Q20(%)
1	6.56	799.88	41.73	96.08
2	2.88	350.75	42.06	96.12
4	2.47	301.74	42.13	96.01
5	4.24	516.74	42	96.1
6	5.67	691.91	41.94	96.08
7	8.33	1024.35	42.16	96.12
8	4.5	553.23	42.09	96.14
9	7	861.27	42.22	96.03
10	6.43	790.95	41.76	96.02
12	5.89	721.45	41.57	96.01
13	2.46	301.54	42.62	95.44
15	5.97	731.45	41.84	96.21
18	6.3	766	42.27	95.95
19	3.95	479.9	42.6	95.51
20	3.81	463.19	42.15	95.42
21	4.96	603.01	42.53	96.13
22	4.57	553.09	41.42	95.85
23	7.04	852	41.63	96.02
24	5.74	694.32	41.45	96.14
25	4.07	492.53	41.25	96.01
26	2.36	285.17	41.11	96
27	8.38	1014.54	41.43	96.19
29	3.35	406.44	42.23	95.26
32	5.29	645.61	42.06	95.83
33	8.92	1087.78	41.7	96
34	3.14	381.64	42.35	94.77
36	4.61	562.79	41.58	95.91
37	4.19	515.07	41.49	95.87
38	3.97	488.8	41.42	96.03
39	3.43	416.56	42.62	95.48
40	6.16	758.18	41.68	95.94
41	3.53	427.05	41.86	95.17
42	8.68	1067.88	41.74	95.92
43	4.83	592.01	41.43	95.88
44	3	362.48	42.45	95.4
45	7.73	946.78	41.86	95.81
48	3.53	427.05	42.03	95.46
49	4.45	541.22	41.52	95.79
50	2.41	291.95	42.72	95.43
51	1.76	214.34	41.66	95.36
52	6.53	793.72	41.54	96.02
53	2.4	290.68	41.52	95.7
54	3.59	434.1	41.59	95.88
55	3	362.97	41.91	96.02
59	2.74	331.11	41.68	95.9
60	4.77	577.33	41.79	95.92
61	3.33	403.21	42.52	95.47
62	7.42	897.41	42.45	96.22
63	3.4	414.21	42.06	95.67
64	2.42	295.03	41.86	95.72
65	3.67	447.65	41.83	95.66
66	5.16	629.91	41.71	95.72
67	2.61	318.26	41.9	95.71
68	2.44	299.94	41.96	95.61
69	4.12	506.96	41.81	95.75
70	3.61	437.16	42.72	95.47
71	5.09	626.11	41.96	95.67
72	6.08	747.63	42.38	95.69
73	4.2	514.98	42.72	95.69
74	10.48	1283.54	42.26	95.72
75	6.02	734.71	43.42	95.79
76	4.8	588.18	42.27	95.84
77	6.16	747.93	43.33	95.82
78	4.12	500.82	42.29	95.74
80	4.16	505.96	41.97	95.13
81	3.85	468.36	42.27	95.81
82	5.9	719.63	43.33	95.88
83	4.9	593.42	42.34	95.57
84	5.73	693.02	42.21	95.79
85	3.12	377.77	43.34	95.87
86	3.17	383.11	42.11	95.73
87	4.23	511.96	42.48	95.78
88	4.2	507.85	42.36	95.84
89	3.67	448.28	41.69	95.78
90	3.32	405.06	42.82	96.06
91	2.12	258.24	41.94	95.82
93	4.14	504.76	42.16	95.93
94	5.98	729.37	41.86	95.94
95	11.17	1373.38	42.19	95.93
96	6.76	825.03	42.81	95.74
97	6.16	752.07	43.18	95.84
101	3.87	476.54	42.5	95.88
103	1.74	214.28	42.37	95.86
104	5.61	687.33	42.01	95.95
105	4.44	544.46	42.54	95.86
106	6.03	738.72	42.55	95.99
107	6.02	731.13	42.6	95.97
108	3.37	409.66	42.73	95.95
109	4.59	557.22	42.23	95.49
110	2.98	362.15	42.29	96.02
111	6.13	747.85	42.98	95.8
112	5.75	707.34	43.11	95.76
114	2.27	274.75	42.73	95.8
115	4.7	568.51	42.32	96.01
116	5.12	619.08	42.78	96.05
117	2.26	273.5	43.1	95.98
120	4.23	512.07	42.77	96.03
121	7.32	899.83	43.24	95.88
122	3.78	464.41	42.62	95.63
123	8.77	1069.75	42.07	95.94
124	3.98	485.92	41.94	96.06
125	4.95	604.24	42.47	96.06
127	6.47	789.2	42.05	96.11
129	6.08	742.14	42.03	96.13
131	3.26	400.63	43.98	95.95
132	3.06	376.81	42.24	96.06
135	4.85	596.66	42.2	96.04
136	3.93	482.04	42.02	95.99
137	3.84	472	42.88	95.84
138	6.87	841.2	41.99	95.97
140	2.63	321.68	42.75	96.15
142	6.1	740.7	42.55	96.17
144	5.68	689.65	41.8	96.04
148	2.77	336.79	42.88	95.55
151	6.41	775.86	42.19	95.98
152	4.53	547.66	44.66	95.96
153	10.85	1313.03	42.06	96.16
154	6.52	789.23	42.54	96.13
156	6.75	816.88	41.98	96.09
157	5.02	607.37	42.22	96.23
158	1.85	225.91	44.96	95.92
159	8.54	1042.46	41.83	96.17
162	5.81	708.74	41.86	96.17
164	4.3	525.04	42.05	96.15
165	6.11	751.08	42.64	96.13
166	4.32	531.35	41.55	96.11
167	5.81	714.64	41.94	96.17
169	7.59	933.21	41.68	96.16
171	1.57	192.11	41.69	95.94
172	4.17	510.96	41.52	95.98
173	5.17	633.51	41.83	96.27
175	4.7	571.63	41.68	96.18
176	4.24	515.19	42.53	95.98
178	4.12	500.33	42.22	95.52
179	4.19	509.39	41.97	96.14
180	3.66	442.85	41.43	95.83
181	4.31	527.85	42.51	95.78
184	5.72	692.66	42.2	96.11
186	5.03	608.26	41.28	96.16
188	2.2	266.3	42.34	96.1
189	3.57	432.43	42.16	96.16
192	2.64	319.49	41.84	96.16
194	2.43	296.82	41.94	95.42
195	1.74	212	42.24	95.49
197	3.36	411.6	43.03	95.74
199	3.71	454.4	43.01	95.97
201	2.38	290.62	41.61	95.34
202	4.22	514.8	41.52	95.56
215	4.08	498.22	41.99	95.53
217	4.01	493.79	41.6	95.49
218	4.79	589.12	41.53	95.57
219	4.36	536.63	41.6	95.45
226	4.32	522.21	43.65	95.69
228	4.35	526.88	42.99	95.81
229	4.45	547.72	42.22	95.39
Female	13.66	1673.06	43.33	95.29
Male	10.82	1325.8	42.68	95.27
Total	753.13	91860.8	42.2199	95.8506
