# Supplementary material for: Construction of a high-density linkage map and mapping of sex determination and growth-related loci in the mandarin fish (Siniperca chuatsi)
Source: BMC Genomics. 2017 Jun 6;18:446. doi: 10.1186/s12864-017-3830-3 (PMC5461734; doi:10.1186/s12864-017-3830-3)
Supplement: Supplementary file 2 — Polymorphsim SNP markers and their association sequence information. (XLSX 2085 kb) [file 12864_2017_3830_MOESM2_ESM.xlsx]

## Sheet: Final_marker.seq
Supplementary Table2. Polymorphsim SNP markers and their association sequence information.
Marker_ID	Sequences	Segregation_type	101	10	103	104	105	106	107	108	109	110	111	112	114	115	116	117	1	120	121	12	122	123	124	125	127	129	131	13	132	135	136	137	138	140	142	144	148	151	15	152	153	154	156	157	158	159	162
r1_16	AATTCTATAACAGTGTATAGGCACAGGCAGGTGTGTGTGTTTCTGTCTGTATGTCTTCTTGTTCAATTAATGAGTGTGTGTAGTGTACTGCAGGTACAAAGGGCCCGCAGGTCCTGT	<nnxnp>	np	np	nn	nn	np	nn	nn	np	np	nn	nn	np	nn	nn	nn	np	nn	np	nn	nn	nn	np	np	np	np	np	nn	nn	nn	nn	nn	nn	np	nn	nn	np	np	np	nn	nn	np	np	np	nn	nn	nn	nn
r1_115	AATTCTTATTCTGCCGTTTGGTGCTGGACAGCTAACATTAGCCTAGAAAGACGCAAAAATGCTCAGTAGAGCTGATGTGGGGTCTAGAGTTGGGTGGTAATTCTCTGTGTGGTTTGT	<lmxll>	ll	--	lm	lm	lm	ll	lm	ll	lm	ll	lm	lm	ll	lm	lm	lm	lm	ll	ll	ll	ll	lm	ll	lm	ll	lm	lm	lm	lm	ll	ll	ll	lm	lm	lm	lm	ll	lm	lm	ll	ll	ll	ll	ll	--	lm	ll
r1_129	AATTCTGGCTCAAGTTACCCACTGTACGGTTCCGGTGTCCTTGGTGCTTTCGGGAAACCACAGAGAGAAGATCCAGTTCCAACTCATCTCATCCCCCAACACACCACTGGTCCTGGG	<lmxll>	ll	--	ll	ll	ll	lm	ll	ll	ll	lm	lm	ll	ll	lm	lm	ll	lm	lm	ll	ll	ll	lm	ll	lm	ll	ll	lm	lm	ll	ll	--	ll	ll	ll	lm	ll	ll	ll	lm	lm	ll	lm	ll	lm	lm	ll	ll
r1_182	AATTCAATGTAGAGCCTATCATTATGTGTTTAAATCTGCATAACCAATTTTGATTTGTCAGGCATATCAACTCTAACGTTGTGGTTGTCTGTTAGCTTGTGAGCACTGACACTTCCT	<nnxnp>	nn	np	nn	np	nn	np	nn	np	np	nn	nn	np	nn	np	np	--	np	np	nn	np	nn	np	np	np	nn	nn	nn	np	nn	np	nn	nn	nn	nn	np	nn	nn	np	nn	nn	np	np	nn	nn	np	nn	np
r1_399	AATTCAATCCATTTACCATTATTTATTTGTCCTCCATCTTTAATTGCAGCACAGCACAAGCATTCAGTCATTCGCTGCGCTCACAAAGGTCAGGGCAGATCGGGTAAAAGTTCAACA	<nnxnp>	np	nn	np	np	nn	np	np	np	np	np	--	NP	np	np	nn	np	nn	np	np	nn	np	np	np	np	np	nn	np	np	np	np	np	np	nn	nn	np	np	np	np	np	nn	np	np	np	np	np	np	nn
r1_544	AATTCAAAATGTTACTTAAGTAAAAGTACGGAAGCTGTTATAGTTTGAGGTTTTGTCCTGTTTCCTGTTTTATTTTGTAGTGTTCTCCTCCCCTTGTGTGTCTTGTGGTTTTACTTC	<nnxnp>	np	nn	np	nn	nn	nn	np	np	nn	nn	np	nn	--	np	nn	nn	nn	nn	np	np	--	np	np	np	nn	nn	nn	nn	np	nn	nn	np	nn	nn	np	np	NP	np	nn	nn	nn	np	nn	np	NP	NP	np
r1_559	AATTCTTGTATTCTGTACTCAGACATACAGTGAGTGATCCTGTGATACTGATTTTTTGAATATAAAAAAGTACAAGCATTTCCTTCTAAATTGAAAACTAGTACAAATCTTTCCTAT	<lmxll>	ll	--	ll	ll	--	ll	ll	lm	ll	ll	lm	lm	LM	ll	ll	lm	lm	ll	ll	lm	ll	ll	lm	lm	ll	ll	--	lm	ll	lm	ll	lm	ll	lm	ll	lm	lm	lm	ll	--	ll	lm	lm	ll	--	lm	lm
r1_635	AATTCCCGGTTTTGAAATCAGTCTGTCTGAGCTGTCACAGCTCGTGGCCACAGCAAACATCAGTCAGTGAGTGAACTCACTGACTGATGATGGCCAAAATACTGAAAAACCTGAAGA	<hkxhk>	hk	HK	hh	hk	--	hk	hh	hk	kk	kk	hk	hk	hk	hk	hk	hh	hk	kk	hh	hh	hh	hh	hh	hk	hh	hh	hk	hk	kk	hh	hh	hk	hh	hh	hk	kk	hh	hk	hh	kk	hk	kk	hk	hk	kk	kk	hk
r1_767	AATTCTTAAATTTTATCTGTTTTGTTTAAGTATCTGTCAGTTGTTGCTTCTTTACCAGATCTTTGCCAGTGATTTAATTAAGTTGGCATTCTTGCAGCTCAAGTTGCACCGGTGGAG	<nnxnp>	np	nn	nn	np	nn	np	np	np	np	nn	nn	np	nn	np	np	NP	nn	nn	nn	np	nn	np	np	nn	nn	nn	nn	nn	nn	nn	np	np	np	nn	nn	np	np	np	np	np	np	nn	nn	nn	nn	np	np
r1_874	AATTCTTGAGAGCTTGTTTATACACAAGAAATGTGAGCTCGGGTTTTGTTTATGTCTTGCAGAGGCATCTTAACTTCTTAGCTCTGGTCTGAGCTCAGGGCAGGGAGGTAAATATTG	<nnxnp>	np	nn	NP	np	nn	NP	np	np	np	np	nn	np	np	np	nn	np	nn	np	np	nn	np	np	np	np	np	nn	NP	np	NP	np	np	np	nn	nn	np	np	np	np	np	--	np	np	np	np	--	np	nn
r1_933	AATTCTGTTGTACAATCAGTGCAGAAACAAACAGCAGAATCACGCTTCACGGCCACATTCATCCATCACTGCTACATCACATTCACTAGATAAGACAAATGAATGGATTGATGGATG	<nnxnp>	nn	np	np	np	np	np	nn	np	nn	--	np	np	np	nn	nn	nn	np	nn	nn	np	np	np	nn	NP	nn	--	nn	np	NP	nn	np	np	np	nn	np	np	--	np	nn	--	nn	nn	nn	nn	--	nn	nn
r1_936	AATTCTGAATTTTCTTATCATTTACTGTCACAAGTGCTGACACGTTGTACTCAGGTCAGAGACTTGTGTAACTGCTTGTGTAGAGATGCTTTAATTATATACTATTACTTACAGTTA	<hkxhk>	hk	kk	hk	hk	kk	kk	hk	kk	hk	hk	hk	hk	hk	hk	hk	hk	hk	kk	hk	hk	hk	hk	kk	hk	hk	hk	--	hk	hk	--	hk	hk	hk	hk	hk	hk	hk	hk	kk	--	hk	hk	kk	hk	--	hk	kk
r1_1093	AATTCTCAGTTGTAGAGTAAGAGATTAACAAAAGACATATCTGCATTGGAGTCCATTTCAAGTCTTTCATACAGTCCAATAGGCAAAACCACAAGAAAAGATTCAGGGAAGAAAAGA	<nnxnp>	nn	nn	nn	np	--	np	nn	nn	np	np	np	nn	NP	np	nn	np	nn	np	np	nn	np	nn	nn	nn	np	nn	np	nn	np	np	nn	nn	np	nn	np	nn	np	np	np	nn	np	np	np	nn	nn	np	nn
r1_1135	AATTCCTCTGGGTTATGTGCCGGACTGTTGCACGGCAAAAAATGGCAAATAGAAATAGCTGGAGATGTGGTATGAAGTGTAGGTCATACTGTATATGAGTTTGATTGCATTACACCC	<nnxnp>	nn	nn	NP	nn	np	nn	np	np	nn	np	np	np	np	nn	nn	np	nn	nn	np	nn	--	nn	nn	np	np	nn	--	np	np	nn	np	np	np	NP	np	np	np	nn	np	--	nn	nn	np	np	--	np	nn
r1_1201	AATTCAAATAAAATCTGATGTCAAACTCTCTTCAACGTTATCTGATGTTTGTTCTGTTTGGCGCAGGATCACCCGGATGCCTGGTCCCTGATAGGGAACCTTCACTTGGCCAAACAG	<nnxnp>	nn	nn	nn	nn	np	np	nn	nn	np	NP	np	nn	np	np	nn	np	nn	np	np	nn	np	nn	np	np	nn	np	np	np	nn	nn	nn	nn	nn	np	nn	np	np	np	nn	nn	nn	nn	nn	np	np	nn	nn
r1_1275	AATTCAACAGTTAAAGTATAAAGATATTTTACTGGGAAAATTCAGCAACGAGAGCAACAATACAAAAAACTTCCAGTAGTATAAATTCTCAGTGCAGTGCAGACCTGCAGCAGAGCT	<nnxnp>	np	nn	NP	np	NP	np	np	np	nn	nn	nn	np	NP	np	np	np	nn	np	nn	np	np	nn	nn	np	np	nn	nn	np	np	np	nn	nn	--	np	np	nn	np	--	np	np	nn	nn	np	np	np	np	nn
r1_1301	AATTCTTGCTGTGCAAAATAAAATTGATAAAATATTTCCACCGACCTTTCCAGAAGATCTGACACCTTTCCAAATGCTAAAGTAGCAGAACACCCAGCAAGCCAGAAGACACAAGGC	<nnxnp>	np	nn	np	np	nn	nn	np	nn	np	NP	np	np	nn	nn	nn	NP	nn	nn	np	np	np	np	nn	--	np	np	nn	--	nn	np	nn	np	np	nn	np	np	nn	np	np	nn	np	nn	np	nn	NP	nn	np
r1_1368	AATTCATCGGAATCCTAGCTGCTCACTCAGGCCTAGACCATACAAGTAAATACCTGAAATGTGAAAAATAAGACTTGTTTCTATTTGATTTATAGTCTTCAAACTGGAGTGAGTGCA	<nnxnp>	np	nn	np	np	nn	np	np	np	np	np	nn	np	np	np	nn	np	nn	np	np	nn	np	np	np	np	np	nn	np	np	np	np	np	np	nn	nn	np	np	np	np	np	nn	np	np	np	np	np	np	nn
r1_1418	AATTCCCTGTTTCTATTTCCTTGGAGAGTGTTTCCTTGCTTAGCCTCAAGGGAGGTAACAAAAAGAGTGGATTTTGTCCTAAATAGGTGGTAACTTCAGAAGATACCCACTTGATTT	<nnxnp>	np	np	nn	np	np	nn	nn	nn	np	nn	nn	np	np	np	np	np	np	np	nn	nn	nn	nn	np	np	np	np	nn	nn	nn	nn	nn	nn	nn	nn	nn	nn	np	nn	nn	np	np	np	np	np	--	nn	nn
r1_1472	AATTCCAGTGATTCATCAACTATCTTGCTGTTTTGCTTTAAGGCGTTTTGTATCAGTTGGTGTTTGGTACAGATAATGCTGGTTGCCAGTAAATTTCACCAGTGCTGTTACTAAAAT	<lmxll>	ll	ll	ll	ll	lm	ll	ll	ll	ll	ll	lm	lm	ll	lm	lm	lm	ll	lm	lm	ll	LM	ll	ll	ll	ll	lm	ll	ll	ll	lm	ll	ll	lm	lm	lm	ll	lm	ll	ll	ll	lm	lm	ll	lm	--	lm	ll
r1_1507	AATTCAAACAAATGAGTCGTTCAGGCTTTGTAAGCATAGTATTAGCAAAGAGAGACAATTTGCTGTCACAGACTGCTAAGCAGTTGCAGCAGTTGACACATTAGATACATTTGCAAT	<lmxll>	ll	ll	lm	ll	lm	lm	lm	lm	ll	ll	ll	lm	lm	ll	ll	lm	lm	lm	lm	ll	lm	ll	lm	ll	lm	ll	ll	LM	lm	ll	ll	--	lm	lm	lm	ll	ll	ll	ll	--	lm	LM	ll	ll	--	ll	ll
r1_1620	AATTCCATCCACTCATAAAACAGATTATTTTTCCCTCGCACCATTCGTTGCTTACTTAGTGACATCAACATACTCAAGCGGGCCTTGGTCTAAGCTGAACTGATAGCTCGTTTAACT	<nnxnp>	nn	nn	np	np	np	np	nn	nn	nn	nn	nn	np	np	nn	nn	nn	nn	nn	nn	nn	np	np	nn	np	nn	nn	np	nn	np	nn	nn	nn	nn	nn	nn	np	nn	np	np	nn	nn	nn	nn	nn	np	nn	np
r1_1642	AATTCAGAGGATTAGTCAGGGCTTCAAAACACACAAGCAAGATAATCATTCGTCGAGTACAAGTGGAGGCCGAGCTTCTATACCACGTAGGTAAACTGACGAACTGGCGAAGAGTGG	<nnxnp>	np	nn	np	np	np	np	nn	np	nn	nn	nn	np	np	np	np	np	nn	nn	nn	np	np	nn	nn	np	np	nn	nn	np	np	np	nn	nn	nn	np	np	nn	np	nn	nn	nn	nn	nn	np	np	nn	np	nn
r1_1720	AATTCAGTATCCAACAGTGTCCTGAACAGATGTAATGTGCTACCAATTACATCTACATCACCTTCCTCTCCACTTGTTCTGACACACTGGCCCTTGTCTCAGTGCCAATTAGTTTGT	<nnxnp>	np	nn	np	np	nn	np	np	np	np	np	nn	np	np	np	nn	NP	nn	np	np	nn	np	np	np	np	np	nn	--	--	NP	np	np	NP	nn	nn	np	np	NP	np	np	--	np	np	np	np	--	np	nn
r1_1751	AATTCTTTTTTATCAAGCATTTTCCTGTTATTTTACCACTAAGGATAACAGAAATACATCGAAATCCACTTGTAACCCAGCAGACTGGAAAGTAACCTTGAAGAACATTATGCCCTC	<nnxnp>	np	np	nn	nn	nn	np	nn	np	np	nn	nn	nn	nn	nn	nn	np	nn	np	nn	nn	nn	np	np	np	np	np	--	nn	nn	nn	nn	nn	np	nn	nn	np	np	np	np	--	np	np	np	nn	--	nn	nn
r1_1765	AATTCAAATCACATACACAAGTGGCATACATTGCAAAACTCCTCACTGATTAAGAAATAAGACCAGTGTACTTTTTCTAAACCCTGTATCCCACATTCTGTGTATTTGCTATACCTG	<nnxnp>	np	np	nn	nn	nn	nn	np	np	np	np	np	np	np	np	np	--	nn	np	np	nn	NP	nn	np	nn	nn	np	np	nn	nn	nn	np	np	nn	np	nn	np	nn	np	np	--	np	np	nn	nn	--	np	np
r1_1910	AATTCTTACAGGTGAGGGTACGCAAACAATCCCACACTCAGACAACTGCTGCAGCTTACCATTTACAACTGAAAATACAAAATGCTCCAAGGGCAGATAGGGGTCTCCAGTGCTGAG	<nnxnp>	np	nn	--	np	nn	np	np	np	np	np	nn	np	np	np	nn	NP	nn	np	np	nn	np	np	NP	np	np	nn	np	np	np	np	np	np	nn	nn	np	np	np	np	np	nn	np	np	np	np	np	np	nn
r1_1976	AATTCCTGTGAAGAATATGGACATAACACTCACTGACCTGTATTGATTTTATGTTACTTTCTCATTTGCTCAAGTATATGTATGCATATATATATATTTATGTGTATTAATAATAAC	<nnxnp>	np	nn	np	np	np	np	nn	np	nn	nn	nn	np	np	np	np	np	nn	nn	nn	np	np	nn	nn	np	NP	nn	nn	NP	np	np	nn	--	nn	NP	np	nn	np	nn	nn	np	nn	nn	np	np	nn	np	nn
r1_2021	AATTCCTCTATGATTAAACCATTTGCATCCATTTTCTTACCCCCCACAGTGTGTTATGTGCATTGAAGTCTCTACACCATACCACCATACCCTGCACCTGCCCACCCACAATGTCAG	<nnxnp>	nn	NP	nn	nn	np	nn	np	np	nn	np	nn	np	nn	nn	np	nn	np	np	nn	np	nn	np	nn	nn	nn	np	NP	np	np	nn	np	np	nn	nn	np	np	nn	np	nn	--	np	np	nn	nn	--	np	NP
r1_2141	AATTCCACACTTGTTTTTAATGAAGTTCTTTTTTCAAAATCCTCACGCTTGACTCTCCTCTGACAAAAGCAGGCTTCTCCTGTTTGACCCACCTCTACACTGACGCAATCAATGGAA	<nnxnp>	nn	np	nn	nn	nn	nn	nn	nn	nn	np	np	nn	np	np	np	np	np	np	nn	np	nn	nn	nn	np	np	nn	np	nn	nn	nn	np	nn	nn	NP	np	nn	np	np	np	np	np	nn	nn	nn	nn	nn	nn
r1_2255	AATTCGTTACGCCATCTCTAAAGGTGAGCCCATCCATCCATCTTTCAGTCACGAGCCAAAGCTCAAGGCCATATGTCAAGGTTGGAATGTAGATCAACTGGTAAACTGAGAGCTTCA	<nnxnp>	np	nn	np	np	np	np	np	np	nn	nn	nn	np	np	np	np	NP	nn	nn	nn	np	np	nn	nn	np	np	nn	nn	np	np	np	nn	nn	nn	np	np	nn	np	nn	nn	np	nn	nn	np	NP	nn	np	nn
r1_2319	AATTCACAACGTATTTAAAGGCCTGAGGCATCCCAGAGTTTCCCTGCAGTGGGTCACCTTGAGTTAAGAAGTTGCTCATCATATTAGAAACTTTTATTAAAACTATTTTATCAGTCT	<nnxnp>	nn	np	nn	nn	nn	np	nn	np	np	nn	nn	nn	nn	nn	nn	np	nn	np	nn	nn	np	np	np	np	np	np	nn	nn	nn	nn	np	nn	np	nn	nn	np	nn	np	np	--	np	np	np	nn	--	nn	nn
r1_2473	AATTCAGCTTTTATTGGTTGTGTAATTTTTGTGGTGGATACTTTTTCAAGGCTGGGGTCCTTCCTCTGACTGCTGGCAGGCTAACATCACTAACAGCACTGGCAGGAGTGGGTATCA	<nnxnp>	np	NP	NP	nn	nn	nn	np	np	nn	nn	np	NP	NP	np	nn	nn	nn	nn	np	--	np	np	np	np	nn	nn	nn	nn	nn	nn	nn	np	nn	nn	np	np	nn	np	nn	np	nn	np	nn	np	np	np	np
r1_2497	AATTCAGTGCCAAATCCAGCCATATCATAGTGTTTTAATTTACAGAATTAAGCTTGATTCACATTATTTACATTCTTTAGCTTATTTTTTATACCACCCATCCTGCCCCACTCATTT	<nnxnp>	np	nn	np	np	nn	np	np	np	np	np	nn	np	np	np	nn	np	nn	np	np	nn	np	np	np	np	np	nn	--	np	np	np	np	np	nn	nn	np	np	np	np	np	--	np	np	np	np	--	np	nn
r1_2508	AATTCATAACACTGCTTTTGGTTACACTTTACTTGGATGGTCCGCCTACACAGTTTATAGAGTAACATTTTAAACAGCTGTTGAGATTAAACAATTCAACTGTTTCACAAATAAGGG	<nnxnp>	np	nn	--	NP	NP	np	nn	NP	nn	nn	nn	np	np	np	np	np	nn	nn	nn	np	--	nn	nn	np	np	nn	--	np	NP	np	np	nn	nn	nn	np	nn	np	np	nn	--	np	--	np	np	--	np	nn
r1_2637	AATTCTTCCACTGAGACTAATCTGTTGTTGGTTTGGGGCTGAAGACCAACAGCAAGCTGAAAAGAAAAACAGCCTTAAAGCCCCTGAAAACTTGCAAATCTTAAGTTTTCACTATAA	<nnxnp>	np	nn	np	nn	nn	nn	np	np	nn	nn	np	nn	np	np	nn	nn	nn	nn	np	np	np	np	np	np	nn	nn	nn	nn	np	nn	nn	np	nn	nn	np	np	np	np	nn	nn	nn	np	nn	np	np	np	np
r1_2671	AATTCGCAAGTCCACAGCAGCGCAAAGTCTACATTGACTGTAGACAGTTACGCGTTCTTAATGGTCTAGGATTCGATTGAAGATTGGATCGTAGGATTCGACTGAAGACTACCAATC	<nnxnp>	np	np	NP	np	nn	nn	np	nn	np	nn	np	np	nn	np	nn	np	np	np	nn	nn	np	np	np	nn	np	nn	nn	np	np	np	nn	nn	np	nn	np	nn	np	nn	np	np	np	np	nn	nn	np	nn	nn
r1_2693	AATTCGGCTCTCATCCAGTCCATCCAAAACAAACAGAAGTTTGAATTTGCTCTTGTCATAGTTTGTGTTTCCTGATGACTGCAGAGTTGTAAAAATGTGATTAAGAGCTTCTTCCTT	<hkxhk>	kk	hk	hk	hk	hk	hk	kk	hk	kk	hh	kk	hh	hh	kk	hk	kk	hh	hk	hk	--	HK	kk	hh	hk	kk	hk	hh	kk	hh	hk	hk	hk	kk	kk	hk	hk	HK	hk	hk	hk	kk	kk	hk	hh	kk	hk	hk
r1_2735	AATTCAGTTCCTTTTTAAATGTATCTAGAGTTACTTTATAGAGTATATTTATACTGTACTGTACCATTTCTGCTGAGTTAAATCAGATTTGAATGATATGAATGGTTAATGAAATAT	<nnxnp>	np	nn	NP	np	nn	np	np	np	np	np	--	np	np	np	nn	np	nn	np	np	nn	NP	np	np	np	np	nn	--	np	np	np	np	NP	nn	nn	np	np	np	np	np	--	np	np	np	np	--	np	nn
r1_2835	AATTCTACAAGCCGTGTTGGTCTTTCTGAAAAAGAAGAAAATCTTACTTTTAAGTAAAAAGGAAAACTGTGTACTGCTTTGTGTGTATAATGTGTTTCCCCGTAGAAAAACCTATAT	<nnxnp>	np	nn	np	np	nn	np	np	np	np	np	nn	np	np	np	nn	np	nn	np	np	nn	np	np	np	np	np	nn	--	np	np	np	np	NP	nn	nn	np	np	np	np	np	--	np	np	np	np	--	np	nn
r1_2995	AATTCATGTGGCAGATAATATGGCCAGAGACAGCTAACAGTTCAATGTCCGGGCTACAGATACTCTGCTTGATAGTAACGTGACCAGGGTTACACCATCTGTTGTTGGCCAGAACAG	<nnxnp>	nn	NP	nn	nn	nn	np	nn	nn	np	NP	nn	nn	nn	np	nn	np	np	nn	np	np	np	nn	np	np	nn	nn	np	nn	np	nn	np	np	nn	nn	np	np	np	np	nn	np	np	np	np	np	np	np	np
r1_3011	AATTCAAACAGCTGATCACAGCTTGAATATTAAATTTTCTCCCACGTTCGAACAAAAGTTTGAATTTTGAATAGAATGTGGTGCCGCTACTGAACACACACACACACACACACACAC	<lmxll>	ll	lm	ll	lm	ll	ll	ll	ll	ll	ll	ll	lm	lm	ll	ll	lm	lm	ll	ll	ll	ll	ll	ll	lm	lm	ll	lm	ll	lm	lm	ll	lm	ll	LM	lm	ll	lm	lm	ll	ll	lm	ll	lm	ll	ll	ll	ll
r1_3034	AATTCGCTTCGCTTTCTGTCTGAACACACCAGAAAGCTCCTCTCCTCTCATCTTCTCCTTCTCAGGTCAACCTCCTGTCTGAGAGAACTATCAGTATCAGGAGCAAAGTCTCCAAGA	<hkxhk>	hh	hk	hh	hk	kk	kk	hk	hk	hk	hh	hk	hk	HK	kk	hk	hh	kk	kk	hh	hk	hh	hh	hk	hk	kk	kk	hk	hk	kk	hk	hk	kk	hk	--	hk	hh	--	hh	hk	hk	hh	kk	hk	hk	hh	hk	hh
r1_3088	AATTCATTTGGGTGATTGAACTTTTGTTAGGAGACTGCATTCTCTTTTGTCCCACAATCCTGAGAGCCATTGAACGCAGCATTGGCCAGTCTGACCTGTGACCCGGATGTCACCAGG	<nnxnp>	nn	nn	np	np	np	np	nn	nn	nn	NP	nn	np	np	nn	nn	--	nn	nn	nn	nn	np	np	nn	np	nn	nn	np	nn	np	nn	nn	nn	nn	nn	nn	np	nn	np	np	nn	--	nn	nn	nn	NP	nn	np
r1_3129	AATTCCGCAAGTTGACCAAAGAAATAAAAAAACTGGCTGATACCTTGTTTATGTACTCCCTGTATGCAACAGGCCTTTTTCACAGCAGACATTTTGACTTGTCATAGCAGGAAAAGC	<nnxnp>	nn	np	nn	nn	np	nn	np	nn	nn	nn	np	nn	nn	nn	np	nn	np	np	nn	nn	np	np	nn	nn	np	np	np	nn	np	np	np	nn	np	--	nn	np	np	nn	np	np	nn	np	nn	np	np	np	np
r1_3209	AATTCACCTTTTGGTTTTTGAAAACTCTGTAATGATAAGAGAAGAGATCTCTTGCATTTTAGGAATGTGATTGCGACTGTGCCATTTTAAAAATATTACTTATTAACTGGTATTTCC	<nnxnp>	nn	nn	np	np	np	nn	nn	np	nn	nn	np	nn	nn	np	nn	np	nn	nn	nn	np	np	np	nn	nn	nn	nn	nn	nn	nn	np	nn	NP	nn	np	np	np	nn	nn	nn	np	nn	nn	np	np	--	np	nn
r1_3219	AATTCTTGAACCTTTTCACGTGGGGATCAAAAATGAATCAGTCTAGCAGTGCACATTTTATTTACATTTTGTAGATAGTTTTCTGTTTGGACGATCAAACTCTCTCTACCTTCACCC	<nnxnp>	np	np	--	--	nn	np	np	np	nn	nn	--	nn	nn	nn	np	NP	nn	nn	np	np	NP	np	np	np	np	np	np	--	nn	np	np	np	np	np	np	nn	nn	nn	nn	--	np	nn	np	np	--	nn	np
r1_3279	AATTCTTGAGTCCAAATCGATGTGCCACATCCACCGTGTTTTGGAGGGAATCCTTGATCCCTGGTGAGACTCTGGACAGTAACTTAATCACAGTCATCTTGACGTTTTCACTTTCTT	<nnxnp>	nn	np	--	np	np	nn	nn	np	np	nn	np	np	nn	np	nn	nn	np	np	nn	np	nn	np	NP	nn	nn	np	nn	np	np	nn	nn	nn	nn	nn	nn	np	NP	np	np	np	np	np	nn	nn	np	nn	nn
r1_3363	AATTCACACTCTTCTCCTGTACAGTCGTGTCTGGTGTTCACACAGTTACCCACATTCACACCTGGAAGCTGAGCAGCACAACCTCTGTGATGGATTGTTGTCTAGTGCCTTGCTCAA	<lmxll>	lm	ll	lm	lm	lm	LM	ll	ll	ll	ll	ll	lm	ll	ll	ll	ll	ll	ll	ll	lm	--	ll	lm	ll	lm	lm	lm	ll	ll	lm	lm	lm	ll	lm	ll	ll	LM	lm	ll	ll	lm	ll	lm	ll	lm	ll	lm
r1_3601	AATTCACTGCAACAAGATAAATATCCTCGGCTTGGCGACGTGAGGCTGCCGCACTCTCTCTCTGAGAGAGTGCGGCGGCCTCACGTCCACACACACACACACACACACACACACACA	<nnxnp>	np	nn	np	np	np	np	nn	np	nn	--	nn	np	NP	np	np	np	nn	nn	nn	np	np	nn	nn	np	np	nn	nn	NP	np	np	NP	nn	nn	np	np	nn	np	np	nn	nn	nn	nn	np	NP	nn	np	nn
r1_3615	AATTCAGGTGCATCAAAACAAATTACAGGTGATAACAGAGAGCAGGAGGGGGCAGAATGGAGGCTTAACAGGCTGATGCTCATTAGAGTCCGGGTTGTCTTAAAATGTGTGTGGGTG	<nnxnp>	np	nn	NP	np	nn	NP	np	NP	NP	NP	nn	np	nn	NP	nn	--	nn	np	np	nn	NP	np	np	np	np	nn	np	NP	--	np	--	NP	nn	nn	np	np	NP	np	np	nn	np	np	np	np	--	np	--
r1_3683	AATTCATTTATCACGTTAATATAAAATGAATCTGCCGGAGACTTTGTTATTTGAGATTATGTTGGTTTTATTTATTTGGTTTTGTTTTATTTATTCAGTAAAAACAAGTTATCATAT	<nnxnp>	nn	np	nn	np	np	nn	nn	np	nn	nn	np	np	np	np	np	nn	np	np	np	np	np	np	nn	nn	nn	nn	--	nn	np	nn	nn	NP	np	nn	np	np	nn	nn	np	--	np	nn	--	nn	--	nn	np
r1_3708	AATTCAGTGAAATAATGACTGTGTTTGAGTGGTACTGTATGTTACACAGCTTAAAAAGACTCTTAAAAAGCATCTTTAGTTATCTAAACTAGCAGGCTCATAGTATTGATGCACACA	<hkxhk>	kk	hk	hk	--	hh	kk	kk	hh	kk	hk	--	hk	--	hh	hk	hk	hh	kk	kk	kk	HK	hk	hk	hk	hk	hk	kk	HK	HK	hh	hk	hk	hk	hh	hh	hk	kk	kk	hk	--	kk	hk	hk	hk	--	hk	HK
r1_3753	AATTCTAGTAATGGTTTTCACAACCCTCCAAATAATTTTTTTCCAGTGTCCATTTTTGTACACAAGTCTCTCTTTTCTACCTGTTTGATCTTGTTGCGGGAGCTGGTGATGCGCTCG	<nnxnp>	np	NP	nn	nn	nn	np	np	np	nn	np	--	nn	np	nn	--	--	np	NP	np	np	NP	nn	np	np	nn	np	nn	nn	np	nn	nn	nn	nn	nn	nn	np	nn	np	nn	np	nn	np	np	np	nn	nn	--
r1_3892	AATTCCCAAGTATGTGAATCAATCAACAACTTTGAATTAAGCAGCTTCTTCAGCTTCTCCTTTATTGCTAAAGTTTGATTGCATCTTGAAAGAACTGCGTTGTCCTGTGTGACTTTG	<nnxnp>	np	nn	np	np	nn	np	np	np	np	np	nn	np	np	np	nn	np	nn	np	np	nn	np	np	np	np	np	nn	np	np	np	np	np	np	nn	nn	np	np	np	np	np	nn	np	np	np	np	np	np	nn
r1_3993	AATTCTATGTTGTAGGAGAAAGTTGGAATCAGAAATGGTGAAGGTCACTCAAAGCAGGAAATTCCAGAGAAAAACTGAAGGACTCTGAGGTGAAACTCTGGAGAATAAACTGGCTGT	<nnxnp>	np	--	nn	nn	nn	np	np	np	np	nn	np	np	nn	np	np	np	nn	nn	nn	np	np	np	np	nn	nn	nn	np	np	nn	np	np	np	np	nn	nn	nn	nn	nn	np	nn	np	nn	nn	nn	np	nn	nn
r1_4026	AATTCATTCACTAATTATTCTATAATATGTGACTTTTTGGCCAAAATGAGCCTTTTCGTGTTGAGTTTAGTCAGATTTAATCAGCAGCAGGTAACAAGTTAGATTTTAATCTCAGCG	<lmxll>	ll	lm	LM	lm	LM	LM	ll	lm	ll	lm	ll	lm	lm	ll	lm	ll	lm	lm	LM	lm	--	ll	lm	lm	ll	LM	lm	ll	lm	lm	lm	lm	ll	ll	lm	lm	lm	lm	lm	LM	ll	ll	lm	lm	ll	lm	LM
r1_4336	AATTCAATTCTTTATATAAGTTAGTATGTGCTGTTATATTCACAGACACAGCGTATAACAAACTGCATACAGGTTGATTATTTTAAAAGACACAGCAACATAACGTGCGGGGTTTAA	<hkxhk>	--	hk	--	hk	hh	hh	hh	hk	hk	HK	HK	kk	kk	hk	hh	--	kk	hk	hk	hk	HK	hh	hh	kk	hh	hk	kk	hh	hh	hk	hk	hk	kk	hk	hh	hk	hk	HK	kk	--	kk	hk	hk	hk	--	hh	hh
r1_4357	AATTCAATATTTTAAATAAAACTAAATGTTTGTAGAGCAGCAAAGTCGCCGTATAAACTCAGTAACAGTGAATAGTGAAGTGAAGACTCACTGCAGGTAAGTCACCTGGCGGAGGGG	<lmxll>	ll	lm	ll	lm	ll	lm	ll	ll	ll	ll	ll	lm	lm	ll	lm	lm	ll	lm	ll	lm	LM	ll	ll	lm	lm	ll	ll	lm	lm	ll	lm	lm	lm	ll	ll	lm	lm	ll	ll	lm	lm	ll	lm	lm	ll	lm	lm
r1_4422	AATTCGAAGAGTGAGGTGAATGAGGATGTATGTTACGTGGAGGAGACGTTAATCTCTCCTGACGGTAGCGCCGGCCTCTCTCTGCCTCTCCTCTGTCTTCTCTCCTCCATAAAAACT	<nnxnp>	nn	np	--	np	np	np	np	np	np	NP	np	nn	nn	np	np	np	nn	np	np	np	np	np	np	nn	np	np	nn	np	np	np	np	np	nn	np	np	np	np	np	nn	nn	nn	np	np	np	np	np	NP
r1_4426	AATTCACAAAGAATGGATTGTGGCCACTCATAGCACTATGAATCGCACATCACTTGCAACCACTCTCTGCCCCGTCTCAAGGTCCAATTCACAAAAGATATTGCACTAATGGCTATT	<nnxnp>	np	nn	--	np	np	np	np	--	nn	nn	nn	np	np	--	np	np	nn	np	nn	nn	NP	nn	np	np	np	nn	nn	np	np	np	nn	nn	nn	np	NP	nn	NP	nn	NP	NP	nn	nn	np	np	--	np	nn
r1_4465	AATTCGTCCCACCATAACCGTCCTTGGCACTGTCCGTGACTCACGTGACTCCACAATGGCTGTGCTGCCAGCAGAGAGGCACATATGGCTAGGCAGATGATCCCACAACAGGGTTGT	<nnxnp>	np	nn	nn	np	nn	np	nn	NP	np	NP	np	np	np	nn	np	nn	nn	np	nn	nn	nn	nn	nn	nn	nn	nn	np	np	nn	nn	nn	np	nn	np	nn	np	np	np	nn	nn	np	nn	nn	np	nn	nn	NP
r1_4706	AATTCTCCTCATCCCCAGCACCTCTTTTATGTGGTGTTCCCCAGGGGTCAATTCTTGGTCCTATACTGTTTTCTATTTAAATGCTTCCTCTGGGTCAGATAATCTATGGGTATGTTA	<nnxnp>	np	nn	np	np	np	np	np	NP	nn	nn	nn	np	np	np	np	np	nn	nn	nn	np	NP	nn	nn	np	np	nn	--	np	np	np	nn	nn	nn	NP	np	nn	np	nn	nn	--	nn	nn	np	np	--	np	--
r1_4740	AATTCGACTGAACCAAACTTTCAAATCCAAGCAGAGACACAGAAGCAAATTTTTAAACAAAATATGAATTTTTGTTGGAAAAATCATCTGTATTAACATCATATGCCAACAAGAATC	<lmxll>	lm	ll	lm	ll	ll	ll	ll	lm	lm	ll	lm	ll	LM	ll	ll	ll	lm	ll	lm	lm	LM	lm	lm	ll	lm	ll	lm	ll	ll	ll	lm	ll	ll	ll	ll	lm	lm	ll	lm	ll	lm	ll	ll	lm	--	lm	lm
r1_4760	AATTCCAAACCAGCCGTACACTAAGGCACCAGGCTCAACTTTTACATCTCGAAACCAGTTGAAAGGGATAGTGCAAACATCAGAACATCAAACGCCAGAAACAGTAGTATGTCAGAT	<lmxll>	ll	lm	lm	lm	lm	ll	ll	ll	ll	ll	ll	ll	--	ll	ll	--	lm	ll	lm	lm	lm	ll	ll	lm	lm	lm	lm	lm	lm	lm	ll	ll	lm	ll	ll	lm	lm	ll	lm	--	lm	ll	ll	ll	--	lm	--
r1_4878	AATTCTGTGGTCGGTTAGACAATAATATATTTTCTTTATTCATATTTCATAACACAAAGGAGTCAAAAAATATCAGTGACATAAAACTCCACCCCAACTGTTGTCGGAGAGATGCTT	<nnxnp>	np	np	np	np	np	nn	np	nn	np	np	nn	np	nn	np	np	np	np	nn	np	nn	np	np	nn	np	nn	np	np	np	np	nn	np	np	nn	nn	np	np	np	nn	nn	nn	nn	np	nn	np	nn	np	np
r1_4951	AATTCCCAGGATAAAAGTTGTGTGTAATCTTCTACTCAACAATTGCTCAGTCTCAGTTGCATTTTCCCCTGTAGATCAGCTCATTTGATCGGGTGAAAACAATGCCCTTTTGAACAT	<nnxnp>	np	nn	--	np	nn	np	np	np	np	np	nn	np	np	np	nn	--	nn	np	np	nn	np	np	np	np	np	nn	np	NP	NP	np	NP	NP	nn	--	np	np	--	np	np	nn	np	np	np	np	--	np	nn
r1_5038	AATTCTCTCCACACAACTGAGTTAAAATAGTTTGCAAGAGTGCGAGTATAAACACAACAAGGCTGTAAAGACGGAGTAGTGAGTAGACGAGTTTCTGTGTTTGGCGTGATGATGTTT	<nnxnp>	np	nn	np	np	np	np	np	np	nn	nn	nn	NP	np	np	np	np	nn	NP	nn	np	np	nn	np	np	np	nn	nn	nn	np	np	nn	nn	nn	np	np	nn	np	nn	np	np	nn	nn	np	np	np	np	nn
r1_5113	AATTCACACGAGGTCCAGTTACCACGCAGGCCCTCCGAGGACACAAATGAGCTGTGTGTGTGTGTGTAGAAGACAGACGAGTATGCGGGTGATTAGGTGTGTATATATAGTTTTCTG	<nnxnp>	nn	np	nn	nn	nn	nn	np	nn	np	np	nn	np	nn	nn	np	NP	nn	np	np	np	NP	nn	np	np	nn	nn	nn	nn	NP	nn	np	nn	np	nn	nn	nn	np	np	np	nn	np	np	nn	nn	np	nn	--
r1_5181	AATTCCAAAATATAAATCTCCAAATGAGTTGCCATCAACAACCTTAACATCAGAGACGTCTTTTCCAGTGTATCACTTGGGCCAGATTTTTGAAATTGTCCTCGTTTTTTTCTGCAG	<nnxnp>	nn	np	NP	np	np	np	nn	nn	nn	NP	nn	NP	nn	nn	np	nn	np	NP	nn	np	nn	nn	np	NP	np	np	nn	nn	np	nn	NP	nn	nn	np	np	NP	np	np	nn	np	nn	np	np	np	nn	np	np
r1_5221	AATTCAAACTTCAGTTCAACTTGAACGTGACTCACAATGTGCAGGAAGTGTTGTTGTTTCACTGACTGTAGCTCGATCAGAATCAGAAATACTTTATTGATCCCCGAAGGGAAACTC	<nnxnp>	np	np	np	np	np	nn	np	nn	nn	nn	nn	np	nn	nn	np	nn	np	nn	np	np	np	nn	nn	nn	nn	np	nn	np	nn	np	np	nn	np	np	nn	nn	np	nn	nn	nn	nn	nn	np	np	NP	nn	nn
r1_5278	AATTCGTAGCTGTGCGCCCTCTGCTCGCATTAGCTCCACTCTGAGGACTCTCACTATATCGACGACTGCTTTTAAAGCAGACAGGATGAAGCTAATTCAAAGATTGCACTGATTTTG	<nnxnp>	np	--	--	nn	nn	nn	np	np	nn	nn	np	nn	np	np	nn	nn	nn	nn	np	np	np	np	np	np	nn	nn	nn	nn	np	nn	--	np	nn	nn	np	np	np	np	nn	nn	nn	np	nn	np	np	np	np
r1_5360	AATTCTGGCCTGCTAGCTTCCAGCCTGCACCTCAGCCTGCTATTATCAAGCCTGCTAGCTTCCAGCCTGCATCCTGGCCTGCTAGCATCCAGTCAGTTAGGCTTGGGTTTGTTAGCC	<hkxhk>	hk	hh	kk	hk	hk	hk	hk	kk	hh	kk	hh	kk	hk	hk	hh	hh	kk	hh	kk	kk	kk	hh	hh	hk	hh	hh	hk	hh	hk	hh	hh	kk	hk	hh	hk	hh	kk	hh	hk	hk	kk	hh	hh	hh	hh	hk	hk
r1_5369	AATTCATTCATAAAAATATTATTGTATTAATCACTAAATAATTTTTCTTATACATTTTTGTATATGTTTCCTTCAACAATAATAACATCAAGTATGTCTTTGTGGATCTGATGGCTT	<nnxnp>	np	nn	np	np	np	np	np	nn	np	--	nn	nn	NP	np	np	np	nn	nn	nn	np	nn	np	nn	np	np	np	np	nn	nn	np	np	np	np	nn	nn	nn	nn	nn	np	nn	nn	nn	nn	nn	nn	np	nn
r1_5466	AATTCTGTTAAGAACATTAAATATAAATCAGTAGAAGAGATAAAATCATTTAAAATAAATGTTTTGTTAGAGAGGGATCTCATACTGATAAGAGCCATCTTAAAAAGTCTGTGCTGG	<nnxnp>	nn	nn	nn	np	np	np	nn	nn	nn	nn	nn	np	np	nn	nn	nn	nn	nn	nn	nn	--	np	nn	np	nn	nn	np	nn	np	nn	nn	nn	nn	nn	nn	np	nn	np	np	nn	nn	nn	nn	nn	np	nn	np
r1_5561	AATTCTCAGTGAAGTTTAACCCTCTGAGAGCAGAATCACTGTTCTCTCGCTAATTTTCTGGTCGGTTTGACTGCACTTAACAGGTGTGAACAGGTGAAACCGAGGTGAGTCCTCTAC	<lmxll>	ll	ll	LM	lm	lm	lm	ll	ll	ll	lm	ll	lm	lm	ll	ll	lm	ll	lm	ll	lm	LM	ll	lm	ll	ll	ll	lm	ll	lm	lm	ll	lm	ll	ll	lm	ll	lm	ll	lm	lm	lm	lm	lm	lm	ll	lm	ll
r1_5601	AATTCAACTGATGCAGGCAGCTGCTGGCATACCACTCTTTAGTGTTGTGCAAACTATACAGTAAATATAGGTGAAATATAAGTTAAAAATCTACATTTCTTCTTTTGCTTTCCATTT	<nnxnp>	nn	--	NP	np	np	np	nn	nn	nn	nn	nn	np	np	nn	nn	nn	nn	nn	nn	nn	np	np	nn	np	nn	nn	--	nn	--	nn	nn	nn	nn	nn	nn	np	nn	np	np	--	nn	nn	nn	nn	--	nn	np
r1_5605	AATTCGTGGTTCCATTTATCACAGCAAGTCTTCCAGGTCCTGAAGCAGCAAAACAGCCCCAGACCATCACACTACCACCACCACATTTTACTGTTGGTATGATTACATTACTTTTAC	<nnxnp>	np	nn	np	np	nn	np	np	np	np	np	NP	np	nn	np	nn	np	np	np	np	nn	np	np	np	np	np	nn	np	np	np	np	np	np	nn	nn	nn	np	nn	np	--	np	np	np	np	np	np	np	nn
r1_5808	AATTCCTCAACCTGAAATATCAGTGTAGTTAAAGAGCAATGCCGATGGTTTTTGTGTTAATCTTATAAGCCGCCCGTCTTCCTCACAAGATTCCAGGGTTGTCTGCACACAGTTAGC	<nnxnp>	--	np	NP	NP	np	nn	np	nn	NP	NP	np	np	NP	np	np	--	np	nn	np	np	--	nn	nn	nn	nn	nn	np	np	np	np	nn	--	nn	NP	np	nn	np	nn	nn	--	nn	nn	nn	np	--	np	np
r1_5875	AATTCCGGTTTAGGGGCTCTGCTATGGGCCTCAGGGGAGCGAACTGTGTCCTCCAGCCTCCAAACATCTTCCCTGAGTGAACAGATGAGGCTTCAGATCAAGGTGGAACTTCAGTGA	<nnxnp>	np	NP	np	np	np	np	np	nn	np	np	nn	nn	nn	np	np	np	nn	nn	nn	np	nn	np	nn	np	np	nn	np	nn	nn	np	np	np	np	nn	nn	nn	nn	nn	np	nn	nn	nn	nn	nn	nn	np	nn
r1_5946	AATTCACACTGTACTGAAATGGATCATAGGCTGAGGGCCCCATTTCTCAACACATTTACTCAACGGGGTCTCAATGCTGAATCCCAAATATCAGCAGCTGCTGCAAAGTGGTCTGGC	<nnxnp>	np	NP	--	nn	nn	np	np	np	nn	NP	np	np	nn	nn	nn	nn	np	np	nn	np	nn	np	nn	np	nn	nn	nn	np	np	nn	nn	nn	nn	nn	np	nn	nn	np	np	np	nn	np	np	np	nn	nn	nn
r1_6010	AATTCAATTTGACCAGGGTACCTGACTGGTCTCTGCACGAAGCCAAAGAGGTGGGTATATTTGCAACCAGAAGCGAATATGTTTTGCCCCATTCCTCATAGAAGTGAATGCAGAGCA	<nnxnp>	np	np	nn	np	np	nn	nn	np	np	nn	NP	np	nn	nn	nn	NP	nn	np	nn	nn	--	np	np	np	np	np	nn	nn	nn	nn	nn	nn	nn	nn	nn	np	np	np	nn	nn	np	np	np	np	nn	nn	--
r1_6074	AATTCCAACATACCTATAAAGACAGACATTCAAGTAGTACAGCTTTAATGCAGATGACCGTGGTTGATCAGTGGTTGAGTGATATAGACAGGAACAGAATGTTCGGTGCTGTCCTAC	<nnxnp>	np	nn	--	np	nn	np	np	NP	NP	nn	nn	np	nn	np	--	nn	nn	nn	nn	np	nn	np	np	nn	nn	nn	--	nn	nn	nn	np	np	np	nn	nn	np	np	np	np	--	np	nn	nn	nn	--	np	np
r1_6085	AATTCGTCAGAGGTTACTTGTAGCGACGACAGGAGGCGGACGTGTGTTCTCGGGGACTTGGCGGGAACGTTCTCAGTAAGTCCGTGAGTCTGCCAGTTCTGCAGGGAAGCATTGCTT	<nnxnp>	nn	--	--	nn	nn	nn	nn	np	np	nn	np	nn	nn	np	nn	nn	np	nn	np	nn	NP	np	np	nn	nn	np	nn	nn	np	nn	np	nn	np	np	np	nn	np	nn	np	nn	np	np	nn	nn	np	nn	np
r1_6154	AATTCCCCTTAAGATTAATGTGGATGAAAACTGCACCCAAAGCAATAAGAAAATAGGGAAACAGATGGAAATAGAAAACAAACTTGACTATTTGTTTAGAAGAGGACTGCAGACTGA	<nnxnp>	nn	nn	nn	nn	nn	nn	nn	np	nn	nn	nn	np	nn	nn	nn	nn	nn	nn	nn	nn	NP	nn	np	nn	nn	nn	nn	np	np	nn	nn	nn	nn	np	nn	np	np	np	nn	np	nn	np	np	np	np	nn	nn
r1_6189	AATTCATTTGTGGCCGCCTCTAAAGCTCTGCTTTGCTGTTAGCTACTGAGGGAGGTTTTTTTTAGGACACTAAGCTTAGATACAGTAGTGACCATTCTTCCATCCATTTTAACCACT	<nnxnp>	nn	np	np	--	nn	nn	np	np	np	np	np	np	np	np	nn	NP	nn	np	nn	np	np	nn	nn	nn	nn	nn	nn	np	nn	nn	nn	nn	nn	nn	np	np	nn	nn	np	--	nn	np	np	nn	--	nn	nn
r1_6200	AATTCGCATTGTAATGATAGAGTCTTCTCATTATTCTAATGATATAAATATGAATTTAAGATACATTTTCAAGTAAAATGATGGGCAGATTTTGGCAGTTTGAGTCCAGACTTTCAT	<nnxnp>	np	nn	NP	np	np	np	np	np	nn	nn	--	np	np	np	np	np	nn	np	nn	np	np	nn	np	np	np	nn	--	np	np	np	nn	nn	nn	np	np	nn	np	nn	np	--	nn	nn	np	np	--	np	nn
r1_6358	AATTCCAAAGGTGAGAAGTTTTTAATAGCAGACAAAAAGTTTCGAAATGCCCATTGAAACTTCTCAAACTACTTCCACAGCATAATCCACTTCTTCTTTATGCTTAGTGCACAGTGT	<nnxnp>	np	NP	np	np	np	np	np	nn	np	np	np	--	nn	np	np	np	np	np	np	np	nn	np	nn	np	np	np	--	nn	nn	np	np	np	np	nn	nn	nn	nn	nn	np	--	np	nn	nn	nn	--	np	np
r1_6421	AATTCTGAATTTAAAGCCAGTGACTTTGGCCCAGACGTTGTTAACGTTAGTTTTTGACGTAATTGAAGATGTTAAAGTACGTTATTAAGTGATCATAAGTGAGTGACATACACAAAC	<nnxnp>	np	np	NP	nn	nn	np	np	nn	np	np	nn	nn	nn	nn	nn	np	nn	nn	nn	nn	nn	nn	--	np	np	np	nn	nn	nn	np	np	nn	nn	np	nn	nn	np	np	nn	--	nn	np	np	np	--	np	nn
r1_6435	AATTCATGTCCTGTTACAAACCTGCAGTAATGTTTATTAACCGTAACCACAATCTTTCCCGAACCATAACTATAACCCAGTTGCTGTGCAAGGATATTAGACAGTGATCATTTTTGG	<nnxnp>	np	--	NP	--	nn	nn	np	np	nn	nn	np	nn	np	np	nn	--	nn	nn	np	np	np	np	np	np	nn	nn	nn	nn	np	nn	nn	np	nn	nn	np	np	np	np	nn	nn	nn	np	nn	np	np	np	np
r1_6453	AATTCTGACTTGTGTGTCTGAAAGTGGAAGCCTTTTTAAAGTTCGCTAAAGTGACGTTTCGTCCGGCTTGCCACTATGTAATGAATTGGAGGACCCACAGCTGTTGTCGTTTAGTTT	<nnxnp>	np	nn	NP	np	np	np	np	np	nn	nn	nn	np	NP	np	np	--	nn	NP	nn	np	NP	nn	np	np	np	nn	nn	NP	NP	np	nn	nn	nn	--	np	nn	NP	nn	np	np	nn	nn	np	np	--	np	nn
r1_6454	AATTCTGGCTGGTGGTTAGAATACTGGAGGCTAGCCTGCTGGAAGTTAACAGACTGGTGGTTAGCTGGCTGATAGCTTGGAACTAAGGGCTGAGGCTTGGGTGCAGAGGAGGCTGGA	<hkxhk>	hk	--	--	--	hk	hh	hk	hh	HK	kk	hh	hh	kk	kk	kk	HK	kk	hk	kk	hk	hk	hk	hk	hk	hh	hk	kk	hk	hk	hk	hk	hk	hk	HK	hh	hk	hh	hk	kk	kk	kk	kk	hk	hk	hh	hk	kk
r1_6601	AATTCCAGTGCTAAAAGCCCCTACTGAAGCCAGCTGCTGTGGTTGCTGGAAGTGCACGGCTGGGGGCGCTGACATCCCGGTGCAAGGAGCCCCAGTTAGAGCAAGCTGCTGTGGTTG	<nnxnp>	np	np	nn	np	nn	nn	np	nn	np	--	nn	nn	nn	np	np	--	nn	np	nn	np	np	nn	np	nn	np	nn	nn	nn	nn	np	np	nn	nn	nn	nn	np	nn	nn	np	nn	nn	nn	nn	np	nn	nn	NP
r1_6640	AATTCTTTCTCCCGGCGATGAACCTTAAATTTCATTAATAGTGTATGTATATGCAATTGATGCAATAAGAAATACTTACATCATTCCAATACTGCATCGCTCTCTGCTGTCGTAAAG	<nnxnp>	np	nn	np	np	nn	np	np	np	np	np	nn	np	np	np	nn	NP	nn	np	np	nn	--	np	np	np	np	nn	np	np	np	NP	np	np	nn	--	np	np	np	np	np	--	np	np	np	np	--	np	nn
r1_6732	AATTCCTACTACTCAGGTTCACACTTAAACACACACACATACACACACATAATCTTTGAATGGCTGTAGAGGCTGTGGAGTTGCCTGCAACGGGACAAATTATCCCTATAAATGACA	<nnxnp>	np	np	nn	nn	nn	np	nn	np	np	nn	nn	nn	nn	nn	nn	np	nn	np	nn	nn	NP	np	np	np	np	np	nn	nn	nn	nn	nn	nn	np	nn	nn	np	np	np	np	--	np	np	np	nn	--	nn	--
r1_6782	AATTCCCATTAAATACCGAGATCACAATTTGTGGTATTCAGCCCTACACCATACCTTTATATGTCTGAGGAACCTCCCCAGTTCCCTTCCTGCTCTTATCTGTTTGAACCACTGTCT	<lmxll>	lm	lm	ll	ll	ll	--	lm	lm	ll	--	ll	lm	--	lm	ll	ll	ll	--	ll	lm	lm	ll	lm	lm	lm	lm	--	ll	ll	ll	ll	ll	lm	ll	ll	ll	lm	lm	ll	--	ll	ll	lm	lm	--	ll	lm
r1_6811	AATTCATTAAATAAGAAAATGTGATTTGAATTGTAAGTAAATAAATCCACAGCAAGCAGTCTCTGTCCCACAGGCAGACATCTGTAATTCTGTTAGCTCGTGATGCTGCAGTGACTT	<nnxnp>	np	nn	nn	np	nn	np	np	np	np	nn	nn	np	nn	np	np	nn	nn	nn	nn	np	nn	np	np	nn	nn	nn	nn	nn	nn	nn	np	NP	np	nn	nn	np	np	np	np	np	np	nn	nn	nn	--	np	np
r1_6855	AATTCAGTCACGGGCCAACAGTCAGTGTGGAAGAGGAGAGGACAGACAGTCGTACCACGACCAGGAAGCCAGCCAGAGATAGTGGAAGATTTAAAATGCCTAAATAAAAACAAATCA	<lmxll>	lm	--	lm	ll	lm	ll	lm	ll	lm	LM	ll	ll	lm	ll	lm	ll	ll	lm	lm	ll	LM	ll	ll	lm	ll	ll	lm	--	ll	ll	lm	LM	ll	ll	lm	ll	lm	ll	ll	ll	ll	ll	lm	lm	ll	ll	ll
r1_6932	AATTCTTAACCCAAACTGGTGGCTCCATTATTACAAACGTAGGCCTATGCACAGTCATAAGTTAGTACACAGTATAGAACTAAATGCTGGTGGAGATCAAGTTTCCAGAGATACCAA	<nnxnp>	nn	NP	np	NP	nn	np	nn	nn	nn	nn	np	nn	nn	np	nn	np	np	nn	nn	np	NP	np	nn	np	np	nn	np	np	np	nn	nn	np	nn	np	nn	np	nn	np	np	--	nn	nn	nn	nn	--	np	np
r1_7000	AATTCAAATGGCCTAATTATCGAAAGAGAGCAATCAGTTTTGGTTTTTTTCTTTGTGTTTCTGAAGTTGAACCTGCCATTAGCATTGTGGTTTTAACAAGCTCTCACTAATGGAGTA	<nnxnp>	np	np	nn	np	np	nn	np	nn	np	np	nn	nn	nn	np	np	np	nn	np	np	np	np	np	nn	np	nn	np	--	np	np	nn	np	NP	nn	nn	np	np	np	nn	nn	--	nn	np	nn	np	--	np	np
r1_7094	AATTCAAGGTCCATTTACTTGATTTTTCAGGGGTTTCAACCACATCTAGCAGTCGTCTTCTTTTAACCAATTAAAATATTCAAATGGATGCGATCTCTAATAGTAACCACTGCTGAT	<nnxnp>	np	nn	np	nn	nn	nn	np	np	nn	nn	np	nn	np	np	nn	nn	nn	nn	np	np	np	np	np	np	nn	nn	nn	nn	np	nn	nn	np	nn	nn	np	np	np	np	nn	nn	nn	np	nn	np	np	np	np
r1_7135	AATTCAACTACCTTATTTGGCTGGACTGCAGCAAAGTGGGGGCCAGCCCTATATTTGAGTGATGAAGTTACACCATCGGTCGGTCAAGTGTTGGAGTTTCCCCGTTGGCCGTTGCTC	<nnxnp>	NP	nn	np	np	nn	np	np	np	NP	nn	nn	np	np	np	nn	np	nn	np	np	nn	np	np	np	np	np	nn	np	np	np	np	np	NP	nn	nn	np	np	np	np	np	nn	np	NP	NP	NP	NP	np	nn
r1_7149	AATTCAGGACTTGGCCTTTATGACGCATCACTGTTTTGATGACTGACCACATTTGGCCGGCAAGTGCTGATTTATAATTTCTGCTCTCGAATTATTAAATTGTGTTGTCACATTAGT	<nnxnp>	np	nn	np	np	nn	np	np	np	np	np	nn	np	NP	np	nn	np	nn	np	np	nn	np	np	np	np	np	nn	--	nn	np	np	np	NP	nn	nn	np	np	np	np	np	--	np	np	np	np	--	np	nn
r1_7171	AATTCGTTAAAGTTTACTTTCACTAATTACATAACACGCCTGCCTGTTGAGCAGTAGAACTATATCAGCATACCTAAAGCCCATTTCGAAGTAAAATTCAATAAACGGATCCATTCT	<nnxnp>	nn	NP	NP	nn	nn	nn	nn	np	np	nn	np	nn	nn	NP	nn	nn	np	nn	np	nn	NP	np	np	nn	nn	np	nn	nn	np	nn	NP	nn	np	np	np	nn	np	nn	np	nn	np	np	nn	nn	--	nn	NP
r1_7206	AATTCAGGGCTACTTTGTAGGCGAGCATTAGCAGCAACAGGGAGCCAGAGGAGAGAAGAAAAGTGGAGTGACATTAGCTGTCTTTGGCTTGTTGAAGGCCAGACGTGCTGCTGCATT	<nnxnp>	nn	np	--	np	nn	np	nn	np	np	nn	nn	np	--	NP	np	nn	nn	np	nn	np	nn	nn	np	np	np	nn	nn	NP	nn	np	nn	nn	nn	nn	np	nn	np	np	nn	nn	np	np	nn	nn	--	nn	np
r1_7233	AATTCAATCTCTGCCTGCCTCAGTAAGTCTGTAAGCTTTTAGTTTTCCCAATAAATCGTTGAACAGCTCCTGCTCTGCCAGTGTTTGCGTTTGGGTCCAATCCCCTGTGTTCTTGTG	<nnxnp>	nn	np	--	nn	nn	nn	nn	nn	np	np	np	nn	nn	nn	nn	nn	np	nn	np	nn	--	np	nn	nn	nn	np	np	nn	nn	nn	np	np	np	nn	nn	np	nn	np	nn	--	np	np	nn	nn	--	nn	np
r1_7250	AATTCTTTGCTGGATAGCAGCAGTATCATATCCTCCTTTTCTGCCGGAGTGGCAGGCTCCGGGTACCTGGACATCACTGGTTCTGCCAGCTCCTCTACCAGTCTCTCCATCGCCAGC	<nnxnp>	np	nn	np	nn	nn	np	nn	np	np	nn	np	np	np	nn	nn	np	--	np	np	np	NP	np	np	np	np	nn	np	nn	np	nn	np	nn	nn	np	np	nn	np	nn	--	nn	nn	np	nn	nn	nn	np	np
r1_7299	AATTCATTAATTCATTCAGTAGAAGCTCAGTGAGTCCATTTTATATCATCTGTATTTATCTGCCTTATCTCTTTCAAAACCAACCAGCAATCCATCGCATATCCCAGCCATCAATCT	<nnxnp>	np	nn	np	nn	np	nn	np	nn	nn	np	np	nn	--	nn	nn	--	nn	nn	np	nn	np	nn	nn	nn	np	np	--	nn	np	nn	np	np	np	NP	nn	np	nn	nn	np	--	nn	nn	np	np	--	np	nn
r1_7361	AATTCATTGATTGCCAGCTTAAAGTCTATATGAAGATTTTCCAGTATTTATAAAAGACTATGGATGCTACCTGGATGTTGTGTGTTGGAAATGAAAGGGAATGGCAGCAGAGAGGTG	<lmxll>	lm	ll	ll	ll	ll	lm	ll	lm	ll	lm	ll	lm	ll	ll	lm	ll	lm	lm	ll	ll	ll	ll	ll	lm	ll	ll	ll	lm	LM	ll	ll	lm	ll	ll	lm	lm	ll	ll	ll	lm	lm	lm	lm	lm	lm	lm	ll
r1_7385	AATTCCACCCCGTTCACCTCCACAATCTGGTCTCCAACCTACATTTTGGGATAAGACATAGATGCAGGTCACAGCAGGCAGGTATACAAGTCTCAGGATTTCACAGAGGTGTCCTGG	<nnxnp>	np	nn	np	np	nn	np	np	np	np	np	NP	np	np	np	nn	--	nn	np	np	nn	NP	np	np	np	np	nn	np	NP	np	np	np	np	nn	nn	np	np	np	np	np	nn	np	np	np	np	np	np	nn
r1_7396	AATTCAGTCATTTGTATGACTTTAATATGGAAATATGTGATGTTACTGCACTGATTTCAGATGGCAGCAACAACTGTATTTTTTTATTTGGCTCCTGGCCCCAGTTTGGTCACTCAG	<nnxnp>	np	nn	--	--	nn	nn	np	np	nn	nn	np	nn	np	NP	nn	nn	nn	nn	np	NP	NP	np	NP	np	nn	nn	nn	nn	np	nn	nn	NP	nn	nn	np	np	np	np	nn	nn	nn	np	nn	np	--	np	np
r1_7550	AATTCATTAAAGTCCAATACAAGTTCCACTGTTACAACCTGCCCCCCGGGGAAAGGTGTCTGGCGGCTGTCTCGATCCTTGTTTTCTGAGCTTTCGTAATTTCTTGCAGTGTCTGCT	<nnxnp>	nn	np	nn	nn	nn	nn	nn	nn	np	np	np	nn	np	np	np	np	np	np	nn	np	nn	nn	nn	np	np	nn	np	np	nn	nn	NP	nn	nn	nn	np	nn	np	nn	np	np	nn	nn	nn	np	NP	nn	nn
r1_7570	AATTCCAACAGGGCAAAAGACACAAGCAGTCAGATGATTAGACAGGTTTTATTATTCGTACTGTCTGTTGTAAACATCCATCAAAGTGTACAGACTGACTTCCTGGTTCAGCTCTGA	<lmxll>	ll	lm	ll	lm	ll	ll	ll	ll	ll	lm	ll	ll	lm	lm	lm	ll	lm	ll	lm	lm	lm	LM	ll	lm	ll	lm	LM	--	lm	ll	lm	lm	lm	ll	ll	lm	ll	lm	lm	lm	lm	lm	ll	lm	ll	ll	lm
r1_7611	AATTCACTTATGCATTAATTTCATTTTAATTTATATATCAACTTTAGAGAAACTCTCCATATTACTCTCTGTGAGCATAGTATGCTGTCTGGAAAACACATATGTTCAAGCACATTG	<nnxnp>	nn	nn	--	np	nn	np	np	np	nn	np	nn	np	nn	np	nn	nn	np	nn	np	np	np	nn	nn	nn	nn	nn	nn	nn	np	nn	np	np	nn	NP	np	np	nn	nn	nn	nn	np	np	np	nn	--	np	nn
r1_7639	AATTCAGGACTTTTACTTGTAATGGAATATTTTTAGACTGTGGCATTTCTACTTCTACTTAAATAAAGGATCTGAGTACTTCTTCCAAAAATGATATGTCAATTATTTAAGACAGAC	<hkxhk>	hh	--	--	hh	hh	hh	kk	hk	kk	kk	hk	hk	HK	hh	hk	hk	hk	hk	hk	hk	hk	hk	hh	kk	hk	hh	--	kk	hk	hk	hh	hh	hk	hh	hk	kk	hh	hk	hk	--	hk	kk	hk	hh	--	kk	hk
r1_7669	AATTCAGGAGATAATTTAAAGCTGACGATTGTAGTGCAAAATGAACAAACAAAGATTAAAGACACAGAAATATCCAATAACGTGTATTGACGTTGTGGTAGTTTAAGGTTTTTCATT	<hkxhk>	hh	hh	--	hh	hk	hk	hk	hk	hh	kk	hk	hk	--	hk	hk	hh	kk	hk	hk	hk	HK	hk	hk	hk	hh	hh	kk	hk	HK	kk	hk	kk	hk	--	hk	hk	HK	hh	hk	hk	hk	hh	hh	hk	kk	hk	hk
r1_7753	AATTCAACAACTGTAAAAGACCACCATTGTAGATTAAAAGATTAATTATGGGGTTACCAAAAGCAAAGCCTGTCACAAGCATTTAACTGCCTGGGCAATTCAGCCATATAGAAATTA	<nnxnp>	np	np	np	np	np	np	np	np	nn	nn	nn	np	nn	nn	np	np	np	nn	np	np	np	nn	nn	nn	nn	np	nn	np	nn	np	np	nn	np	np	np	nn	NP	nn	np	--	np	nn	np	np	--	nn	nn
r1_7823	AATTCGTGAACCCGTCATTATTAAATTGATTGGTGTGCCATAACTAAACATATAAGAAAACATAACAGCCACCTCAGACTGTAGACACACACACACAGCAGAGCAGAGAGGCCGCGG	<nnxnp>	np	nn	NP	NP	nn	np	np	np	np	--	nn	np	np	np	nn	NP	nn	np	np	nn	np	np	np	np	np	nn	np	NP	NP	np	np	np	nn	nn	np	np	np	np	np	nn	np	np	np	np	np	np	nn
r1_7932	AATTCGCCGCAAGTCTATTTTTGACGGAAGCCGCGTCAAGCTACACAGAGCAGATCAAACCAGGCAGGAGGTCAGACACAGAAACGGAGAGAGAATCCACCCTGTGCAGACTCCCGT	<nnxnp>	NP	np	np	np	nn	np	nn	nn	nn	np	NP	np	nn	np	np	nn	np	np	nn	np	nn	nn	nn	np	nn	nn	nn	nn	np	nn	np	np	nn	NP	nn	np	np	np	nn	np	np	np	np	np	nn	np	np
r1_7952	AATTCATCACGTTAGAAACAGCATTTAATATTGGGCCGACATATGAATTAATGTCTCATTCTACAAAGTGCGTGCACCCAATCACAAACTCTGACTGCGAAAGAACAAAGCAATCCT	<nnxnp>	np	np	NP	np	--	np	nn	np	np	nn	np	nn	np	np	nn	nn	NP	nn	nn	nn	np	np	nn	np	np	nn	np	np	nn	nn	nn	nn	nn	np	np	NP	nn	nn	nn	nn	nn	nn	nn	--	nn	np	np
r1_7988	AATTCAAACATTCCTTTTAGTCTGACATTTCTCCTACACCGTCTGAGGCAAGCCCCCAGTTTCACTCTCTCTCACCACACCGGGCTTCATCTGCAATGCTGTCATCTCACTGTAGGA	<nnxnp>	np	nn	np	np	nn	np	np	np	np	np	nn	np	np	np	nn	NP	nn	np	np	nn	np	np	np	np	np	nn	np	np	np	np	np	np	nn	nn	np	np	np	np	np	nn	np	np	np	np	np	np	nn
r1_8245	AATTCACATTGGATGAGGAGGCAAAGTATTTTTGCTGGCAGGGTGGTACTTGCCAATCACCAGGACTGAACTGCAGCAGTGTAATTACTCGCCCTTAAATTTGACCGGCAGGCCCGG	<nnxnp>	np	--	nn	nn	np	nn	np	nn	nn	np	np	nn	nn	nn	nn	np	NP	np	np	nn	np	np	nn	nn	nn	np	np	nn	np	nn	np	np	nn	np	nn	np	nn	nn	np	np	nn	nn	np	NP	nn	np	nn
r1_8341	AATTCACATTTGTCTAGCAAAACTTTTTTTTTCTTTACTACCCCGTTGATCAGTACCTGACCTCCCAGAATTATCTTGGGACACTTTGGAGGGGGCCTGACCGCTGCACACAGTATA	<nnxnp>	np	nn	np	np	np	np	np	np	nn	nn	nn	np	NP	np	np	np	nn	NP	nn	np	NP	nn	nn	np	np	nn	nn	np	np	np	nn	nn	nn	np	np	nn	np	nn	nn	np	nn	nn	np	np	--	np	--
r1_8538	AATTCAGAGCAACTGTCCAAGTGTGTGTTTGTGTGTCTCATCAAACAGACACAAAAAAATGTGCCAGTCGGTTTCCGGCCACACCACCTCCAGCATTCCTGCCGTGCCAATATTGCC	<lmxll>	lm	lm	--	lm	lm	lm	lm	ll	lm	LM	ll	ll	--	LM	lm	ll	ll	lm	lm	ll	lm	lm	ll	ll	lm	lm	lm	ll	lm	ll	lm	ll	lm	ll	lm	ll	ll	ll	lm	lm	lm	ll	ll	lm	lm	ll	ll
r1_8582	AATTCAAAAGTAATAAAACACACCCTTGCTCAATTCAGTTCACTCAGAGGATTTGCTGCAACAGCCTCACCTGGTCTGGTGTGACCACTAGCTAAGGGTGGCTAATGTTAGCAAACT	<nnxnp>	np	nn	NP	np	--	np	np	np	np	np	nn	np	--	np	nn	NP	nn	np	np	nn	--	np	NP	np	np	nn	np	NP	np	np	np	NP	nn	nn	np	NP	np	np	np	nn	np	np	np	np	--	np	nn
r1_8633	AATTCAGCATTCCTGAAATGAACTTTTCTTCTGTCACATTAATGCTCACAATTCATTTTCACAAAAGGTTTCTTATTAAATAGTGAAAATTCAGTGTGAGAAATAAGTGTTTGTTGT	<nnxnp>	np	nn	nn	nn	nn	np	np	np	nn	np	np	nn	nn	nn	nn	--	np	NP	np	np	np	nn	nn	np	nn	nn	nn	np	np	nn	nn	nn	nn	nn	np	np	nn	np	np	--	nn	np	np	np	--	nn	nn
r1_8887	AATTCTGTTTATATACCGCTGTTTTGCTTTGACATAAACGTAATGCTGCCCAGATTACATTTCCTTATCAACATAATGACGAAATGAAATTGAGCATAGAAATTCCAGAGCGCGCCG	<hkxhk>	hh	hk	--	hk	kk	hk	hk	hh	HK	hk	kk	--	kk	hh	hk	kk	kk	hk	kk	HK	--	hk	hh	kk	hk	hk	kk	kk	kk	--	hk	hk	hh	kk	kk	hh	hh	hh	hk	--	hk	kk	hk	HK	--	hk	hk
r1_8922	AATTCATGAGAAATCCATAGTTCACAAAACAGTAATATCAAACTAACAGATGAAGTTAAGCTTTTTACAATATTTTCCCTTAACATTATTATTAAGTACGATTAGTGATATTTAGGG	<nnxnp>	np	np	NP	np	--	nn	--	nn	NP	NP	np	np	np	NP	NP	nn	NP	nn	np	np	--	nn	nn	nn	nn	nn	np	--	NP	NP	nn	nn	nn	nn	--	nn	NP	nn	nn	nn	nn	nn	nn	NP	nn	np	NP
r1_9127	AATTCAGTCTAGAGGCGTCGGGATCTCCGATGTCACATTAAAAGGCGCTCCTTAAACTTCGTCAGACCTTGTCTCATAACCATCAGACTTCTCTTCAGTATCAGAGTAATCCAGGTG	<nnxnp>	np	--	--	nn	nn	nn	--	np	nn	nn	np	nn	np	np	nn	nn	nn	nn	np	np	np	np	NP	np	nn	nn	nn	nn	np	nn	nn	np	nn	nn	np	--	np	np	nn	nn	nn	np	nn	np	np	np	np
r1_9135	AATTCTCGTCTTCATCTGTTTTCCATCAGCTGTGCAACGAGGACGTACATCAAACTCACAGAGCAGCCCAGGACAGTACCTGACCAATGGCACCGACCCATACAACGGCCAGCCCTA	<nnxnp>	np	nn	np	np	np	np	np	np	nn	--	nn	np	np	np	np	np	nn	np	nn	np	np	nn	np	np	np	nn	nn	np	np	np	nn	nn	nn	np	np	nn	np	nn	np	np	nn	nn	np	np	np	np	--
r1_9181	AATTCTTCCTCGTGTGTTTCTTGTAACTTCACTTCCTGTCTTTGTGTGTTTCCCTCCAGTTTTGATTGTTCACCGGCCTTAATTGGTTTCACCTGTGTATTGCTATCTCCCCTCCCT	<nnxnp>	np	nn	np	np	np	np	np	np	nn	nn	nn	np	np	np	np	np	nn	np	nn	np	--	nn	np	np	np	nn	nn	NP	np	np	nn	nn	nn	np	np	nn	np	nn	np	np	nn	nn	np	np	np	np	--
r1_9215	AATTCATCTCTGTGGGGCGCCGCACGTGCGCCCTCTACTGGCTGTTCGCTAATGTTTGACAGTCATTAAGCTAATTAGTGTTAACAGAAGGTGACTTCACAACTTCTGTAAAGTGTT	<nnxnp>	np	np	NP	np	np	np	nn	nn	np	nn	np	nn	np	np	nn	np	nn	nn	np	nn	NP	nn	np	np	np	nn	nn	nn	nn	np	nn	nn	np	np	nn	nn	np	nn	np	np	nn	nn	np	nn	nn	nn	nn
r1_9463	AATTCTCACTAGGCATTTGGGCAACAGCATAAAATGGCAAAGACACTATGTAGAGGTCTGAGACTGTCCTCCAACGAAAAACAACAGCATCAGTTATTTCAGCAAATGCCCCAAAAT	<nnxnp>	np	np	nn	np	np	nn	nn	np	np	nn	nn	np	--	nn	nn	np	nn	np	nn	nn	nn	np	np	np	np	np	nn	nn	nn	nn	nn	nn	nn	nn	nn	np	np	np	nn	nn	np	np	np	np	nn	nn	nn
r1_9691	AATTCACTTTGGTCCGTTGCCAAGAAAGAAATCATTCTTAGTCACTTATAAATGACCTTTTGTTTCCTCGCTGCGTCCAGTGTTTCTGTGTCTGAGTACATTGTGGCGTCGCGTGGA	<nnxnp>	nn	NP	--	nn	np	np	nn	nn	np	np	np	np	np	nn	np	np	nn	np	np	np	np	nn	nn	np	nn	nn	nn	nn	nn	nn	nn	np	np	nn	np	np	nn	nn	nn	NP	np	nn	nn	np	NP	np	nn
r1_9745	AATTCTTGACGTTGGAAACAGCAGTCGACAAAGGACAGAATCAACTTTCATCCTTTCAGAAGTCCTTAAAGTGCTCAGAAAAATGTGAATCTGCGATTATTTGACAACTCAAACTAC	<nnxnp>	nn	NP	np	np	nn	nn	nn	nn	np	np	np	np	np	np	nn	np	nn	nn	nn	np	nn	nn	np	np	np	np	np	NP	nn	np	nn	nn	np	np	np	nn	nn	nn	nn	--	nn	np	nn	nn	--	np	nn
r1_9762	AATTCTTATTAATTTTACTTTGTTGGCATTTTCATTTATATTTCTGATAAAATTATTGTTGTAGCCAGCACATATGTGACTGATTATGACTATCTATCTATATTTATGTTATTGAGC	<nnxnp>	np	nn	np	np	nn	np	np	np	np	np	nn	NP	NP	np	nn	np	nn	np	np	nn	--	np	NP	np	np	nn	nn	NP	np	np	np	np	nn	nn	np	np	np	np	np	--	np	np	np	np	--	np	nn
r1_9828	AATTCGGCTTCTGTGTCCAGAGAAAATTGATGTTTGAGAAAGAGTTCAGCTGCCGGTTAGTGAACTTCCTTAAGTTAGAGTGAATATTATTGCAGTTTGCATTGCACTGGGAAACAT	<nnxnp>	nn	np	nn	nn	nn	nn	nn	nn	np	np	np	nn	nn	nn	nn	nn	np	nn	np	nn	np	np	nn	nn	nn	np	nn	nn	nn	nn	np	np	np	nn	nn	np	nn	np	nn	--	np	np	nn	nn	--	nn	np
r1_9925	AATTCATGCTATTGGCCAGTTGCAGACTGTCTTGACAGTGCTGACCTTTAAAGGCTAAGGAGAGACAGAGAGTCTCTGTTAACTGACAGTTAGCAAGCTCACTAACTTGGAGAGCTT	<nnxnp>	np	np	nn	np	NP	nn	nn	np	np	nn	nn	np	NP	nn	nn	np	nn	np	nn	nn	nn	np	np	NP	np	np	--	nn	nn	nn	--	nn	nn	nn	nn	np	NP	NP	nn	nn	np	np	np	np	--	nn	nn
r1_10336	AATTCAATTTTTGTTGTAAGAAAGCTAATGTTTAGAGCCAATTGCAACTGCAGTTTGATGAGAAATGTGTATTCACCAGTCCTGCCTGTAATTCTTTGTTGATGCATCTTCTGTAAG	<nnxnp>	nn	np	nn	nn	--	nn	nn	np	nn	nn	np	np	np	nn	nn	nn	np	np	np	--	NP	nn	np	nn	nn	np	nn	NP	np	nn	nn	nn	nn	np	np	np	np	np	nn	np	np	np	np	np	--	nn	np
r1_10399	AATTCAGACTCATTAGCCTCTGAAGCCTTCATTACTTCATAATAACAGAGAGGAGCGACAGCTCTGGTAGTAGTTTAAGAGGTTAGAAAAGCTGGCGTCTGACCAAAAGGTTGTTGG	<nnxnp>	np	np	nn	nn	np	nn	nn	NP	np	nn	nn	np	--	nn	nn	NP	nn	np	nn	nn	nn	np	NP	np	np	np	nn	nn	--	nn	nn	nn	np	nn	nn	np	np	np	--	--	np	np	np	nn	--	nn	nn
r1_10406	AATTCATCGCTTACCCATTTCTGTCACCTTCACAGGCTTAAGCACCACCACCTCATCCCCACCACCACCACCACCCTCCTCTCACCCACACATACAAAACACATCTCACTGTTTTCA	<nnxnp>	nn	--	np	nn	nn	np	np	np	nn	np	np	nn	nn	nn	np	nn	nn	nn	np	np	np	np	nn	nn	nn	nn	np	np	np	np	np	np	np	np	np	np	nn	nn	np	nn	nn	nn	nn	nn	np	np	np
r1_10425	AATTCAAGTTGTACATCAATAGGCTGAAGAACCCTTTGCCTTTGCTTTTTCATACTGGACGGAGATCGAGGGAGATTGCTACGTTTTCACAATACACTGCTGGTGAGAGAATCCGCA	<nnxnp>	nn	--	--	np	np	np	nn	--	nn	nn	nn	np	NP	--	nn	nn	nn	nn	nn	nn	NP	np	nn	np	nn	nn	np	nn	np	nn	nn	nn	nn	nn	nn	np	nn	NP	np	nn	nn	nn	nn	nn	--	nn	NP
r1_10541	AATTCGTACTGTATCTTCATATTGCAGGGTACCTTTGCATCAGAGGTGTCACTGGAAGGAGACAAGGTTAAAGTGGTGAGAGAAATTGATGGTGGCCTAGAAACTATTAAGATCAAC	<nnxnp>	np	nn	--	--	np	np	np	np	nn	--	nn	np	np	np	np	NP	nn	np	nn	np	np	nn	np	np	np	nn	nn	np	np	np	nn	nn	nn	np	np	nn	np	nn	np	np	nn	nn	np	np	NP	np	nn
r1_10548	AATTCTACACAGCACTCCGCTGCAGCGTGTTTGGTTTCCAGGCAGCACTGCATTATTAATGCACCCATCTACCCTGTACTCCCACCCCCAGAGCACAGAGAGTAGGGTGGGGACAGA	<nnxnp>	np	nn	np	np	nn	np	np	np	np	np	nn	np	NP	np	nn	np	nn	np	np	nn	np	np	np	np	np	nn	np	np	np	np	np	np	nn	nn	np	np	np	np	np	nn	np	np	np	np	np	np	nn
r1_10683	AATTCACAGTCTAGATGGTTCATAAAACATTTAAAAAATACTGTGATTGCACATCATTAAAGACGTATTTTCTCTAAAGTAGCAAATCCGTATTTAAGGGGATATTCAGGGCTACTG	<nnxnp>	np	nn	np	np	np	np	np	np	nn	nn	nn	np	np	np	np	np	nn	np	nn	np	NP	nn	np	np	np	nn	nn	np	np	np	nn	nn	nn	np	np	nn	--	nn	np	--	nn	nn	np	np	--	np	nn
r1_10876	AATTCGTCGTTAGGATAGAACTCAAACTGGTACGTGAACGTGCCGAAGCCTCTCTCCCACACTTTGACGTTCTTCCTGTGTGCTGTGAAGCCCAGTGTCAGGTTTCCCCGTTTGGGG	<nnxnp>	nn	nn	np	nn	nn	np	np	nn	nn	np	np	nn	nn	np	nn	np	nn	np	nn	nn	np	np	np	nn	np	nn	nn	nn	nn	np	np	nn	nn	nn	np	np	np	nn	nn	nn	nn	np	nn	nn	nn	np	np
r1_11225	AATTCTTAGGTCGAGAAGTTTCTGCAGAAGAAAGCAGGACGCTGATCTGCAGGACGCTGTCGGCTTCATCGTGAACACTTCCTGTCCTCCGGACTGTGCTGGACCCAGAGGGGTTCA	<nnxnp>	nn	nn	NP	nn	np	np	nn	np	nn	np	np	np	--	nn	nn	np	np	nn	np	nn	NP	np	nn	np	nn	np	np	np	NP	nn	nn	np	np	--	np	nn	np	np	nn	np	np	np	np	nn	np	np	np
r1_11398	AATTCAACACAAAAACAGCACTTTGAATTTTAAAATAACACTAACACCATTCTCGATATTCCAGATTATAATTTGTTGAATTGCTTCCTTGTACGCTTTTTGGTTTTGCAAACCTAA	<nnxnp>	NP	nn	NP	np	nn	np	np	np	np	np	nn	np	NP	np	nn	--	nn	NP	np	nn	np	np	np	np	np	nn	--	np	NP	np	np	NP	nn	nn	np	np	np	np	np	--	np	np	np	np	--	np	nn
r1_11482	AATTCCCCTCTTGGTCATTCTTCTCACTCTGTTCTGGAAAACCTCAAAGCTGTATAGCAGCATTCACAAGAAGAACGTCTCCTTTGTGCGTCCTGGTACTGGCAGGCAGTGTTTACA	<nnxnp>	np	nn	NP	np	--	np	np	np	np	NP	nn	np	NP	np	nn	NP	nn	np	np	nn	np	np	np	np	np	nn	NP	np	NP	np	np	NP	nn	nn	np	np	np	np	np	nn	np	np	np	np	NP	NP	NP
r1_11833	AATTCACAAAAGGATTGCGTGGCTTTTGCAGCTGCTAAACCTGCATAAATACGACAAAAATAATCAGTGTAATTCTCAAAGCACCCGCAAAGGGTGAACTGCACCCCTAACTGCACC	<nnxnp>	nn	np	NP	nn	np	nn	np	np	np	np	np	np	np	np	nn	np	nn	np	np	np	np	nn	nn	np	nn	nn	nn	np	nn	nn	nn	nn	np	nn	np	np	nn	nn	nn	np	nn	nn	np	np	np	nn	nn
r1_12069	AATTCCCTGGAGACTCAAACTTCATCAAAGTTATAATCAGACCTCATATTTGATTCTGTTTATTTTAGCCATTCAATGCCTTTAAATGCAGAAATTACCTCCTCTATATATAGTTCT	<lmxll>	ll	ll	LM	ll	ll	ll	ll	lm	ll	ll	lm	lm	ll	ll	lm	ll	LM	ll	lm	lm	LM	ll	ll	lm	ll	ll	ll	lm	lm	ll	ll	--	ll	lm	lm	lm	ll	lm	ll	lm	lm	lm	ll	lm	ll	lm	--
r1_12109	AATTCTACAGACACAATCGTGATGGTAACTCTGCTGCAGATAGCTGGCTGCTGAGGTATTAACTTTATTTATGCACTATATAGTGCCCTCAAAAATTCCCTCAATGGAACAAAAAAA	<nnxnp>	np	np	nn	np	np	nn	nn	np	np	nn	nn	np	np	nn	nn	NP	nn	np	nn	nn	nn	np	np	np	np	np	nn	nn	nn	--	nn	nn	nn	nn	nn	np	np	np	nn	--	np	np	np	np	--	nn	nn
r1_12326	AATTCTGTTGTGTGCTTGGCTAACGGCAGGCTGAAGCTAAAGATCATTTGTAGAAACCTGGTAAAACATTCATCAGTTTAAATCAGTTATTTTTCAGATTCTGGATCAGTTTTGGAT	<nnxnp>	np	nn	nn	np	nn	np	NP	nn	np	--	np	np	np	nn	np	--	nn	np	nn	nn	nn	nn	nn	nn	nn	nn	np	np	nn	nn	--	np	nn	NP	nn	np	np	np	nn	nn	np	nn	nn	np	--	nn	NP
r1_12327	AATTCTTTTAACTGGTTCAGTTACTGATTTGTTGTGGATGGACGACTCGCCACACAAGCAGCAAAAACAAGCCAAAACACTCCAATATGTATGGACTGGAATACTCAAAAAGAAAAA	<nnxnp>	np	nn	np	np	nn	np	np	np	np	np	nn	np	np	np	nn	np	nn	np	np	nn	np	np	np	np	nn	nn	--	np	np	np	np	np	nn	nn	np	np	np	np	np	--	np	np	np	np	--	np	nn
r1_12419	AATTCTTTTATTTTTGAACTGCAGAATCATTTTTATGTCTCAAAAAAACTTTCCACTTACTTTCATTTCCTCTTCATCCAGCCTGTTGGAGTTGTTATTATGGAACATTGTGGGGTC	<nnxnp>	np	nn	np	np	np	np	np	np	nn	nn	nn	np	--	np	np	--	nn	NP	nn	np	NP	nn	nn	np	np	nn	nn	np	np	np	nn	nn	nn	NP	np	nn	np	nn	np	np	nn	nn	np	np	np	np	nn
r1_12535	AATTCATGTTATAATATCAATAACATTTTTACCAGCTACCGTAACTGCATTTCAATCGAAAATGGATAATTTGTTTTATTGAATAGATAAAACGCTAAATTTGCCATATTTTTTCTG	<nnxnp>	np	NP	nn	np	nn	np	np	np	NP	nn	nn	np	nn	np	np	nn	nn	nn	nn	np	nn	np	np	nn	nn	nn	nn	nn	nn	nn	np	np	np	nn	nn	np	np	np	np	np	np	nn	nn	nn	--	np	np
r1_12554	AATTCTGACAAAGCAAAATAATTTGATATTACTTGTCACATATGAAACAAGTGTGGTCAGATAATTACCAGAGGTGTAAGTGCAGCACAGTAAGATGACACAGACTTCGCCAGACCA	<nnxnp>	nn	np	nn	nn	nn	nn	np	--	np	NP	nn	np	--	nn	np	nn	np	nn	nn	np	nn	nn	nn	np	np	nn	--	np	nn	nn	nn	nn	nn	nn	nn	np	nn	np	np	--	np	np	np	nn	--	np	np
r1_12573	AATTCCAGAAAATGGATACATTTCTAAAGACATTTTTGTTGTTTGTTCTTGCTTCAAACTGCATTCATCTATATTCAGATAAACCAATAATGCAAAAATGGGGCACAGTGATAGCCG	<nnxnp>	np	nn	NP	np	np	np	np	np	nn	nn	nn	np	--	np	np	NP	nn	np	nn	np	NP	nn	np	np	np	nn	nn	np	NP	np	nn	nn	nn	--	np	nn	NP	nn	np	np	nn	nn	np	NP	np	np	--
r1_12638	AATTCCCCGCGTGGATACGAGGTCTTCATCAGCTGTAAGCAGCGTCTCCGCTGTCGGCAGCACCCGCAGACAGTCACAACAGCAGTAACGTCAGGCAGCAGTGTCCACTCCGACAGG	<nnxnp>	np	nn	nn	np	nn	np	np	np	np	nn	nn	np	nn	np	np	nn	nn	nn	nn	np	nn	np	np	nn	nn	nn	nn	nn	nn	nn	np	np	np	nn	nn	np	np	np	np	np	np	nn	nn	nn	--	np	np
r1_12663	AATTCAGGCCGAGAACCACCTGCCGCTATAGTAGCTGCTGAAGCCAATGGAAGGGCTGCATCTGTGAAGACCTGGATGTCTTCTGGCTTTGTGATGTGGTCATCATAAAAGAAGGAG	<nnxnp>	np	nn	NP	np	nn	nn	nn	nn	np	NP	np	np	NP	NP	nn	nn	nn	np	nn	nn	NP	np	nn	nn	nn	nn	np	NP	nn	np	nn	nn	np	nn	nn	np	np	np	np	nn	nn	nn	np	nn	np	np	np
r1_12706	AATTCCCTTGGAATGCTGGAAAGCCCCCACAAAGGCCCCATTCACTGGTGGGGCAGGGGAGGAGGAGCCAGTGCAGGTTATGGATAGAGGAGAAAAAAGGACTTTCACACACAGAAA	<nnxnp>	np	--	NP	np	nn	np	np	NP	--	np	nn	np	NP	np	nn	--	nn	np	np	nn	NP	np	np	np	np	nn	np	np	--	np	NP	np	--	nn	np	np	np	NP	np	nn	np	np	NP	np	np	np	nn
r1_12750	AATTCTAAGTTTACAGTTCCTGTTATTGTTTCCTTTCAAGCAACTGACAAACCATTCATCACACATTGGAGTGATAAAGAGAGAGGAACACTGGCAGACATATCTGCGCCACTGGGG	<nnxnp>	nn	nn	nn	nn	np	np	nn	nn	np	np	np	nn	np	np	nn	NP	nn	np	np	nn	np	nn	np	--	nn	NP	np	np	--	nn	nn	nn	nn	np	nn	np	np	np	nn	nn	nn	nn	nn	np	np	nn	nn
r1_12843	AATTCTATGAGGCAGTAGTGGCAAGTTTCAAAATCATATTTACCAGCATTTGCTCATATTTACCAGCATTTGCAGCGATTTTAAAAATGTGGAGGTTCTAGGGGTAGGTGAGAGGTG	<nnxnp>	nn	NP	--	nn	nn	nn	NP	np	np	np	NP	np	NP	np	nn	nn	nn	np	np	--	--	nn	nn	nn	nn	np	np	--	nn	nn	np	np	nn	np	np	--	nn	np	np	nn	np	np	nn	NP	nn	np	np
r1_12862	AATTCCCCATCCCCAGCCAAAGAAACAGAGTGGCTGGTTCGTGCCCAGGGGAGCAGACACTGCCGAAAGGGAGACACTCACTGGAGAGGAGATTTGCCGAATGAGCAGACGTGCCTT	<nnxnp>	nn	--	nn	nn	np	nn	np	NP	nn	--	nn	np	nn	nn	np	nn	np	np	nn	np	nn	np	nn	nn	nn	NP	NP	np	nn	nn	np	np	nn	nn	np	np	nn	np	nn	nn	np	np	nn	nn	--	np	np
r1_12932	AATTCTTATCTTATTCCTCAGTCACAAGTTCTGAGCTGTATCAACTCCATCTCATCACTATTCATACAAATATCATTATCATCATCAAGCAGAACTCAGAGTTTAATATAAAAGTTT	<nnxnp>	nn	nn	NP	np	nn	nn	np	nn	nn	np	NP	np	NP	np	np	nn	np	nn	np	np	NP	nn	nn	nn	nn	nn	np	np	NP	np	np	np	nn	np	np	nn	nn	nn	nn	np	nn	nn	nn	np	np	np	np
r1_13015	AATTCAGCGTGCAGACGCTCTGCTTTTCTCTACCTGCACATAATAACAATAGTAGCTTCATTACAGAGCATAGAGCATTCATAAGCGATGAACCAATGGAAGAGCCAGAACTCAGCC	<nnxnp>	nn	nn	nn	nn	nn	np	nn	nn	np	np	nn	nn	nn	NP	nn	NP	np	nn	np	np	NP	nn	np	np	nn	nn	np	nn	np	nn	np	np	nn	nn	np	np	NP	np	nn	NP	np	np	np	NP	--	np	np
r1_13233	AATTCTTTATATCCCTACAGAAATTAAAGATAATTCACAGTAACAATTAATACGGTGTAGTCCCTCATTCGTCCACAATTGAGAATGACTTCCGGATGGGAGCCGAAACGTCTTGAT	<nnxnp>	nn	--	nn	nn	nn	np	nn	nn	np	np	nn	nn	nn	np	nn	np	np	nn	np	np	np	nn	np	np	nn	nn	np	nn	np	nn	np	np	nn	nn	np	np	np	np	nn	np	np	np	np	np	np	np	np
r1_13245	AATTCCCACCACTGTCTCCGCCTGTCTCCTCATAGCTCTGTACCTACTCATCTCCAATTGCAAGACTCTCTCACAGACTAGATCATTCCAATGCCGCACTTAGTTCCACTAATCACA	<nnxnp>	np	np	--	nn	NP	np	nn	nn	np	nn	nn	np	nn	np	nn	--	np	np	np	nn	NP	np	np	nn	np	np	nn	np	NP	np	np	NP	nn	--	nn	nn	nn	nn	nn	nn	nn	np	NP	np	NP	np	np
r1_13350	AATTCACAATGATTTAAAACAGAAAAGCAAATGTTCACCTTTTAGAACCTAGAATCGGTTATTTTTATGTCTATCGACTAATCGATTATTTAGTGATTAGTTTCAGCACCGGTATTG	<nnxnp>	np	nn	np	np	nn	nn	np	nn	np	np	np	np	nn	nn	nn	np	nn	nn	np	np	np	np	nn	nn	np	np	nn	np	np	np	nn	np	np	nn	np	np	nn	np	np	nn	np	nn	np	nn	np	nn	np
r1_13432	AATTCTTCGCAACAGCTGAGTGAGGTGGTGGCTAGCGTAACGCCTCTGGAGATCCCCACACCCAGCAGCCCAGTGCAAAAAGGTCCAACCTTGTCCACATCTCACACCACGGGAGGT	<nnxnp>	nn	nn	np	np	nn	nn	nn	NP	np	np	np	nn	np	nn	np	nn	nn	nn	nn	np	NP	np	np	np	nn	nn	nn	np	nn	np	np	np	np	np	nn	np	nn	nn	nn	NP	nn	np	np	np	nn	nn	np
r1_13609	AATTCTTTAGTTGAGTTTGCAGAAAAGAAACCGAGGGAAGAGATGGGAGTTGCTTTGTTGTATCTTGTTAATATTGTAGGACACAGCAAGTATGTGTTTAGTCATTTTCAACTTTTT	<nnxnp>	nn	np	nn	nn	nn	nn	np	nn	np	np	nn	np	nn	nn	np	nn	np	nn	nn	np	np	nn	nn	np	np	nn	np	np	nn	nn	nn	nn	nn	nn	nn	np	nn	np	np	--	np	np	np	nn	--	np	np
r1_13618	AATTCCACATCAGCTTATCTGTGTTTGCAGCATTGTGTTTGGAGTCAGTAGTTTTTATTTCCGAAAATGTACCCTGTTTCCCTTGAAGCAGGCAGACCACGTTTTTGCTCCGTCCAT	<nnxnp>	nn	NP	np	np	np	np	nn	nn	nn	nn	nn	np	np	nn	nn	nn	nn	nn	nn	nn	NP	np	nn	np	nn	nn	np	nn	np	nn	nn	nn	nn	nn	nn	np	nn	np	np	nn	nn	nn	nn	nn	np	nn	np
r1_13694	AATTCTCAGACAAAACAAGACATTTTATAGACCAATCGATTAATCTGCAGATTAATGGAAGTAATCGATTCTTGCAGCTCTAGTTTTTAGTGAAGGTATTTGCCAAGAAGCAAAATG	<nnxnp>	np	nn	NP	np	nn	np	np	nn	nn	nn	nn	nn	nn	np	np	nn	nn	np	np	np	np	nn	nn	np	np	nn	np	np	np	nn	nn	nn	np	nn	np	nn	np	nn	np	nn	nn	nn	np	np	nn	nn	nn
r1_13774	AATTCCACGACTGGTTAGAGGACTGATTTGCACGGCGGCTTTCTACAATACAGAGTGCATTTCACAGGTTAGCAGGGGTGCACAACGCATTGGAGAGTGGTGGTGTTACTTAGTCAA	<nnxnp>	np	--	np	nn	nn	nn	np	np	nn	nn	NP	nn	--	np	nn	nn	nn	nn	np	np	--	np	np	np	nn	nn	nn	nn	NP	nn	nn	np	nn	nn	np	np	np	np	nn	nn	nn	np	nn	np	NP	np	np
r1_13965	AATTCCAAATAAAATATAGACACTTTGTCGTAAACAATGGACTACTGCCACTGGCGGAGAGAGTCTATGTACCTGACAATGGCTTATGAATTGAGGTGGAGCAACACAACGTTACTG	<nnxnp>	np	nn	np	np	np	np	np	np	nn	nn	nn	np	np	np	np	np	nn	np	nn	np	np	nn	NP	np	np	nn	nn	np	NP	np	nn	nn	nn	np	np	nn	np	nn	np	np	nn	nn	np	np	np	np	nn
r1_14190	AATTCCATTTTTGCAGAAAGAGCAAATCTGCAGGATCGTAATGAGGGAAGATGGGACATTCCTCTGCGTCACCGCCATCATTTAGTTTGATAAGACGTATTTTCACCTAAAAATCTC	<nnxnp>	nn	np	nn	nn	nn	nn	nn	np	nn	nn	nn	np	np	nn	nn	nn	nn	nn	nn	nn	NP	nn	np	nn	nn	nn	nn	np	--	nn	nn	nn	nn	np	nn	np	np	np	nn	np	nn	np	np	np	np	nn	nn
r1_14215	AATTCCCGGATGGTGTGCTCATAATGGTCAGAAAGTTGAGTGTGGAAAGCTGGACACTTCTCACCCTTACTGGTCGCCATCTTGACTACGTAGTGAAGAGGTTAATGTAGCAGTGTG	<nnxnp>	nn	np	NP	nn	np	nn	nn	nn	nn	np	np	nn	NP	nn	nn	NP	np	np	np	nn	np	nn	nn	np	np	np	np	np	np	np	nn	nn	nn	np	np	nn	nn	--	nn	nn	nn	np	np	np	np	nn	np
r1_14344	AATTCCCTGGTTCCAGTCTCTCAAATGTGAGGATTTTATGGGGGTTTTTTTTGTTGTTTTTTTTTGTTTTTTTACCCAATCAAGTTTTTTGGCCCCGAATCCCCCAGATTCTTCATT	<nnxnp>	np	NP	NP	np	nn	np	np	nn	nn	nn	np	--	NP	nn	nn	np	nn	NP	nn	np	np	nn	NP	np	np	nn	np	nn	nn	np	nn	nn	np	nn	nn	nn	np	nn	nn	np	nn	nn	np	np	--	np	nn
r1_14420	AATTCAGGAAGCCTTGAACAATTTGTGGGCTGTTCTAGACCTCATAGAAAACGAATCACCAATCAATGATTATCAATGTTAAATGTGGCAGTGTATGACTTGAGATTTGCACTCAGG	<nnxnp>	np	nn	np	np	nn	np	nn	np	np	np	nn	np	nn	nn	nn	np	nn	nn	np	np	--	nn	nn	np	nn	nn	nn	np	nn	nn	nn	np	nn	nn	nn	nn	nn	np	nn	nn	np	nn	np	nn	nn	nn	nn
r1_14558	AATTCTGGGAGTCCCTCGGCCTCACACAGGTGGACCTGCAGGAGACAAGTATAAACATAACCCTGGAAGCTAGCAGCCTACTTTCAAGTCGCTTTTTCTGAGACAAAAGAGTTTCAG	<nnxnp>	np	NP	nn	nn	np	np	np	np	nn	nn	nn	nn	nn	nn	np	nn	np	np	np	nn	np	np	nn	nn	nn	nn	nn	nn	np	nn	np	np	nn	nn	nn	np	NP	np	np	np	np	nn	np	np	nn	nn	np
r1_14598	AATTCATTCTTAAATTATGGCTAAAAGCCTATTTAGAGGTCACAGTGACCTTTGACCTTTGAGTCAGAAGTGTCACCTATTCAGTGTCCGACCAGCTGTGAAATACCGTCACAACCT	<lmxll>	lm	lm	--	ll	lm	ll	ll	ll	lm	lm	ll	ll	lm	lm	ll	ll	ll	LM	lm	lm	lm	ll	ll	lm	lm	ll	lm	LM	lm	lm	lm	ll	lm	ll	lm	ll	ll	lm	lm	ll	ll	ll	ll	lm	ll	ll	ll
r1_14715	AATTCTGAGTCCAACGAACACACTGTCAAACATCAATGGGCACGTTTTCAACTGTATAGGTCAGAACTATAATTATTTAGATTTTGTTTAAAAAATCCTTTTTCTGGGGTTAAACTG	<nnxnp>	nn	nn	nn	np	nn	nn	nn	np	nn	np	np	nn	NP	np	np	np	np	np	nn	np	NP	nn	nn	np	nn	nn	np	nn	nn	nn	np	nn	nn	np	nn	nn	nn	np	np	np	np	nn	nn	nn	nn	nn	nn
r1_14733	AATTCACTGTTAAAGGATTGGAAATATTAAGTCCCTACAAAACAAGCAAGCGAGAAGTGTATATATCCAACAAGTGCTCATATCTAAATAACAAAATAAGTCAGTTGTCCTCACTGC	<nnxnp>	np	nn	np	np	--	nn	np	nn	np	np	np	np	np	nn	nn	np	nn	nn	NP	np	np	np	nn	nn	nn	nn	nn	np	nn	NP	nn	np	np	nn	np	np	nn	np	np	--	np	nn	np	nn	--	nn	np
r1_14759	AATTCAGAGGTAACTGTGCCTAAGATGCAGGATTTTCATCCAATCCATCAGCAACTGGTCAGTTGATTGGATGAAAATGTATTGTGTGTTGCTAACTGCAACATTGTTTCCAGGGAG	<hkxhk>	hh	hk	HK	HK	kk	hh	hh	kk	hh	hk	kk	hk	--	kk	HK	hk	--	hh	hh	hh	HK	hk	hk	hk	hk	hk	hh	--	hk	kk	HK	hk	hk	kk	kk	hk	hh	hh	hk	kk	hh	hk	hk	hk	--	hk	--
r1_14800	AATTCACCTCCATTGTATTATTATGTTCTCTCCAGTACACAGATTATAAATCACGCTCTCCTTGCCCCCTCCCCTCAAACCCCTCCTCGCCAAAATGGTGACAGAAAGTTGAAAGTG	<lmxll>	ll	ll	lm	ll	lm	ll	ll	LM	ll	lm	ll	lm	--	ll	ll	--	lm	lm	ll	ll	lm	lm	lm	lm	ll	ll	lm	ll	ll	lm	ll	lm	ll	lm	ll	LM	lm	ll	ll	ll	lm	ll	ll	lm	--	ll	ll
r1_14858	AATTCACAGTGATAAAAATAACTCATCACCTGGGACTCCACCCACTTTGCAACTCGGCACATTTTACCGACTAAACAAGTAATCAAAAAATGATTAGCATATTAATCAATAATGAAA	<lmxll>	lm	lm	lm	ll	ll	ll	lm	ll	lm	lm	lm	ll	ll	lm	ll	lm	ll	ll	ll	ll	lm	lm	ll	ll	ll	ll	lm	ll	ll	ll	lm	lm	lm	lm	lm	ll	ll	lm	ll	lm	lm	lm	lm	ll	ll	ll	ll
r1_15039	AATTCACAAGGATACTGAGCTGCCACAAACTAAATTCTGGTGAAGATTTATTGAATCCTTCTGTCTTTTTATAAAGAAATATGGTCTAATTTGATTCGGCATATTAAATACCCACCA	<nnxnp>	np	NP	np	np	np	nn	np	nn	nn	nn	nn	np	nn	nn	np	nn	np	nn	np	NP	--	nn	nn	nn	nn	np	nn	NP	nn	np	np	nn	np	np	nn	nn	np	nn	nn	nn	nn	nn	np	np	np	nn	nn
r1_15059	AATTCTCAGGTGACGCTGCATCTCTTTATGCTATAATTTCTCTATCAGATCCCCGTTTTATGCTCAGTTAGCAAATCTTACAGAGTGCCTTTCATTTAGCTCTCAGAGTAGCAAAAG	<nnxnp>	np	nn	np	np	nn	nn	np	nn	np	np	np	np	np	nn	nn	np	nn	nn	np	np	np	np	nn	nn	nn	nn	nn	np	nn	np	nn	np	np	nn	np	np	nn	np	np	nn	np	nn	np	nn	np	nn	np
r1_15209	AATTCACCTAATTTATGGCCACATTTATAGTGGCAAAAGGCCTCGTGACACACACTGATTATAGACAGATTCATATGTGTGTGTGTGCACACACGTGTGGCTTCAAGGAAAAATTAG	<nnxnp>	np	np	nn	nn	nn	np	np	nn	np	np	nn	np	nn	nn	np	nn	nn	np	np	nn	nn	nn	np	np	np	nn	np	np	np	nn	np	nn	np	nn	nn	nn	np	np	np	--	np	np	nn	nn	--	nn	nn
r1_15351	AATTCGCCTGTGTGGGTGACCAAAATAAGATGTCGTGATGTGTTTGTCAAGGCGTTACTTACTGCTTTATTTCACGTTGGAATAAAATAATTACTAAATATTTAACTGCAAAGCAGT	<nnxnp>	np	np	nn	np	nn	nn	nn	np	np	nn	nn	nn	nn	np	np	np	np	np	np	nn	--	np	np	nn	np	nn	nn	np	np	np	nn	nn	np	nn	np	nn	np	np	np	--	np	np	nn	nn	--	nn	nn
r1_15362	AATTCATTCACTTGGTTTTCTTGGAGGTGCAAACACTCATCACAACTGCTACACACTTGGCAAACCGGCACAGAGCACCCTGGAGGTCACAGTCCCTTTTAAGCCTATGTAACTACA	<lmxll>	lm	ll	ll	ll	ll	lm	ll	lm	ll	ll	ll	lm	ll	ll	lm	ll	lm	ll	ll	ll	ll	ll	ll	lm	ll	ll	ll	lm	lm	ll	ll	lm	ll	ll	lm	lm	ll	ll	ll	lm	lm	lm	lm	lm	lm	lm	lm
r1_15579	AATTCACTCTGCAGTAAAAGTTTAGAGAGGACTGAAAGAAAAAAGAAATTCTCACTTTGATAGATTCATTTACGAATGAAACACAAAGCTCCAGTTATATGCGGCTGAACATCTGTA	<nnxnp>	nn	nn	NP	np	np	np	nn	NP	np	nn	nn	np	np	--	nn	--	nn	nn	nn	nn	NP	nn	nn	np	np	nn	nn	np	np	np	NP	nn	np	nn	NP	nn	np	np	nn	nn	np	nn	np	NP	nn	np	nn
r1_15622	AATTCATTGACCCAGAATTGAAAAATGAACTGATTAAAGCTGCAGGTTGTAAAATCGTCATCTGTGACAGAATCCGAAGCTCAAGTCTTTATGACGTCAGGCGTCTTTGAACTTTGA	<nnxnp>	nn	nn	NP	nn	nn	np	np	nn	nn	NP	nn	np	NP	np	np	nn	np	nn	nn	nn	NP	nn	nn	nn	np	np	np	np	np	nn	nn	nn	np	np	nn	np	nn	nn	np	np	np	nn	np	np	np	np	np
r1_15775	AATTCATTTTCATATTTTTTTGGTCGATTTATAGGGATCACATTTTAATGAACTCTTCCTAGACCGTTAATCCGATCATCTTCAAACTTAGTCAGCATACATAAAACCTGTTGCAGA	<nnxnp>	np	np	np	nn	np	nn	nn	nn	np	np	np	np	nn	nn	NP	nn	nn	np	np	np	NP	nn	np	NP	nn	nn	nn	--	nn	nn	nn	NP	nn	NP	np	np	nn	np	np	--	np	np	np	np	--	np	nn
r1_15912	AATTCAGACATCCTTCAAAACGGTGCGCTGAGATCAAATTCCGGGTCACAGGCAGCAGAAAGGAGGAGAGAGGAGACGAGGTGGCACAAAATAGAGAAAGAGAAGAGCCTTTTAAGT	<nnxnp>	nn	--	np	np	np	np	nn	nn	nn	nn	nn	np	np	nn	nn	nn	nn	nn	nn	nn	--	np	nn	np	nn	nn	np	nn	np	nn	nn	nn	nn	nn	nn	np	nn	np	np	nn	nn	nn	nn	nn	np	nn	np
r1_15918	AATTCACATACATCTAAATGCTAATGCAAAAGGAGGCAGGAAGTGGAGGGAGTTAAATTGCCTGGAAATGGGCAGGGATGTGGTGTTTAGCAGAGGTGTACGAGAGAGAATGAGCAC	<nnxnp>	np	nn	np	np	np	np	np	np	nn	nn	nn	np	np	np	np	np	nn	--	nn	np	np	nn	np	np	np	nn	nn	NP	NP	np	nn	nn	nn	np	np	nn	NP	nn	np	np	nn	nn	np	np	NP	np	nn
r1_16000	AATTCCTCTTTGTTTTCAAAAGAAGTCAGAAACAACTTAAACTACTTTCAAAAAACGATGGAGGTAGCAGACACCGAGCACTTTGGTCACAAAATTTGTTGATTTGCAGGTCCAAAG	<nnxnp>	np	nn	np	np	np	np	nn	np	nn	nn	nn	np	np	np	np	np	nn	nn	nn	np	NP	nn	nn	np	np	nn	nn	np	np	np	np	nn	nn	nn	np	nn	np	np	nn	nn	np	nn	np	np	nn	np	nn
r1_16341	AATTCCATTTAGGTGAGCTAGTTCCAGGGGCGTTAAACAACCCCACACACACGTTGCGCCACGTTCAAGTCCCACCCTACTGTGTTATGATTGGCTAGCTCGTTACTTTGACACGTC	<nnxnp>	nn	nn	nn	nn	np	np	nn	nn	np	np	nn	nn	np	np	nn	np	nn	np	np	--	--	nn	np	np	nn	np	np	np	nn	nn	nn	nn	nn	np	nn	np	np	np	nn	nn	nn	nn	nn	np	np	nn	nn
r1_16360	AATTCCAGCGTTTGCTCCCATCCCGTTTGGAGGGCTCTATCTGCCTCTGGAGGTGCCTCCAAGCCGCTGTCACTGCTCCCCTCTGGTCCTGGCCTACGATCAGGCTCACTTCTCCGC	<nnxnp>	np	nn	NP	np	nn	np	np	np	np	np	nn	np	np	np	nn	NP	nn	NP	np	nn	NP	np	np	np	np	nn	np	np	np	np	np	NP	nn	nn	np	np	np	np	NP	nn	np	np	np	np	NP	np	nn
r1_16378	AATTCTGCAGTACTTTAAATCATTTTTTTTCTTATTTGACTCACTGGTTAATCTTTCATTTAAATCAGACTTTGGATAAAAGTACAGAGTTTTAACAATATGACATTATGCAGACTA	<hkxhk>	HK	HK	hh	hk	HK	hh	kk	kk	hk	kk	hh	hk	hk	hk	hh	hk	hh	hk	hh	kk	HK	hk	kk	hk	kk	kk	hk	hk	hh	hk	hh	hh	hk	hh	hk	hh	hk	kk	hk	HK	hh	hh	kk	hk	--	hk	hk
r1_16466	AATTCAGGTCTGACAGTTGACCCAAGCGACCCCACACTGAACCTCACCAGGGAGCAGCTGGACCACACGCCTGTTCTGGGTAAGATTACCAATAGATTACTAGAAAATAGAAGTTAC	<nnxnp>	np	nn	NP	np	nn	nn	nn	nn	NP	NP	np	np	np	np	nn	--	nn	np	nn	nn	NP	np	nn	nn	nn	nn	np	np	nn	np	--	nn	np	nn	nn	np	np	np	np	nn	nn	nn	np	--	np	np	NP
r1_16509	AATTCATTGTTCAGTTTAATAAGTTCAGAAAATGTCAGTTTGCTGTATCGTGCAGAGAAGAAGACGAACACAGAAACAATCTCAGGCAATCTTCAGTTTTTGTTTTATATAAAATGA	<nnxnp>	nn	nn	np	--	np	np	np	nn	nn	np	np	np	np	nn	nn	nn	nn	nn	np	np	np	nn	np	np	nn	np	np	nn	nn	nn	np	np	nn	np	nn	np	nn	nn	np	nn	nn	nn	np	np	nn	np	nn
r1_16724	AATTCACCTTTGATTTGGAGGCACTCTCCAAATGCTTCTTTGAAACTGGATTCCCCTCTCCCTGTCTCTTGTTTTGGCTGGATAATCACATCGAGTGTGCCATTAGGAAAACCAAAC	<nnxnp>	np	--	nn	np	--	np	nn	nn	nn	nn	nn	nn	nn	nn	np	--	np	nn	nn	nn	nn	np	np	np	np	np	np	nn	np	np	np	np	np	np	nn	nn	np	np	np	nn	np	nn	nn	NP	nn	NP	NP
r1_16836	AATTCAACTAACAGACTGCATACTTTTTGATATCGACTGCATTTCTCTAACCCTCTGCTGTTTTTGTTTCTGTGCCCTAAAAGCTGCCAAGCTGCACAAGCCCTTGGCAGCTTGAAG	<nnxnp>	nn	NP	NP	nn	np	np	nn	np	nn	np	nn	np	np	nn	nn	nn	np	np	nn	np	nn	nn	np	np	nn	nn	np	nn	NP	np	np	nn	nn	nn	nn	nn	nn	np	np	nn	nn	nn	np	np	nn	nn	np
r1_16858	AATTCAAGAAGGCAAGTATTACCTTCTCCATATGACATCATTTTTACAGGTGAAACAACGAAGATAACCGATTTCGGAAAATGCTCTGATAGTGTCCAGTGTCAGAGGTCCTTGATG	<nnxnp>	np	nn	--	np	nn	np	np	np	np	np	nn	NP	np	NP	nn	np	nn	np	np	nn	np	np	np	np	np	nn	np	--	np	np	np	np	nn	nn	np	np	NP	np	np	nn	np	np	np	np	--	np	nn
r1_16895	AATTCCTTATTTTGTTTCTTATAAGCAAATAGCAATTCATTCATCCGTTCCATCTTTGTTTGTACAACTGAGACAAAGTAACCAACATTGTTTTAAGACACACTCCCACGACCGCCA	<nnxnp>	nn	nn	np	nn	nn	nn	np	np	nn	nn	np	nn	np	np	nn	nn	nn	nn	np	np	np	np	np	np	nn	nn	--	nn	nn	nn	nn	NP	nn	nn	np	np	nn	np	nn	--	nn	nn	--	np	--	np	np
r1_16905	AATTCAGCCTGATTCTCAAGCCAAAGGGACATTTGAAAACTCATCAGTTTCTTTTAGTGTGTAATTTGGGATAAGCACTGCTCCCTCCTAAATGCCACCCTCACCCATAATGCACCC	<nnxnp>	NP	nn	--	np	nn	np	NP	np	np	np	nn	np	--	np	nn	NP	nn	np	np	nn	np	np	np	NP	np	nn	np	np	--	np	--	np	nn	nn	np	np	np	NP	np	--	np	np	np	np	--	np	nn
r1_16934	AATTCACACAATAGTTTGCACATTGATAACCAGTAAGTTTTTCCACTCCACTTAGTCACAAATCAAATTGTGATACGCTATCAGGCTCATTCCTCAGCTGAGTTCTGCTAATAGTTA	<nnxnp>	np	np	nn	nn	nn	nn	np	nn	np	NP	np	np	np	np	np	np	nn	np	np	nn	np	nn	np	nn	nn	np	--	nn	nn	np	nn	nn	nn	np	nn	np	nn	np	np	--	np	np	nn	nn	--	np	np
r1_16966	AATTCAGTAATCGCCAAATAAATAGCAGATTTTTTATTTTTTTTCTGAGACAAAAGACTATCGTGAGCAGTGAAATCTTCCTCTGGGAGACCCCAACAAATGTCACCAAACCAGAGC	<hkxhk>	hh	HK	kk	hk	hk	kk	kk	hh	hh	kk	hk	kk	hk	hh	hk	hh	hk	hh	hk	hk	hk	hh	kk	kk	hh	hk	kk	hk	hh	hh	kk	kk	hh	kk	hh	kk	hk	hh	hk	hk	hk	hk	kk	hk	hk	hk	hk
r1_17046	AATTCTGCTTTCTGATTCTTTGTCTTGTGAGTTTGATAGCACACTGATTCATACTCTTCTTCCCTTCCCTTCCGTTTCAAAGTGAATATTTAAACGTCAGATTGTGAAAAGGTTGAA	<nnxnp>	np	nn	nn	np	np	nn	nn	nn	np	nn	np	np	nn	np	np	np	np	np	np	nn	np	np	nn	nn	np	np	nn	np	nn	np	nn	np	np	np	nn	nn	nn	nn	nn	nn	np	nn	np	np	nn	np	nn
r1_17103	AATTCACACGCTGGTCCTGAGCATTCATAAGGAGGCATACTACAAAACAGATGGATCAAACGGACATCTTTTTGAAATGACAGATAGGCCCTAAGGATGGTTGGATTTACGACCACA	<nnxnp>	nn	np	nn	nn	nn	nn	nn	nn	np	np	np	nn	nn	nn	nn	nn	np	nn	np	nn	NP	np	nn	nn	nn	np	--	nn	nn	nn	np	np	np	nn	nn	np	nn	np	nn	--	np	np	nn	nn	--	nn	np
r1_17106	AATTCTATGCATATAGTGTATTTACTATTTATGCACCAGTTATATCTGGATTAAGTAAAGCTGCCCAACGTTTTGGCTAGTGCCCTCATTTTTTAGTGACATCTTAAAAGCAGCTTC	<nnxnp>	np	nn	nn	nn	np	np	np	nn	nn	NP	np	--	nn	nn	nn	np	np	np	np	nn	NP	np	nn	nn	nn	np	np	nn	np	nn	np	np	nn	nn	nn	np	nn	nn	np	np	np	nn	np	np	nn	np	np
r1_17147	AATTCAGGCTTACTTGTGGTTCCTAGAGTCTCCAAAAGTAGAATGGGGCCTGAGCCTTCAGTTATCAAGCTCCTCTCCTGTGGAATCAGATCCCAGTTTGGGTTTGGGAGGCAGACA	<nnxnp>	nn	nn	nn	np	nn	np	np	np	nn	nn	nn	nn	np	np	nn	np	np	nn	nn	nn	np	np	nn	nn	np	np	nn	nn	NP	np	nn	nn	np	np	nn	nn	nn	nn	nn	np	nn	nn	nn	nn	np	nn	np
r1_17167	AATTCATTTCTGGTCATTCTGGGAGGAGTTTAATCTTGGTTTTGTTTTCTACAAGATACTATAGATCTGAAATGATGTTCATTATGCATAGCAGGCAAAGAAAAATGCCAACATATC	<nnxnp>	np	nn	np	np	np	np	np	np	nn	nn	nn	np	np	np	np	np	nn	np	nn	np	NP	nn	np	np	np	nn	nn	np	np	np	nn	nn	nn	np	np	nn	np	nn	np	np	nn	nn	np	np	--	np	nn
r1_17444	AATTCACTATTACTCTCATTTCATTTGAGAACTGTACGGATGTAACCCATTTATTAATGTGTTTAACAACTTGCCAAGAAATCCTCCCTTCAAGGATGCTGAACATTTGAAATCTTG	<nnxnp>	NP	nn	np	np	nn	np	np	np	np	np	nn	np	NP	NP	nn	np	nn	np	np	nn	np	np	np	np	np	nn	np	np	np	np	np	NP	nn	nn	np	np	np	NP	np	--	np	np	np	np	--	np	nn
r1_17457	AATTCTCAAATTTGACTATAATGTAGTTGTACGCATTTATCTTAGAATATGGATAGAAAACCTTTGTATTTCAGTTTTCTATTTAGACTGATAAAGTTTTGAATTGAAATTTAATTT	<nnxnp>	NP	nn	--	np	nn	np	np	np	np	np	nn	np	--	np	nn	np	nn	np	np	nn	np	np	np	np	np	nn	--	NP	np	NP	np	NP	nn	nn	np	np	np	np	np	--	np	np	np	np	--	NP	NP
r1_17539	AATTCAATAAATATGATCACATACAGAAACAATGTGTACTTCCATTTTTAGCAATGGGGTAATGTTGGCCTGGTTACACTGTGCCTGTCTTTGCATTCACAGATAATTGTACAGCTG	<hkxhk>	hk	--	hk	hk	hk	hh	hk	hk	kk	kk	kk	hk	hk	kk	kk	hk	hh	hk	hk	kk	hk	hk	hh	kk	hh	hk	hk	hh	hh	hk	hk	hk	hk	hh	hk	kk	hk	hk	hk	--	hh	hh	kk	kk	--	hk	hk
r1_17685	AATTCTTCAGTGATACTGTATGTGTTAATAAACCACAGGGTATGATCATTTCAACCCTAGTTATTTTTCTCTACAGAAACCACAGCACAGTACAAGAGGCATTCTGTGTGTACCATC	<nnxnp>	nn	nn	NP	--	np	np	np	np	nn	NP	nn	nn	--	nn	np	--	nn	nn	np	np	NP	np	np	nn	np	nn	--	NP	np	nn	nn	np	nn	--	np	nn	NP	nn	nn	--	nn	nn	nn	nn	--	np	np
r1_17721	AATTCCTCTCCTCCTTTTTAATTCAGTCCCACCTCAGCTGGCCCAACCCCCATCTCTTTCCTCCTCTTGGGCTGCTGCGTTTACAAGCGAAGGGGTCATTCTGTTTTACAAGTGAGC	<nnxnp>	np	np	nn	np	np	nn	np	nn	NP	nn	nn	np	nn	np	np	np	np	nn	np	np	np	np	nn	np	nn	np	np	np	np	nn	np	np	nn	nn	np	np	NP	nn	nn	nn	nn	np	nn	np	nn	np	np
r1_17814	AATTCACCTTGAATCACACCTTGTTTCACGTTAGCTTTACAAACAGCCATTAAAACACTCACACTTGAGTCTGTCGCACAAAGTCTGCAAAGTTTTGGTCTCTTGCACACAACTCGA	<hkxhk>	kk	kk	--	hk	hh	hk	hk	hk	hh	--	hk	hh	hk	kk	hk	hh	hh	hk	hk	kk	hk	hh	kk	hk	hk	hk	hk	kk	hk	kk	HK	hk	hk	kk	hh	kk	hk	hk	hk	hh	hh	hh	hh	HK	HK	hh	hk
r1_17845	AATTCAGTAAATCAGTGCCGCTTTTAATTTCAGTTTTGGAACAGTTCAACTATTGTGCAGCGTTTTGTTTGTGACTGCAACAATGATGCACTGGTAAGCTACACTGAAATGCAATGT	<lmxll>	lm	LM	--	lm	lm	ll	ll	lm	lm	ll	ll	LM	LM	ll	ll	ll	ll	ll	lm	lm	LM	ll	lm	ll	lm	lm	--	ll	lm	lm	lm	lm	lm	lm	lm	lm	lm	lm	ll	--	lm	ll	lm	ll	--	lm	lm
r1_17859	AATTCATTTTACTGACGTAAAACTGCAATATTTGCAGTATTTGCAGTATATTGGCAGATTCCTAACAGGCATACTGATTTGACAAGTGGAGTCTTAGTAGCAGAGTGTACACACTGC	<nnxnp>	nn	np	nn	nn	nn	nn	np	--	np	np	NP	np	nn	nn	np	nn	np	nn	nn	np	NP	nn	nn	np	np	nn	--	--	nn	nn	nn	nn	nn	nn	nn	np	nn	np	np	--	np	np	np	nn	--	np	np
r1_17873	AATTCACTCTGTAATAACGTTAAATGATGAAATTGATGTGAAAATGTATCTGTGGGTTTACTGTAAGAAGTGGTGGCGAGCGTCCATCACGATCAATGGCAAAATAAGTTTTAAAAT	<nnxnp>	nn	nn	np	np	--	np	nn	nn	nn	nn	nn	np	np	nn	nn	nn	nn	nn	nn	nn	np	np	nn	np	nn	nn	NP	nn	NP	nn	nn	nn	nn	--	nn	np	nn	np	NP	--	nn	nn	nn	nn	--	nn	np
r1_17941	AATTCTTGTTCAGCCAGGTCAGTGTTTATGACTCCACCATAAGAAAGAGACTGGGCAAAAAAACAGCCCCAGACCATCACACTACCACCACCATATTTTACTGTTGGTATGATATTC	<nnxnp>	np	np	np	--	nn	np	np	nn	nn	nn	np	np	np	nn	nn	np	nn	np	nn	np	NP	nn	nn	np	np	nn	np	nn	nn	np	nn	nn	np	nn	nn	nn	np	nn	nn	NP	nn	nn	np	np	--	np	nn
r1_18020	AATTCACTTTGCTTGCACGAGCGTTGCTGAGTTGTGATATGAAGTTGTGTTGAGAGGAACTGATTTGATTATATTGTTTTATGTTGAAAAGACTTGAACTGAAATCAGTTATTGTAT	<lmxll>	ll	lm	ll	ll	ll	ll	LM	lm	lm	--	lm	ll	--	ll	lm	lm	lm	lm	lm	ll	lm	lm	ll	lm	ll	ll	--	lm	LM	ll	ll	ll	lm	ll	lm	lm	ll	ll	lm	--	ll	lm	ll	lm	--	lm	ll
r1_18147	AATTCATACAATGGCTTTATGCAAGTTGAGTGTTATAACATTCTCCGGTGAGGATTGAGGACTTGTGCTTCTTTCTACAGCATCTCCCTCCATCACAGGAAGAGCAGGACTGTCCAG	<nnxnp>	np	np	nn	np	nn	nn	nn	np	np	nn	nn	nn	nn	np	np	np	np	np	nn	nn	nn	np	nn	nn	np	nn	nn	np	NP	np	nn	nn	np	nn	np	nn	np	np	nn	np	np	np	nn	nn	--	nn	np
r1_18160	AATTCAACTGGCAAAGCCCAAGTACATAATATAGTAAAATAATTGGTGACATTAGCTTCAGCCCCATTTATCTACTGTAGCAGAAACAGCCTCAGTTTTCTAGGCTATGTTCCCTGT	<hkxhk>	hh	hk	--	hk	hk	hk	hh	hk	hk	hh	kk	kk	kk	hh	hh	kk	hk	hk	hk	hk	hh	hh	kk	kk	hk	hk	hh	HK	hh	hk	hh	kk	hk	kk	hk	hk	kk	hk	hk	hk	hh	hk	kk	hh	hk	hk	hk
r1_18168	AATTCATCGCAGTTTCTGTGCACAAAAATGAATAAATAAATAAAAATCGAATCAAATGAATCCTAATAGAAAGTCTAAGTCGCCGGTGCGTCCTCCAGACCCGTTGGTGGCAGTAAC	<nnxnp>	np	np	np	nn	nn	np	nn	nn	nn	nn	np	np	nn	np	np	nn	np	np	np	np	NP	nn	nn	np	nn	nn	nn	nn	np	nn	np	np	np	NP	nn	np	np	np	nn	nn	np	np	nn	NP	nn	nn	np
r1_18394	AATTCTGCATCAGGTTTAGAAATGTTGCACACGACAAAGGTTACATAGCTTAAAATAAAAACATATTTAAGACAGTATCCTTTGAAATGTGATTGAGGGGTTATGCAAAATACTGTA	<nnxnp>	NP	nn	--	np	nn	np	np	np	np	NP	nn	np	--	np	nn	np	nn	np	NP	nn	np	np	np	np	np	nn	--	np	np	NP	np	np	--	nn	np	np	--	np	np	--	np	np	np	np	--	np	nn
r1_18401	AATTCAAAACGTATGCCTCTATGAGGCAGAATATTATCTAAATAAGGAAATAAAAACAATCTAATATTAAAGGTAAAACTCATAACAATGAGTCTAAAGGCAATGCAGCACTGACTG	<nnxnp>	nn	np	np	nn	np	np	--	nn	--	np	np	np	np	nn	np	--	nn	np	np	np	np	nn	nn	np	--	nn	--	nn	nn	nn	nn	np	np	--	np	np	--	nn	nn	--	nn	nn	nn	np	--	np	nn
r1_18429	AATTCTGCACTGAGGTCTAAGAGAGGAAGGACAGTAACATTGTTTGCATCCACAATAATTCTCAGGTTATTTACAACTTTCAGTAGTGCTGTCTCTATGCTGTGGTTCGTTCGATAA	<nnxnp>	nn	np	np	NP	nn	np	nn	nn	nn	nn	np	nn	nn	np	nn	np	np	nn	nn	np	np	np	nn	np	np	nn	--	np	NP	nn	nn	np	nn	NP	nn	np	nn	np	np	--	nn	nn	nn	nn	--	np	np
r1_18458	AATTCACTTCAAAAGGTTATGTACGGATGAAACACTGAAAGTGCTTGTGCAGAAAAATATTCAGATTTATAACAGTGCACACACACGTCCCACACAGATTTCCCCGTATTAATTAAA	<nnxnp>	np	np	NP	nn	nn	np	nn	nn	nn	nn	np	np	--	np	np	nn	np	np	np	np	nn	nn	nn	np	nn	nn	nn	nn	np	nn	np	NP	np	--	nn	np	NP	np	nn	--	np	np	nn	np	--	np	np
r1_18538	AATTCAGAATAAAGTGAGTCTTTACGTGAACCTGTTGGAGCAGCAGACTGAGGTTTAAACTTCTACCAGAGGACTGAAGCTAATCGACATCCAAAGGAGGGTTTAACCATTCAAATA	<nnxnp>	nn	nn	np	nn	np	np	np	nn	np	np	np	nn	--	np	nn	np	nn	np	np	nn	np	np	np	nn	np	nn	nn	nn	nn	nn	np	nn	nn	nn	np	np	np	np	nn	nn	nn	np	nn	nn	np	np	np
r1_18630	AATTCTTTCCCCACATTTTTCTGATGGATGCACACAGATATGCAAATTAGACATTGCCACAATGTGTGGCATCAGTGTTATCGTCCCATACAGAGAATACTTTCAGGGACTTATATT	<lmxll>	lm	ll	ll	lm	lm	ll	lm	ll	ll	ll	ll	ll	--	lm	ll	LM	ll	lm	lm	lm	LM	lm	ll	lm	lm	ll	--	ll	ll	lm	lm	LM	ll	ll	lm	ll	ll	ll	lm	--	lm	lm	ll	ll	--	ll	lm
r1_18755	AATTCACCCCTCGCCCCAACTAGCGTTTCCAAGTGGTATTATTGTTTGCACCGCTGTCGCAAAGACACCGATGTCACTTAACGTTTTCCTCAGAGCCTAGCTCCGTGAAGAAATGAT	<nnxnp>	NP	np	nn	np	nn	nn	NP	nn	nn	nn	np	nn	nn	NP	nn	NP	--	NP	NP	nn	np	np	np	nn	np	nn	nn	--	NP	NP	nn	nn	nn	nn	NP	nn	nn	nn	NP	np	NP	NP	nn	nn	NP	nn	nn
r1_18819	AATTCTTGTTAAAGTTACACCAAACTCACTCTGGGAATAAAAACTGACTTTGTTTTCACACCAGAAAGCTTTAACTAATGAACTGTCAATGTAAAATAAATGTAATGATATTAAATG	<lmxll>	lm	lm	lm	lm	ll	lm	lm	lm	lm	ll	ll	ll	--	ll	ll	--	lm	ll	ll	lm	lm	lm	lm	lm	lm	--	lm	LM	lm	ll	lm	LM	ll	ll	ll	lm	ll	lm	lm	lm	ll	ll	lm	ll	ll	ll	lm
r1_18904	AATTCCCCTTTCATTGACCCAAACAAAAATGCCAACTGTCATCATTTCCAGTTTCCATCTTTATGTGAGTCAGTAAATACAGACGCTCCTTTGGAAACATTTTAAAACTTGACTTCA	<nnxnp>	nn	--	np	nn	--	np	nn	nn	nn	nn	np	nn	nn	np	nn	np	np	nn	nn	np	NP	np	nn	np	np	nn	np	np	np	nn	nn	np	nn	np	nn	np	nn	np	np	np	nn	nn	nn	nn	np	np	np
r1_18925	AATTCAGACCAGGGCATTGCTTCATTCTAGTGAACTCAGTGTATCTCCTGCCTGGACTGTACAGCTTCAGGACCAGTGCAGGCTACTTTTTGTCTCCTCATCTTTGACACAATAGCT	<lmxll>	lm	lm	lm	lm	lm	lm	ll	lm	ll	lm	ll	ll	ll	lm	ll	lm	lm	lm	lm	lm	ll	ll	ll	lm	ll	lm	ll	lm	lm	ll	ll	ll	lm	lm	ll	ll	ll	ll	ll	ll	lm	lm	lm	lm	lm	ll	lm
r1_18958	AATTCCTCCCGGTTCCAGCAGCACCGACCCATCTGCGGAGGGGCAAGCGATAAAAGGATTTCCAGAGCTCAACAGAGGATCACATCATCATAAGAGTTCTGATAAGGTTTCGTGCTC	<nnxnp>	np	np	nn	np	nn	nn	nn	nn	np	nn	np	np	NP	nn	nn	NP	np	np	nn	nn	--	nn	nn	np	np	np	np	nn	nn	np	np	nn	np	np	nn	np	nn	np	np	np	np	np	np	np	np	nn	nn
r1_19051	AATTCAGTTAAAAACATAAATTCTAAATCAGTAGAAGAGATAAAATCATTTAAAACAAACGTTTTGTTAGAGAGGGAGAGAGGGATCTTACATTGAGTAGAGCCATCTTAAAAAGTC	<nnxnp>	nn	np	np	--	nn	np	nn	nn	nn	nn	np	nn	nn	np	nn	NP	np	nn	nn	np	NP	np	nn	np	np	np	np	np	nn	nn	nn	np	nn	np	nn	np	np	np	nn	np	nn	nn	nn	nn	nn	np	nn
r1_19425	AATTCCTAGAAATTCAGCACAAAAATATTCTTTATTTGTGGCCTTATTACTGTATAAGTGTTCTTTAGAAGTGGTATGAACCTTAAACATAATTTGGGTTTTGCAATTCATAAAGAC	<nnxnp>	np	nn	NP	np	np	np	np	np	nn	nn	nn	np	np	np	np	NP	nn	np	nn	np	np	nn	np	np	np	nn	nn	NP	np	np	nn	nn	nn	np	np	nn	np	nn	np	--	nn	nn	np	np	--	np	--
r1_19683	AATTCAACCACTCCTTTTCTGTCTGTGGCTTTTGGGATCTTTCTGTCATCTGAAAGTCTCCGTTTCCTATCCTACACTCGTCTCAGACACGTGATGTGCTGTGGCCTATAGAAGGTG	<nnxnp>	np	nn	np	np	nn	np	np	np	np	np	nn	np	np	np	nn	np	nn	np	np	nn	np	np	np	np	np	--	np	np	np	np	np	NP	nn	nn	np	np	np	np	np	nn	np	np	np	np	np	np	nn
r1_19736	AATTCTCAGTAGTGTTCTCCAATCAGTTTTGGCTGTGGGTAATAGGTGGGTGACAGTTTTTCTTGGAAATATCTTCTTTAATCAATCAATACAGCAACACACCCAGCGTTACTCTTT	<nnxnp>	nn	--	NP	np	np	np	nn	nn	nn	nn	nn	np	np	nn	nn	nn	nn	nn	nn	nn	NP	np	nn	np	nn	nn	--	nn	np	nn	nn	nn	nn	nn	nn	np	nn	np	np	--	nn	nn	nn	nn	--	nn	np
r1_19822	AATTCAGTGGTAGTTAATTTGAACGCAACACACTGAGCATTCAGTAGTGGTTCAATTTCACAATTAGGTAATAACAAAAGGCAGCGCTGGTCTCTTATTGCTGTGGCTGTTTAACGT	<nnxnp>	nn	nn	nn	nn	nn	np	nn	np	nn	NP	nn	np	nn	nn	np	nn	nn	nn	nn	NP	nn	np	--	np	np	nn	--	np	np	nn	np	nn	nn	nn	nn	np	nn	np	nn	--	np	nn	nn	nn	--	nn	NP
r1_19844	AATTCTGCTGTCTACCAAAAACTCCTGAAGGAGAATGTCCGGCCATCTGTTCGTGACCTTAAGCTGAAGCTGAACAAAATGAAGACTTTGGAGTGGCCTAGTCAAAGTCCTGACCTG	<nnxnp>	nn	np	NP	np	nn	np	nn	nn	nn	np	np	np	nn	np	np	nn	np	np	nn	np	nn	nn	np	np	np	nn	nn	nn	np	nn	np	nn	nn	np	np	NP	--	np	nn	np	nn	np	np	np	nn	np	NP
r1_19852	AATTCATTGCATCTCTGTAAGCATCATAGTTTCCTCATCATTCAGTGAGCCATCAGAACAGTTTGCTCATAGAATGAAAGGCGCTTTAATGCAATGAGTATATGCAGTTGGAGGAAT	<nnxnp>	nn	np	np	np	np	np	nn	nn	np	nn	np	np	NP	nn	nn	np	nn	np	np	nn	np	nn	nn	np	np	np	nn	nn	nn	nn	nn	np	np	np	np	nn	np	nn	np	np	nn	nn	np	nn	np	nn	nn
r1_19919	AATTCATATCATATAGCAATGAGAGCCCCCCCATAGCCCATTTGAATGTAATTCTGAAAAAAATTGGCAGAAGTATAATTCAAGCTCAACACAGTCGACTTTAACGGGCTGCCTTTG	<nnxnp>	NP	NP	--	np	np	nn	np	np	np	nn	nn	np	np	np	np	--	np	np	np	nn	NP	nn	np	np	np	np	nn	nn	nn	np	np	nn	np	nn	np	nn	np	nn	nn	nn	np	np	np	np	nn	nn	nn
r1_20038	AATTCATCTCTGTTTATTGTGTGTGAGCACACAACTGGTGTGCCCAATTTGGGGGAATGAATAATGCAGCCAGTGTGCTGTGCTTGTGAATGTGCGTGTGTGTGTGTGTGTGTGTGT	<nnxnp>	nn	--	np	nn	nn	np	nn	np	nn	nn	np	nn	np	nn	nn	nn	nn	np	nn	nn	nn	nn	np	nn	np	nn	nn	nn	nn	np	nn	nn	np	--	nn	nn	nn	np	np	np	np	nn	np	nn	np	nn	nn
r1_20053	AATTCAAATTTTAAATCAGAATTATTTTCCACCTACCCGAAAATCAGTTTAACTTCACTTATGCAATTCCAATGGAAGCGGGCCAAAGGTGCCTCCGGTCTCAGTGCAGTTAACTGG	<nnxnp>	nn	nn	np	nn	nn	np	np	np	nn	np	np	nn	nn	nn	np	nn	nn	nn	np	np	np	np	nn	nn	nn	nn	np	np	np	np	np	np	np	np	np	np	nn	nn	np	nn	nn	nn	nn	nn	np	np	np
r1_20096	AATTCTAGTGTATTTTTAGGAGAATATTAGCTGTAACTAAAAATAAAGATTAAAGGTCCAGTATGTAACATTTAGGAGGAGCTATTTGCAGAAATGGAATATAATATTTATAAGTAT	<nnxnp>	np	nn	nn	np	nn	np	NP	np	NP	nn	nn	np	nn	NP	np	nn	nn	nn	nn	np	nn	np	NP	nn	nn	nn	nn	--	nn	--	np	np	np	nn	nn	np	NP	np	np	np	np	nn	nn	nn	--	np	nn
r1_20280	AATTCACCTCCTCCCTATTACCATCAGTAAAGGCCCTCCTCTTGGCATTCAGGATGTCTTTGATGTCCTTTGTTACCCACGGTTTGTTATTTGAATAACAATGGGCCATCTTAGTTA	<nnxnp>	nn	nn	np	np	np	np	nn	nn	nn	nn	nn	np	--	nn	nn	nn	nn	nn	nn	nn	NP	np	nn	np	nn	nn	np	nn	NP	nn	nn	nn	nn	nn	nn	np	nn	np	np	nn	nn	nn	nn	nn	NP	nn	np
r1_20405	AATTCATAGAACCGTAGCTGCATTTTGTAACTCTCATTTTAACGTCTATACCGACTGGTATATACTCGCGTTTCACTTGCGCGACTCGCAGCATCTTTTTTACCTGCCAAAATCGAA	<nnxnp>	nn	--	nn	nn	np	nn	np	np	nn	np	nn	np	nn	nn	np	nn	np	np	nn	np	nn	np	nn	nn	nn	np	np	np	np	nn	np	np	nn	nn	np	np	nn	np	nn	nn	np	np	nn	nn	np	np	np
r1_20627	AATTCATTGTTCATAGTTTAATCTGTAAAAACAGCCACGAGAGTCAAACAGTTACAAAGAAACACATTCTGACCTGAAATCTGCTGCGTCCATCTACTGTTTTGAGTCCTTCTCTGT	<nnxnp>	nn	nn	np	nn	nn	nn	nn	nn	np	nn	np	np	np	np	nn	np	nn	nn	np	nn	np	nn	np	np	nn	nn	nn	np	np	nn	np	np	np	np	np	nn	nn	nn	nn	nn	nn	np	nn	np	np	nn	nn
r1_20682	AATTCAAATTGTTAAACACTAGATTTATCTCTTTCTGAGCACACATCAGTGAGTTTGATTTAAATGAATATATATTGAAAGCAAACCTCTGTTGAATTGATTTTATTAAACAACCCT	<nnxnp>	np	nn	np	np	nn	np	np	np	np	np	nn	NP	np	np	nn	np	nn	np	np	nn	np	np	np	np	np	nn	np	NP	np	np	np	NP	nn	--	np	np	np	np	np	nn	np	np	np	np	np	np	nn
r1_20865	AATTCTCTGCTGGATCACAGCAGTACCCTTCTTCTCTGCAGGAGTGGCAGGCTCTGGGTTCCCGGACATCACTGGTTCTGCCATCTCCTCTACCAGTCTCTCCATCGCCGGCTTCCT	<nnxnp>	np	np	np	np	nn	np	np	np	np	nn	nn	nn	nn	nn	nn	np	nn	nn	nn	np	nn	nn	np	np	nn	nn	np	nn	nn	np	NP	nn	nn	np	nn	nn	nn	nn	np	np	np	nn	nn	nn	np	np	np
r1_20893	AATTCAGCTTGTGTTACATTAAAAGCCATAATATCTTGAATTACTTTACTAGGAAATACTTTTATATTCCTTAACCCAATATATACTTATATACCTTAAAATATACAATCCCTAAAC	<nnxnp>	nn	np	nn	nn	nn	nn	nn	nn	np	np	np	nn	nn	np	nn	nn	np	nn	np	nn	NP	nn	nn	nn	nn	np	nn	nn	nn	nn	np	np	np	nn	nn	np	nn	np	nn	nn	np	nn	nn	nn	nn	nn	np
r1_20905	AATTCTTCACCACAAACACCCACATCTTGAATCTAATTCACACTTGCAACAGATTGGTGGTCTGACTTCACATTTGAGTCACAGGATCTTTGAACCACCTTTTTAATGCACACACAA	<nnxnp>	np	--	nn	nn	nn	np	np	np	nn	np	np	nn	np	nn	nn	np	np	np	np	np	np	nn	np	np	nn	np	nn	nn	np	nn	nn	nn	nn	nn	nn	nn	nn	np	nn	np	nn	np	np	np	nn	nn	nn
r1_20908	AATTCTGTAAGTTACAGAAATAAACTGCTAAAAAGCACAACGTACAAGAATTTGCAGTTTTTCTAACAGGCTTCTTCACAGGTTGGATTTCAGGCAATATGTATCAGATTTGTGACT	<nnxnp>	np	nn	nn	np	nn	np	np	np	np	nn	nn	np	nn	np	np	nn	nn	nn	nn	np	nn	np	np	nn	nn	nn	nn	nn	nn	nn	np	np	np	nn	--	np	np	np	np	np	np	nn	nn	nn	--	np	np
r1_20911	AATTCTCACGATTATTAACCATTAATATTCAACAAAGAACGACAGCCCCATTTATTTTTAAATAAATGTCTACTCTTGTTAAATAACAACAAAAGTTTTAACTCAGATTTTTAGGGT	<nnxnp>	nn	NP	np	np	np	np	nn	nn	np	NP	np	np	NP	nn	nn	NP	np	np	nn	nn	--	np	nn	nn	nn	np	nn	--	nn	nn	nn	--	np	nn	np	nn	np	nn	np	np	np	np	np	nn	np	np	np
r1_21011	AATTCAACTGTAAATCTTGATTTATATTAGATTGTAATAGTAGTAGTCTAACTGTGTTTGCAAAGTAGCTACACCACGGCTACATATGGACTTTATTTTTTAGAAAATTAAGAGTAT	<nnxnp>	np	nn	np	np	nn	np	np	np	np	np	nn	np	NP	np	nn	np	nn	np	np	nn	np	np	np	np	np	nn	np	np	np	np	np	np	nn	nn	np	np	np	np	np	nn	np	np	np	NP	np	np	nn
r1_21097	AATTCACCCCAGGAAATTGGAAAATGAAATGTGAAACTTAGCCACAGTTTAAATGCGGCCTCCTCTGTATGTCTTTACCTGTGAGTGTTTACCTTGCTGGCACATTTTCTGCCTCCT	<nnxnp>	nn	np	NP	np	np	np	nn	nn	nn	NP	nn	nn	np	nn	np	NP	nn	np	nn	np	np	np	np	np	np	nn	np	np	nn	np	np	np	nn	nn	nn	np	nn	nn	nn	--	nn	np	np	np	--	nn	NP
r1_21142	AATTCATCACGTGTACCTACCTCCCTACGTAACAAAAGGGAGTCGTCGTCCCACTACGGTGGTAGTGAATCTGAGAGGTTGTAATTTAGTGAGTCTGTCTTTTTTCAGTACTTTTAC	<nnxnp>	np	np	nn	np	nn	nn	nn	np	nn	nn	nn	np	np	nn	np	nn	np	nn	nn	NP	nn	nn	nn	np	nn	np	np	np	np	np	nn	--	np	np	nn	nn	nn	nn	np	np	np	nn	np	np	--	nn	nn
r1_21200	AATTCAAATTTTAGGGTTACATACTGTGAATACGACTATGAAAATCACTTCAGACCTCTGAAGAGCACTGTCAATATCAAGCAGCAACCTCTGCCAACGCAGAAGTGCCAAAAACTG	<hkxhk>	hk	kk	kk	hk	hk	hk	hk	hh	hh	hh	hk	hh	hk	hh	hh	hk	hk	hk	hk	kk	kk	hh	hk	kk	kk	hk	kk	hk	hk	kk	hh	hh	kk	hh	hh	hk	kk	hh	hk	hk	hk	hh	hk	hk	hh	kk	hh
r1_21217	AATTCTGCCACCAAAAACTCCTGAAGGAGAATGTCCGGCCATCTGTTCGTGACCTCAAGCTGAAGCGAACTTGGGTTCTGCAGCAGGACAATGATCCAGAACACACCAGCAAGTCCA	<lmxll>	lm	--	--	ll	LM	ll	lm	ll	lm	lm	ll	ll	lm	ll	lm	ll	ll	LM	lm	ll	ll	ll	ll	lm	ll	ll	lm	lm	ll	ll	lm	lm	ll	ll	lm	ll	LM	ll	ll	ll	ll	ll	lm	lm	ll	ll	ll
r1_21234	AATTCCTGGGAAATACCAGGATCTCATTAATTTCCAAGCATTTTTCGTCTATCCATTTTCCAACCCGCATATCCTGTTCAGGGTCACAGGGATTGAAGTCCATCCCAGCATACAGGC	<nnxnp>	np	np	nn	np	np	nn	nn	NP	np	nn	nn	np	np	nn	nn	np	nn	np	nn	nn	nn	np	np	np	np	np	nn	nn	nn	nn	nn	nn	nn	nn	nn	np	np	np	nn	nn	np	np	np	np	--	nn	nn
r1_21269	AATTCATGATGCCGCTGTCTGAGCCGACAGACTGCTGCCCACTGCAAGCTGGGAGAACTGGTTTCCCATACACTGTGAGGGGGCAGAGACGCTGAAGTCAGAGGCAACAAAACCAAC	<nnxnp>	np	nn	nn	np	nn	nn	np	nn	np	nn	np	nn	nn	np	np	np	nn	nn	np	nn	np	np	nn	nn	np	np	nn	np	nn	nn	nn	np	np	np	np	np	NP	nn	nn	np	np	np	nn	nn	NP	np	nn
r1_21336	AATTCAGTAGTGGTTTAACTTCACACTGAGGTGTTTGGTTTAGTTATGGACTTTCTTTGCTTCCGTACTTCTCGTCAACTCATCCGATTACCTCCTCCACACACTGTTAATGAATGA	<hkxhk>	hh	--	hh	hh	HK	kk	hk	hk	kk	kk	kk	hk	--	HK	hk	kk	hh	kk	hk	hh	hk	kk	HK	HK	kk	hh	hk	hk	hk	hh	hh	--	hk	hk	kk	hk	hk	HK	kk	--	kk	hk	hh	hk	hh	kk	--
r1_21343	AATTCTTCACTTTTTTCTTACATTTTATAGACAAAACAATTAATCGATTAATCAGGAAAATAATCGTTAGTTCCAGCCCTATAATACAGTGTATAATAGTGTAACACCCACAAGGGC	<nnxnp>	np	nn	np	np	np	np	np	np	nn	nn	nn	np	NP	np	np	np	nn	np	nn	np	np	nn	np	np	np	nn	nn	np	np	np	nn	nn	nn	np	np	nn	np	nn	np	--	nn	nn	np	np	--	np	nn
r1_21412	AATTCCCTCCTGTAGCTGTCCTCTCAGTGGACCTGGTGGTTTTGGTCCGAAGGTAAATCGTATAGTCTCTCGGTGTGTATGTGTGTGTGTCGTCTCAGTGAAGCAGAATAACAAACT	<nnxnp>	nn	NP	nn	np	nn	np	nn	nn	nn	nn	nn	nn	np	np	np	nn	np	np	nn	np	nn	nn	nn	np	nn	nn	np	np	nn	nn	np	nn	nn	np	nn	np	np	nn	nn	np	nn	np	nn	np	np	nn	np
r1_21432	AATTCAGATCTCCACAGCTAGGAAAACATTCAAGCTCAGGAGTGTGAGGTGATCTGTGCGGAAGCCTTCACAGACAATGCCTTGTTTATTTCTTCTGTTCAAGGTTTCTGTCTGAAG	<nnxnp>	nn	--	np	np	nn	nn	nn	NP	np	np	np	nn	np	nn	nn	nn	nn	nn	nn	np	np	np	np	np	nn	nn	np	np	NP	np	NP	np	np	np	nn	np	nn	nn	nn	--	nn	np	np	NP	--	nn	NP
r1_21466	AATTCATTGAAGGCAGACAAAGAGATTTCAATCAGTCTGTGGCAAGTGATTGTGCTGCTCACGTTTTAAATGAAAATACGTTTCAGTTAAACCGTCACAAAACACAGAACCTGCTGT	<nnxnp>	np	nn	nn	np	nn	np	np	np	np	nn	nn	np	nn	np	np	nn	nn	nn	nn	np	nn	np	np	nn	nn	nn	nn	nn	nn	nn	np	np	np	nn	nn	np	np	np	np	np	np	nn	nn	nn	nn	np	np
r1_21506	AATTCAGAAATGACGGCATCACATTTCGTCCCTAACTGCAACAATGAAAAATTCAACGAGTTCACTACAACTCCGACTGGCTTCTTCGCCATAGCAACAGTGGTTGAGGCCCGCAAG	<lmxll>	ll	lm	ll	lm	ll	lm	lm	ll	lm	--	lm	ll	ll	ll	lm	LM	ll	ll	lm	lm	lm	ll	lm	ll	lm	lm	ll	lm	ll	ll	lm	LM	ll	ll	lm	ll	lm	lm	lm	lm	ll	lm	lm	ll	ll	lm	ll
r1_21552	AATTCTAACAGTCTTGTCTCGTTTACACTGTTGATCAAACTGTTTCCTCTGATCCATCTGCTGATCTGCAACTTTGCTCACATCCATCACTGGACTCTGAGTTGAAATCTTGTTCAC	<nnxnp>	np	np	nn	np	nn	nn	nn	np	np	nn	nn	nn	nn	np	np	np	np	np	nn	nn	nn	np	np	nn	np	nn	nn	np	np	np	nn	--	np	nn	np	nn	np	np	nn	np	np	np	nn	nn	np	nn	nn
r1_21571	AATTCCAAATTTTGCTTAAGTAAAAGTACATAAGTATTAGCAACAAAATATACTTAAGGTACAGTCAGCGAATCCAAATCAACACACTTTTCAACAAACTCAGCGAATATCTCCTCA	<lmxll>	lm	ll	ll	ll	ll	lm	ll	lm	ll	lm	ll	lm	ll	ll	lm	ll	lm	lm	ll	ll	ll	ll	ll	lm	ll	ll	ll	lm	lm	ll	ll	lm	ll	ll	lm	lm	ll	ll	ll	lm	lm	lm	lm	lm	lm	lm	ll
r1_21645	AATTCCATCTATGAAATTGGGTGCGTGTGTGTAACCAACACTGTAATTACACTTAATCTTTGCCCTGTATTTACTCAGACGATCTACAAATAACAAAATGTGCAAGTTTACAATGAA	<nnxnp>	nn	np	nn	nn	np	np	nn	np	nn	nn	nn	nn	nn	np	np	np	np	nn	nn	nn	nn	nn	np	np	np	np	np	nn	np	nn	np	np	nn	NP	nn	nn	nn	nn	nn	--	np	np	nn	np	--	np	nn
r1_21661	AATTCAGGTTGCTGTCACTGACATTAATTCAATTCAATTAAATTTTATTTATATAGTGCCAATTCATAACAGAAGTTATCTCATTGCACTTTTCCTTTAGAGCAGGTCTAGACCAGA	<nnxnp>	NP	np	np	--	nn	nn	np	np	np	np	np	nn	np	nn	nn	NP	nn	nn	nn	nn	NP	np	nn	nn	nn	nn	np	np	np	np	nn	nn	nn	NP	np	np	nn	nn	np	np	np	np	np	nn	np	nn	--
r1_21747	AATTCAGTTTCTTAAACCGTCTTAATATATTCAGGTTTCTGTATAAAAATCTGAATCAAAGGACAGTTTGTCCTTACAGCTGGTGGCTGATTTATTACAGTCTATAAAGGTTTAATC	<lmxll>	lm	lm	ll	ll	ll	ll	ll	ll	ll	ll	ll	lm	LM	lm	lm	ll	lm	lm	lm	lm	--	ll	ll	lm	ll	lm	lm	lm	ll	lm	ll	ll	lm	ll	ll	lm	lm	ll	lm	ll	lm	ll	ll	ll	--	ll	lm
r1_21763	AATTCCAGATCATCACACACAAGATATCTAATAAAAAAGTCAAGAAGTACTGTGATTATTTGAAATACATTGGATTGAAACAATACATTGGACTTATTTAACACTCATTTGAAAACA	<nnxnp>	np	nn	--	np	nn	np	np	nn	nn	nn	nn	nn	nn	np	np	nn	nn	NP	np	np	--	nn	np	np	np	nn	np	np	np	nn	nn	nn	np	nn	np	nn	np	nn	np	nn	nn	nn	nn	nn	nn	nn	nn
r1_21814	AATTCCGTTTTTCTACTACCAATCACGTGGCGCTGTCCAATTTTCCCCCTAGCAACCAAACCTCCATCTTTGAATATCGTGTCTAATCAAACTGTCACTATCCATATTTCTTACCCA	<nnxnp>	np	--	nn	nn	nn	np	np	np	nn	np	np	np	nn	nn	nn	nn	np	np	nn	np	nn	np	nn	np	nn	nn	nn	np	np	nn	nn	nn	nn	nn	np	nn	nn	np	np	np	nn	np	np	np	nn	nn	nn
r1_21836	AATTCCTTTCCAAGTTTAGGCTAAAACAAAATGGCAGCTGCAAATGCGGCTCTCTGCAATCTTGCAACACCATCTTGCCCTTGAGGACAGTCCTGATGTCCGCTGGTTTATACCCTA	<nnxnp>	nn	np	np	nn	nn	nn	np	nn	nn	NP	np	nn	nn	np	np	np	np	nn	nn	np	np	np	nn	nn	np	nn	nn	nn	nn	np	np	np	np	nn	np	np	np	nn	nn	np	np	np	nn	nn	nn	np	np
r1_21858	AATTCTCAGATTAAGGTACCACCTTAGCCTCACTGTCCCTCAATCCAAATCTGATAGCACTTAATTAGACTGATTGAGGAGCTGGTGGATATGTCATATTAAGCTAAATGTGACGGG	<nnxnp>	nn	--	nn	nn	nn	np	nn	nn	np	np	nn	nn	nn	np	nn	np	np	nn	np	np	np	nn	np	np	nn	nn	np	nn	np	nn	np	np	nn	nn	np	np	np	np	nn	np	np	np	np	np	np	np	np
r1_21873	AATTCATTCCCTGAAGCGGTATTTGTACCATAACCATTATATACAGTACTGCACTTAATCCAAACCTTCCTCTAACCTCAACCCAACACTAAACCTGATGTAGCTTTAATCCTAAAC	<lmxll>	ll	lm	ll	lm	lm	ll	ll	lm	ll	lm	lm	lm	ll	lm	lm	ll	lm	ll	ll	ll	ll	ll	lm	lm	lm	ll	ll	ll	lm	lm	lm	ll	lm	lm	lm	ll	ll	ll	lm	lm	ll	lm	ll	ll	--	ll	lm
r1_21911	AATTCATCGGCTGAGATCAGCTCAGCCTCTAACATCACATCCGACCCCTCAGCAGACAAGGCAGCAGGATTTTAAGTTTTGAGTGGACAATTCTCACTGAGACTTGTAGATGACAGT	<lmxll>	lm	LM	LM	lm	lm	ll	ll	LM	lm	ll	ll	lm	lm	ll	ll	ll	ll	ll	lm	LM	lm	ll	lm	ll	lm	lm	lm	ll	LM	lm	lm	lm	lm	lm	lm	lm	lm	lm	ll	lm	lm	ll	lm	ll	--	lm	LM
r1_21955	AATTCGCCAAAATTCACAGACTTCACTGTGAACAGATTTTAATGGAACTATGTCTTTGGTAGCAAGTAGTTTGAAAGTAGAGTGAAGATTGTTTACAGGGAGGACTGTGGATTATCC	<lmxll>	ll	ll	--	lm	ll	ll	ll	ll	ll	lm	ll	ll	--	lm	LM	ll	LM	ll	lm	lm	lm	lm	ll	LM	ll	lm	--	LM	lm	ll	lm	LM	lm	ll	ll	lm	ll	lm	lm	--	lm	lm	ll	lm	--	ll	lm
r1_22022	AATTCAATTTACAATTCTAAGGATTACTTTTAAATCCCTACATTGTCTGCCTCCGCTTTACATTTCAGAACTCCGAATCCCTTACTCTGCTCCAAGACCCCTCAGATGAGAGAAACA	<nnxnp>	nn	nn	nn	np	nn	nn	nn	nn	np	NP	np	nn	NP	np	nn	nn	nn	np	nn	nn	nn	nn	nn	nn	nn	nn	np	nn	np	nn	nn	nn	nn	nn	nn	np	nn	np	nn	np	nn	np	nn	nn	NP	np	np
r1_22072	AATTCCATAGTTTAGGGGCAGTGATATAGAAGGTCCTGTCCCCATAATACTTAGTCCAGGATCTTGGGACAGACAGAAGTACAGGAGTTGGGTACAGGAGTTCTGTAATGTAAGAAA	<nnxnp>	np	np	nn	np	np	nn	np	nn	np	NP	nn	nn	np	np	np	--	np	np	np	nn	NP	nn	np	nn	nn	nn	NP	nn	nn	np	nn	nn	nn	np	nn	nn	nn	nn	np	np	np	np	np	nn	--	np	np
r1_22079	AATTCAAAACAGACGTCAGAGGTGCATAATTGCTACTGTGGCGTCCTTTTGTTCAATTCCCAGCGACTCGGACCTCCGTTACGGCGAGAAGCAGCTGTCCTGTCAGCAGCACAGCTG	<hkxhk>	kk	hk	hh	hh	hh	kk	hk	kk	hh	kk	hk	hk	hk	hh	hh	hh	hk	kk	hk	kk	hk	hk	hk	hk	hk	hh	hh	hk	--	hk	hk	hk	hh	hh	hk	hh	hk	hk	hk	kk	hk	kk	kk	kk	hh	hh	hk
r1_22080	AATTCACTGTGTTTCCCCAGCAGTGACTCGTCCAGTACGAAGCCCTCTATCACTCAAAATATCCCGTTAAATAGCATAATTTACTCATTTATTCTGGTGGTTTTAACCTCTCATTGA	<nnxnp>	np	nn	np	np	nn	np	np	np	np	np	nn	np	np	np	nn	np	nn	np	np	nn	np	np	np	np	np	nn	np	np	np	np	np	np	nn	nn	np	np	np	np	--	nn	np	np	np	np	--	np	nn
r1_22081	AATTCTGAAATCCTTCAGGAAGCCCTGACTGAAGTCAGTTACCAGTGAGCAATAAGTCTCTCAAGGATTATGTGCACTTTAATGCTAAACTTAATCTTCTTTTTTCCCCCTTGTCTT	<lmxll>	ll	ll	ll	lm	lm	lm	lm	ll	lm	ll	lm	lm	LM	lm	ll	ll	lm	lm	ll	lm	ll	ll	ll	ll	lm	lm	--	lm	lm	LM	ll	LM	lm	LM	lm	ll	lm	ll	lm	--	ll	LM	LM	ll	--	ll	ll
r1_22312	AATTCTGCAGAACTGACCTGCAGTTGTCTTTACACAATCTCTAGAAAGCCTTTAAAAGTTTTGCTCCCCTCAGATGCAATAAACTGCAGCAGAGTGTAAAATTGGTTCGCCTGATTT	<nnxnp>	np	NP	nn	np	nn	nn	nn	nn	np	nn	np	np	np	np	nn	np	NP	np	nn	nn	np	nn	nn	np	nn	np	--	nn	nn	NP	np	nn	np	np	nn	np	nn	np	np	--	np	np	np	np	--	np	nn
r1_22322	AATTCACTCCTATGTTACAGGCTGATTCAATGAGCTGAGTATGACTGCAGCCCTAGGGCAATAGAAGTTTACAACTCAGTTAGTACCAGGCTCTATGTCTCTATCCAGTTAGGTTTT	<hkxhk>	hh	hk	HK	hk	hk	hh	hk	hk	kk	HK	kk	hh	kk	kk	hh	hk	hh	hk	hk	hk	hk	kk	kk	hk	kk	hk	kk	hh	hk	hk	hk	hk	hk	hk	hh	hk	hk	kk	kk	hk	hh	hk	hh	hh	hh	hk	kk
r1_22325	AATTCCTCCTAGCTGAAGGTTCATCTCCTTAATTACCGGGTCACCCTGACACTGAGATGAGGTATGATTTATAAGGGACATTACATTGTAAGTGTTCATAACAGTAATAAGAACCCA	<lmxll>	lm	ll	lm	lm	ll	ll	lm	lm	ll	lm	lm	ll	lm	lm	ll	lm	ll	ll	LM	ll	ll	ll	lm	ll	ll	lm	--	ll	--	ll	ll	LM	ll	ll	lm	lm	ll	ll	ll	--	lm	lm	lm	ll	lm	ll	ll
r1_22400	AATTCATGGGTCCATTTATCACAGCAAGTCTTCCAGATCCTAAAGCAGCAAAACAACCCCAGACCATCACACTACCACCACCGTATTTTAATGTTGGTATGATGTTCTTTTTCTGAA	<lmxll>	ll	LM	--	ll	ll	lm	ll	lm	lm	LM	LM	lm	LM	ll	LM	ll	LM	ll	ll	ll	ll	ll	lm	ll	ll	lm	LM	lm	lm	ll	ll	ll	LM	LM	ll	LM	lm	--	ll	ll	ll	ll	lm	--	--	lm	ll
r1_22454	AATTCCCTGTGTAATTAAGAGTGAAATATGTCAGATACAGCCTCAGTCTCCACTTGCAGGTGCTTAGTTAAAGGTTTATTTGGTAGATTTCAACAACTGCTACTTAATTAGAAACAT	<nnxnp>	np	np	nn	np	np	nn	nn	np	np	nn	nn	np	nn	nn	nn	np	nn	np	nn	nn	nn	np	np	np	np	np	nn	nn	nn	nn	nn	nn	nn	nn	nn	np	np	np	nn	nn	np	np	np	np	nn	nn	nn
r1_22478	AATTCTTTGAACTCTGGTGGGTCCTGTCTGATGCACCTCTTTCCCTGCATTCCCTTTGTTTTCCTTAGTACTTGTAATGGTTGGCTTTCGCACTTAATTTTCTAATTTCTCCGTCTA	<hkxhk>	hk	hh	--	--	hh	hk	kk	hk	kk	HK	kk	kk	hk	hk	HK	hh	hk	hh	hk	hk	hk	kk	kk	HK	hk	hh	kk	hh	hh	kk	kk	kk	hh	HK	kk	kk	kk	hk	kk	--	hh	hh	hh	hh	--	kk	hh
r1_22519	AATTCAGGATGACTCTCATTTTATTGCACTTAACATTGTTTGATTTTATGAAACAATTAATCAAAAGATATGTCATTACAGTTTTGTTGTTTCACACTTTGTGTCCTCAGAGTGTAG	<lmxll>	lm	lm	ll	ll	lm	lm	ll	ll	lm	ll	ll	LM	ll	ll	ll	lm	lm	ll	ll	LM	LM	lm	lm	lm	lm	lm	ll	lm	lm	lm	ll	ll	--	lm	ll	ll	lm	lm	ll	--	ll	lm	lm	lm	--	lm	ll
r1_22545	AATTCATCCAGTTGGCTAGTTCTCGATATCTGTCTCCCCAATGGACTTGTTTCAAAGCCACCTTAACCGCGCTTTATTGTCTTGTGTGGTCATTTGGCCACAGTCGCTGAACAATAT	<nnxnp>	np	nn	np	np	np	np	np	np	nn	nn	nn	np	np	np	np	np	nn	NP	nn	np	np	nn	np	np	np	nn	nn	np	np	np	nn	nn	nn	np	np	nn	np	nn	np	np	nn	--	np	np	np	np	nn
r1_22594	AATTCATTAATTCCGACCAGCCGCACTGAGGCAAAACTTTTGATGAGCACTACAACAGTTTAGATGAAACAGCGGAGGAGAGCCTCTCTGCGGTCTGGGACCATCCTCCATCCACTG	<nnxnp>	nn	np	np	--	nn	nn	np	nn	nn	np	np	nn	nn	np	nn	np	np	nn	nn	np	np	np	nn	nn	np	NP	nn	nn	nn	np	np	NP	nn	nn	np	np	np	nn	nn	np	np	np	nn	nn	nn	np	np
r1_22614	AATTCCTGTTCTCTGATGAGGGCTTCGTGTCCAAATGCAAAAGCAACCGGCAGGTTGCCAGTCAATCAGCTGTAAATAAAATGATCACTGATTTTTGCTTCACCACTGCCGCTTCTC	<lmxll>	ll	ll	lm	ll	ll	ll	ll	ll	ll	ll	ll	lm	lm	ll	LM	--	lm	ll	lm	lm	--	ll	ll	lm	ll	lm	LM	ll	lm	ll	lm	lm	ll	ll	ll	ll	lm	lm	ll	LM	ll	ll	ll	lm	ll	lm	ll
r1_22699	AATTCTGGGTTTTTGAGTTATTATGTTTTACTTGAAGCTGAACTAAACTGAAACAAACTGGCCCCACCTCCATAGGTCCTCTTAAGCCCCGCTTTGAGGCCCTGTGGTGGCTCGTTG	<nnxnp>	np	nn	--	NP	np	np	np	np	nn	nn	nn	NP	nn	nn	np	NP	nn	np	nn	np	nn	np	np	np	np	nn	np	np	np	np	nn	nn	nn	--	np	nn	np	nn	np	np	nn	np	np	np	--	np	nn
r1_22702	AATTCACATTCAGTCAAACATAACTTCAGTAACACCCTGCTCTGCGGACATTTTCCCCAGTTCTTGGCCTGCTCTTTGTTTAAGAAACACACCTCAACTTGTGGAGTTTCAGGAGTT	<lmxll>	lm	--	ll	ll	lm	ll	ll	ll	lm	lm	ll	ll	lm	ll	ll	ll	ll	lm	lm	lm	lm	ll	ll	lm	lm	ll	lm	lm	lm	lm	lm	LM	lm	ll	lm	ll	--	lm	lm	ll	ll	ll	ll	lm	ll	ll	ll
r1_22788	AATTCAAATTAAAGGTCCCTGAGTCACAAGAGGCTGGGTTTTCTGTCTTTTTTTTCATTTAGTAAAGCCTTGTCTTGCTAGTCAGGAGAACAGCTTGGGTTGGGGTTATGTGCCGCA	<nnxnp>	nn	np	np	np	nn	np	nn	nn	nn	np	np	NP	nn	np	np	nn	np	np	nn	np	nn	nn	np	np	np	nn	nn	nn	NP	nn	np	nn	nn	NP	np	np	np	np	nn	np	nn	np	np	np	nn	np	np
r1_22790	AATTCAGCCATCATTAATTGTCACCAGTGCCTTTCCTCCTGTGTGAAAATGTCTTCTGAAGAAAAGGCCCAAGTGTCTCAAGCTGCAGTTCAAGAAAGCTAACTGTACTTAACTAAT	<nnxnp>	np	np	nn	np	nn	nn	nn	--	np	nn	nn	nn	--	NP	np	--	np	np	nn	nn	nn	np	nn	nn	np	nn	nn	np	np	np	nn	nn	np	--	np	nn	NP	np	nn	nn	np	np	nn	nn	--	nn	nn
r1_22805	AATTCATAGAAAAATACAAAGGATATGACCTCAGTGTCCTCAATGTTTGCCACAACCCTGCATCCTGTCCCCAAGAAAGACTAAAGAAAAAGTGATAGAAATACTATTTCTGGTGGG	<lmxll>	lm	ll	lm	lm	lm	lm	ll	ll	ll	ll	ll	lm	ll	ll	ll	ll	ll	ll	ll	lm	ll	ll	lm	ll	lm	lm	--	--	ll	lm	lm	lm	ll	lm	ll	ll	lm	LM	ll	--	lm	ll	lm	ll	--	ll	lm
r1_22861	AATTCCAACTGATGGATTCATTTGTTGGATTTGATGACTAAAATACACTGTAACTCTGCACTGCAGTGGTTACAGTCATCAGGGATTAACACCCAGTAAAGCCAAATTTGCGTTAGT	<nnxnp>	nn	nn	NP	np	np	np	nn	nn	nn	nn	nn	np	NP	nn	nn	nn	nn	nn	nn	nn	NP	np	nn	np	nn	nn	np	nn	np	nn	nn	nn	nn	nn	nn	np	--	NP	NP	nn	nn	nn	nn	nn	--	nn	np
r1_22904	AATTCAAAATGAACAACGACGCACTCACTTATTTAGAAACCAAGAAAATTAGATATTACAACGTTTTCAGAAGTTTCTGCAAAGGAAGCTCATCTGCTGTTGTGCTTGGAGAACTGA	<nnxnp>	NP	np	NP	nn	np	np	NP	np	nn	nn	nn	np	nn	nn	np	NP	np	nn	NP	NP	NP	NP	np	np	np	NP	np	np	nn	np	np	--	np	np	NP	nn	np	nn	np	nn	np	nn	NP	np	nn	nn	nn
r1_22911	AATTCCACTGGGAGGCCTTAATCCATATTCTCTCACACTCTCTCCATCTTTTCTTCTGTCTATTCCTACCTCGCTCGTCCTCCCTGTCAGATCAGATCTCTCTGTCTGAGTGCTGCT	<lmxll>	lm	ll	ll	ll	ll	ll	lm	ll	ll	ll	LM	lm	lm	ll	lm	ll	ll	ll	lm	ll	lm	lm	lm	ll	lm	ll	lm	ll	ll	lm	lm	lm	ll	--	lm	lm	lm	lm	lm	lm	ll	ll	ll	ll	lm	lm	--
r1_22952	AATTCTGGACATTTTGTGATCTATTCAACCCCCAAATACCAACTAAAAGGAAAAGAGCGTGACAGTACTAAATTGAGCGCGTTATGTCAGTGGTGACACTGTGATTAAAAGACTCAG	<lmxll>	lm	ll	lm	ll	lm	ll	lm	lm	ll	lm	ll	LM	lm	lm	ll	lm	lm	lm	ll	ll	ll	ll	ll	ll	ll	ll	lm	ll	lm	lm	ll	ll	lm	lm	ll	lm	ll	ll	ll	--	lm	ll	lm	lm	--	ll	lm
r1_22956	AATTCAGGACCCGTCGTCCCCCCGCAGTGTGCATTCCTACTCGTCCAGGGAGAACGGCCTGGACAAGATTCCCCCATCTCGTAAGGAGGGCCCCCCGCAGGCCAGCCCCACCTCCCT	<nnxnp>	np	np	--	np	np	nn	np	nn	np	np	--	nn	NP	np	np	np	np	np	np	nn	np	nn	np	nn	nn	nn	np	nn	nn	np	nn	nn	nn	NP	nn	nn	nn	nn	np	np	np	np	np	nn	nn	np	np
r1_22960	AATTCACCAAGGTAGAGATTTGAATAATTTCTTTGTTATTCTTCAGCAGTAGACAATTCATCAATGTTCAGACATTGTGGGGGTACAAAATGCTTTTCCTCGCCTGATTTTTTGTTT	<lmxll>	lm	lm	lm	lm	ll	lm	lm	lm	lm	lm	ll	ll	lm	ll	ll	ll	lm	ll	ll	lm	lm	lm	lm	lm	lm	ll	--	lm	lm	ll	lm	lm	ll	ll	ll	lm	ll	lm	lm	--	ll	ll	lm	ll	--	ll	lm
r1_22973	AATTCTGGTTCCACAAACTGTCTCAGTTTTCTCCGGAGGCAGAGCTTGTGGTGAAGGATGAGCGATAAGAACTAGATCTACAGCACATCAAAACGCAGCCTCAGTGTGGCTGAACAA	<hkxhk>	hk	--	kk	kk	kk	hh	kk	hh	kk	hh	hk	hk	hh	kk	hk	HK	hk	hk	hh	hh	hk	hk	hh	kk	hk	hk	kk	kk	kk	hk	hk	--	kk	kk	hk	kk	hk	HK	hk	hh	hh	hk	hh	hh	kk	kk	hk
r1_23000	AATTCTGGATCAACATAAGGGACTTATTCGGGCAGCCTGATAATAAACAATTGCAATAATCCAGCCTAGAAGTAACAAATGAATGGTCTAGTTTTTTGGCATCATTTTGACACAGGA	<lmxll>	LM	lm	ll	LM	--	LM	LM	LM	LM	LM	lm	ll	ll	lm	ll	--	ll	lm	ll	lm	lm	lm	lm	ll	lm	ll	ll	--	ll	LM	ll	ll	LM	lm	lm	lm	ll	lm	LM	ll	lm	lm	lm	ll	ll	ll	--
r1_23040	AATTCTGCTGTCTACCAAAAACTCCTGAAGGAGAATGTCCGGCCATCTGTCAGTAACCTCAAGCTGAAGCGGATTCTGCAGCAGGACAATGATCCAAAACACACCAGCAAGTCCACC	<nnxnp>	nn	nn	--	np	np	np	nn	nn	nn	nn	nn	np	NP	nn	nn	nn	nn	nn	nn	nn	NP	np	nn	np	nn	nn	np	nn	np	nn	nn	nn	nn	nn	nn	np	--	np	np	nn	nn	nn	nn	nn	NP	nn	NP
r1_23045	AATTCATCTTTAACCACTTGTAAGAGTCCCGACCCCAGGTTGGGAACCACTACTTTAACAGAATAGTTTTGGGAAATACGCGCATTCACTTTCTTGCCAAGGGTTATATGAAGAGAC	<hkxhk>	kk	hk	hk	hk	kk	hk	kk	hk	kk	hk	hk	hk	hk	hk	hk	kk	hk	kk	hk	hh	--	hh	kk	hh	hk	hh	hk	hh	hh	kk	hh	hh	hh	kk	hk	hh	hk	hh	hk	hk	hk	hk	kk	hh	hk	kk	hk
r1_23096	AATTCAAAAGTGAACTGATTTAAGCTGCAGGTTGTGTTTTTAGTTTTATCAACACCGTCATCTTTAGCTTCCACCCGCCGTTAGCGGCACGCGTAACCGAACGTAAAGCTCTGCGAT	<lmxll>	ll	lm	ll	ll	ll	lm	ll	lm	lm	ll	ll	lm	ll	lm	ll	ll	ll	ll	ll	lm	lm	--	lm	ll	lm	ll	lm	lm	lm	ll	ll	lm	lm	ll	lm	ll	ll	ll	ll	ll	lm	ll	lm	ll	lm	lm	ll
r1_23114	AATTCATGGTTCCATTTGTCACAGCAAGTCTTCCAGGTCCTGAAACAGCAACACAGCCCCAGACCATCAAACTACCACCACCATATTTTACTGTTGGTATGATGTTGATGATGAAAC	<nnxnp>	nn	--	np	np	np	np	nn	nn	nn	nn	nn	np	np	nn	nn	nn	nn	nn	nn	nn	--	np	nn	np	nn	nn	np	nn	np	nn	nn	--	nn	nn	nn	np	nn	np	np	nn	nn	nn	nn	nn	np	nn	np
r1_23132	AATTCAGCCGGAAGCCCGTGTGGTCCAGGTGATTTATTATGTGCATTTTATTCAGGGCTGTACTGAGTTCTTCAGAGGTTGGGGTGCATCTAAAGTGTGTGCTTGTTCTGCAGGTAC	<nnxnp>	nn	--	nn	nn	nn	np	nn	nn	np	np	nn	nn	nn	np	nn	np	np	--	np	np	np	nn	np	np	nn	nn	np	nn	np	nn	np	np	nn	nn	np	np	np	np	nn	np	np	np	np	np	np	np	np
r1_23180	AATTCATATTTTAGCTAAATGGGTTTCCAGGAGCCATTGTTGCTAGTAGATTTGTGACACAACTGCAGGAGCCAAGTAACGTGGGGGGCAGCGCAACAAGCTGTAAACACAACATTA	<nnxnp>	nn	np	nn	np	nn	nn	np	nn	nn	nn	np	nn	np	np	np	np	np	nn	nn	nn	np	np	np	nn	np	np	np	nn	np	np	np	nn	np	np	np	np	np	nn	np	np	nn	np	--	np	np	np	np
r1_23202	AATTCTGTCCTGAAATGATGACACTTTCATCAGCTATCTTTCCACTTCATTACTGCAAGGAAAACAGAATCAATGAACTAATGACCGGCAAGCTTAAACTGGCATAACTTGATGATT	<hkxhk>	hk	hk	hk	kk	kk	hk	hh	kk	hh	hk	kk	hk	hk	kk	hk	hh	kk	hh	hh	hh	hk	hk	hk	hk	hk	hk	hh	hk	hk	kk	hk	hk	hk	kk	kk	hk	hh	hh	hk	kk	hh	hk	hk	hk	hh	hk	kk
r1_23237	AATTCCAGATTTTCCAGAAATATTTCCATTTTAGTACACAATAAATGCACAGCTGAGATGATGAGACTTCAGACAGGCACGGCCATATTTTGACATACTGTAATCCTAATAGTTTTG	<lmxll>	lm	lm	lm	lm	ll	lm	lm	lm	lm	lm	ll	ll	lm	ll	ll	ll	lm	ll	--	lm	lm	lm	lm	lm	lm	ll	lm	lm	lm	ll	lm	lm	ll	ll	ll	lm	ll	lm	lm	lm	ll	ll	lm	ll	ll	ll	lm
r1_23301	AATTCCCTCTCAGCACCGTGTAACGGACTTTAATGGAGCCCTAAATTCCTCTTGCCCTATATTAAACAGTGTCACTTTATAGCACCCAGCGCCGGTGTAAAAGTAGCACGGCCACTC	<nnxnp>	nn	nn	--	np	np	nn	nn	nn	nn	nn	nn	nn	np	nn	np	np	nn	np	nn	nn	np	nn	nn	nn	np	nn	np	np	--	nn	nn	nn	nn	nn	nn	nn	nn	np	nn	np	np	np	np	np	nn	nn	np
r1_23321	AATTCGGCCCGAGAGGAATAGGACCCAAATGCAGACAGTTGAGGCAGAAAGCGTCAGTTCAGTGATTTCATTGAGAAATGGAGGTACATAGGCTTACAGAGTAATGAGACTGGCAAG	<nnxnp>	np	nn	--	np	nn	nn	np	nn	np	--	np	nn	nn	np	np	NP	nn	nn	np	nn	np	np	nn	nn	np	np	nn	--	nn	nn	nn	np	np	NP	np	np	nn	nn	nn	np	np	NP	nn	nn	np	np	nn
r1_23394	AATTCACAAATAAAACAATACAAAGCAATGTGCACCAACACACTGAGGCAGCCATCTTGATCATCATTTCATAGTTTCATCGCTTTTTCTTGCCTTTAGAGCTGATTTGGAACCAGC	<lmxll>	ll	lm	ll	lm	lm	ll	ll	lm	ll	lm	ll	ll	--	ll	lm	lm	lm	ll	ll	lm	ll	ll	LM	ll	lm	ll	ll	lm	ll	ll	lm	lm	lm	lm	ll	ll	lm	ll	lm	ll	lm	lm	lm	ll	ll	ll	lm
r1_23415	AATTCTTTCCCGCTTTGCTCAACTTGTCCTGCACTCCGTCCTCCACCAACCACACAGCTTAAACATTAGCCAAATAAACAGCAGAGCATTAAGGCAGAACGTGCACACAGAGAGTAC	<lmxll>	lm	ll	lm	lm	lm	lm	ll	ll	ll	ll	--	lm	ll	ll	ll	ll	ll	ll	ll	lm	ll	ll	lm	ll	lm	lm	lm	ll	ll	lm	lm	lm	ll	lm	ll	ll	lm	lm	ll	ll	lm	ll	lm	ll	lm	ll	lm
r1_23458	AATTCAATAAGGTAAAGCTGCCTTCCATAGTCAGAATTAGCAGCAGACTGAACAAATGACCTAACATTAACGTCTGTCAACAACTGGTGGAAAATGAGAGTCAGTTAATTCAATAGT	<lmxll>	ll	ll	lm	ll	ll	lm	ll	ll	lm	lm	ll	lm	ll	lm	lm	--	ll	ll	lm	ll	lm	ll	lm	ll	lm	ll	ll	ll	lm	lm	ll	lm	lm	lm	lm	ll	ll	lm	ll	lm	ll	lm	ll	ll	lm	ll	--
r1_23475	AATTCTGTACTAAAAGAATATCCGCTTGATTTGATTAACTCACTGCTGAAGCCTCACATTAGCGTTTGCTGACCAACATACATTTTTGAAAAAGGGGCAGGGGACAGTTTAGAAATT	<nnxnp>	NP	nn	--	np	np	nn	np	--	np	np	nn	NP	np	nn	np	--	nn	np	np	nn	NP	nn	np	--	nn	nn	nn	nn	NP	np	NP	nn	np	nn	np	nn	--	nn	np	nn	np	np	np	np	--	nn	np
r1_23502	AATTCAACCTGACACCAGCGGTTTTTAACTCCTGCATTTCCTCTCCACACAAGGACCCAAAGTAAAACAATAAATGGCATATACTGTGCACTATTGTATTGAACGCTTTGCCGTGAG	<hkxhk>	hk	HK	hk	hk	hk	hh	hk	kk	hk	hh	hk	kk	kk	hh	hh	hk	hk	hk	kk	hk	kk	hh	kk	hh	hk	hk	hh	hk	kk	hk	hk	hk	hk	kk	hk	kk	kk	kk	hh	hk	kk	hk	kk	hk	hk	hk	kk
r1_23521	AATTCAAAGCAGTTACAATGGATTCCAATGGTGACCCAGTTTTGTGGTGTTGTCGAACAGCTCCTGTAGCGTAAACCACTTCACTTCATTGTCCATCCATAAATTCCAAATACTTGG	<lmxll>	lm	ll	lm	lm	LM	lm	ll	ll	ll	ll	ll	lm	--	ll	ll	ll	ll	ll	ll	lm	ll	ll	lm	ll	lm	lm	--	ll	ll	lm	lm	lm	ll	lm	ll	ll	lm	lm	ll	--	lm	ll	lm	ll	--	ll	lm
r1_23592	AATTCCCAAACACTATTTACATCCATCCAATCTTTTTTCAGCTCAGCATTGATTGAGGAGTTCACAAGGGTAAGACAACACTTCGGACCAGCAAGGGTCATCCCTTTGTGGTCTACT	<nnxnp>	nn	nn	np	nn	np	nn	np	np	nn	np	np	np	np	nn	nn	--	nn	nn	np	nn	--	nn	nn	np	np	nn	np	np	np	nn	np	np	np	np	np	np	np	nn	np	np	nn	nn	np	np	nn	np	nn
r1_23614	AATTCAGCTTTTCACTGCATCCACTGTAACTCACCTCTGCTCTCCTTTGTTGTATTACAGAATGAAGTCACGGTCACATTTCTCTCCACTACAAACACAGAAGCTACCATTATATTA	<nnxnp>	nn	np	nn	nn	nn	np	nn	np	np	nn	nn	nn	nn	nn	nn	np	nn	np	nn	nn	np	np	np	np	np	np	nn	nn	nn	nn	np	nn	np	nn	nn	np	nn	np	np	nn	np	np	np	nn	nn	nn	nn
r1_23646	AATTCAGCCGTAGATGATTGTTCAGATCCACACGGGCTTCACTATCAGAGCCGTTATTTTCCCTCCATTAAACTGCCAAATGAATACTGTTCAAATCCAACAACCTGATGCTAAAAG	<lmxll>	ll	lm	lm	lm	lm	ll	lm	ll	lm	lm	lm	ll	lm	lm	ll	lm	ll	lm	lm	lm	lm	lm	lm	ll	lm	lm	lm	ll	ll	lm	lm	ll	lm	LM	ll	ll	--	lm	lm	ll	ll	ll	ll	ll	ll	ll	ll
r1_23698	AATTCAAGTTTCTCTCTTTTACCGAACTAAGACCAGCTTAATTGCCTTGTTAACTCATCGTAAAACAAACTTCCTTCAAACTCAACAGAAACCAAATAAAACTCACTGCTGCCCCCT	<hkxhk>	hk	hk	--	hk	hk	kk	hk	hh	hk	kk	hk	hh	HK	kk	kk	hk	hk	HK	hh	hk	hh	kk	hh	kk	hk	hk	kk	hk	hh	hk	hk	HK	hk	hh	hk	hh	hh	hh	kk	--	hh	hk	hh	hk	--	hk	hh
r1_23715	AATTCAATCAGAACTGCGCAGAACTTGGTAAAAGTATAGAACGATTTTAAAGCACTGAAGGAGCATAAAGCTAATTCAAGCTGCACAGGCAGGGACTGTATTGAGTGCAAAGTAACT	<nnxnp>	np	nn	np	np	np	np	np	np	nn	nn	nn	np	np	np	np	np	nn	np	nn	np	np	nn	NP	np	np	nn	nn	np	NP	np	nn	nn	--	np	np	nn	np	nn	np	--	nn	nn	np	np	--	np	nn
r1_23729	AATTCTGGCTTCTTGAAATCTAAAATCTCACATATTTTACAGAATAAACGATGTTCAAATCCTGCCAATAATTTCTTTAAACTTACTTAGCTGACTACAGTCAAAAGGTATACTGTG	<lmxll>	ll	lm	--	lm	LM	ll	ll	lm	ll	lm	lm	lm	ll	lm	lm	ll	lm	ll	ll	ll	ll	ll	lm	lm	lm	ll	ll	LM	LM	lm	lm	ll	lm	lm	LM	--	ll	ll	lm	--	ll	lm	ll	ll	--	ll	lm
r1_23736	AATTCATATAATTTTCACAATGATGAAGGCATCTCTACATTACCACCAGAAGTTGACCTTTCACACTTTAATTTCTAGATGCCCTCAGTGATGAATGCAAATGGGACAATGCAGTCT	<nnxnp>	np	nn	NP	np	nn	np	np	NP	np	--	nn	np	np	np	nn	nn	nn	np	np	nn	np	np	np	np	np	nn	np	np	np	np	np	np	nn	nn	np	np	np	np	np	nn	np	np	np	np	np	np	nn
r1_23796	AATTCAGTTTTACAATTTATGTATTCCCACCTTAACCTACTCACAGTCCACACTTGCACGCTAAGTGAACATACTCCAAAGTTTCCACGTGTGATTATTTTCACTGCAAACTGTTCA	<nnxnp>	np	nn	np	np	nn	nn	np	nn	np	np	np	np	np	nn	nn	np	nn	nn	np	np	np	np	nn	nn	nn	nn	nn	np	nn	np	nn	nn	np	nn	np	np	nn	np	np	nn	np	nn	np	nn	np	nn	np
r1_23931	AATTCAACCCCCTTGACCTTTTTTATGTTTTATTGTTTTGCAACACTGACTCACAGTGGATGTAATTTAAAAAGTAGAAAAAGTTCACTGTTCCACAACCAGGACAGCATCTCCACC	<nnxnp>	nn	np	nn	nn	nn	nn	np	nn	np	np	nn	np	nn	nn	np	nn	np	nn	nn	np	nn	nn	nn	np	np	nn	np	np	nn	nn	nn	nn	nn	nn	nn	np	nn	np	np	np	np	np	np	nn	nn	np	np
r1_24059	AATTCTAAATTAGTCAGAGGCAACACACATCCTGAAACCTGGCTTATTGTTGATTATGCAAACAAATCAACCCCAGAATGAATTTCCTTTGCCCTCATTTTATTTGTTTGTTTTCGC	<lmxll>	lm	lm	lm	lm	lm	ll	ll	lm	lm	ll	ll	lm	lm	ll	ll	ll	ll	ll	lm	lm	lm	ll	lm	ll	lm	lm	lm	ll	lm	lm	lm	lm	lm	lm	lm	lm	lm	lm	ll	lm	lm	ll	lm	ll	ll	lm	lm
r1_24092	AATTCAGAAAGAGCATCGGTAGTGCTTTCGGCATTGTTTTTAATTAACTTTTGGCAAAAATAACCCGCCTCAGCAAACATTTAGAGCGGTTGGCGGATATCAAGTTCAACGCCCTCT	<nnxnp>	np	np	np	--	nn	np	np	nn	np	NP	np	nn	nn	np	nn	nn	np	np	np	np	NP	np	np	np	np	np	np	np	nn	nn	nn	np	nn	nn	np	nn	NP	np	nn	nn	np	nn	nn	--	NP	nn	np
r1_24167	AATTCACTTTTTGACGTATTATTTGAATTATTCTCTTTGTACCTGCTTTGTAGTCTGTCATCACTAATGTTCAATAACTGCCTGTCTGCCTGCCACAGTGACTTTTCCTGTCATTCT	<hkxhk>	kk	hk	--	kk	hk	hh	kk	hh	hk	hk	hk	hh	hk	hk	kk	hk	hk	kk	hk	hk	hk	hh	hk	hk	hk	hk	hh	hh	HK	kk	kk	hh	hh	HK	hh	kk	hk	hk	kk	hk	hh	hk	hh	kk	hh	hh	hk
r1_24180	AATTCATGTCAAAAACAAAAAGTGATATGAAATATAATATTTTGGCAAACAGGAGTTAAATCTTCTTAAAGTCTGCCGTTACTTCCTGACTTCCTGTCTGCGGCGCTCAGCTGCGAG	<lmxll>	LM	ll	ll	ll	ll	lm	ll	ll	lm	ll	ll	LM	ll	ll	ll	lm	LM	lm	ll	ll	ll	ll	lm	LM	lm	ll	LM	ll	ll	lm	lm	ll	lm	ll	lm	ll	ll	lm	LM	lm	lm	lm	ll	ll	LM	LM	ll
r1_24204	AATTCTCCTGAAGGCTACAAGGTTGATGACAGAGCACTTTCTGCACACCTACTCTTTTTCTTTATTCCTATTCCTGTCAGTTTAATCAAATGAATGCCTATGTCTAACAGGGTATTG	<nnxnp>	nn	np	nn	nn	nn	nn	np	nn	np	np	nn	np	nn	nn	np	NP	nn	np	np	np	np	nn	np	np	nn	nn	nn	nn	np	nn	np	--	np	nn	nn	nn	np	np	np	--	np	np	nn	nn	--	nn	--
r1_24269	AATTCGCTCAAAGCAAACTGGGATTTAGCACTGAATGTACTTGCCCCTTGCTTGCTTTCATCCTTAATTTGTGATTTGAAATCTACTCAAAAAACCACCGTGATGTCACAGGACTAT	<hkxhk>	hh	hk	hk	hh	hk	hk	kk	hk	kk	hh	hk	hk	HK	hk	hk	hh	hk	hh	hk	HK	kk	kk	kk	hk	kk	hk	hk	hh	hh	kk	kk	kk	hk	hk	kk	kk	hk	HK	kk	--	hh	hh	hk	hh	--	hk	hh
r1_24306	AATTCGAGTAAGCAAATGATCAGGTTGTCTGTGGCACCCCGCGAGATTCAATACAAATCGTTTTTGCTATCAGCTCCCATATTTCTGTAAAAACTTGTCAGTCTGTATCACCAAGAG	<nnxnp>	nn	NP	np	np	nn	nn	nn	--	np	np	np	nn	NP	nn	np	nn	np	nn	nn	np	NP	np	np	np	nn	nn	nn	np	nn	np	np	np	np	np	nn	np	nn	nn	nn	--	nn	np	np	np	--	nn	np
r1_24325	AATTCACCAGAATCGTGAATAATTAAACAGAAATTAATCCAGAATTACCTTTTGAATACATTCCAGCACAGGCACACAGGCAAGGTCTGTAAATAAGCAGGTTGACTCGCAAATTTT	<lmxll>	lm	ll	lm	--	ll	LM	lm	ll	lm	--	ll	lm	lm	lm	lm	ll	ll	lm	ll	ll	lm	lm	ll	lm	ll	lm	ll	ll	lm	lm	ll	ll	ll	ll	lm	lm	ll	lm	ll	lm	ll	ll	ll	LM	lm	lm	ll
r1_24344	AATTCACTTTCTGTGAATCTTGATGTTTGTAGTTTTACTTGTGGTTGTGTCCTGATATAACCTCTCAGTATTTGTAGTTTTACCTCTGGAACCGCTCTGAGTTAAACTCTCCTTCAG	<hkxhk>	hk	--	hk	hk	kk	hk	kk	hh	hk	hk	hk	kk	hk	hh	kk	hk	hk	hk	kk	hk	kk	hk	hh	hh	hk	hk	hh	kk	hh	HK	hk	hk	kk	kk	hk	hh	kk	hh	hk	hk	hk	hh	hk	kk	HK	hk	hh
r1_24353	AATTCGCAAATTCGCGACTCGCTCCCTCTGTAGATATAAAGGGCTCGTTCTAAGGTAACGAAAACACAGCGATTGTTATTTTCAGGTGATTCTACACTATTGAAAACATACTTATAA	<lmxll>	ll	ll	ll	ll	lm	ll	ll	ll	ll	lm	lm	lm	ll	LM	LM	lm	ll	lm	lm	--	LM	ll	ll	ll	lm	lm	--	lm	lm	lm	ll	ll	lm	lm	lm	ll	LM	ll	ll	--	lm	ll	ll	lm	--	lm	--
r1_24418	AATTCCCGACATTTGTGCGGCGTGCTGAGCTCAGCAGCCTTCATATAGAGACATATCTCTCATCAACTGGCAAAGTTACACAACTACCTGCTGAGAGAGGGCGACCACGAGCCAACA	<lmxll>	ll	lm	ll	lm	ll	lm	lm	ll	ll	ll	ll	lm	ll	lm	lm	LM	ll	lm	ll	LM	LM	ll	ll	lm	ll	lm	ll	lm	lm	lm	ll	lm	ll	lm	lm	ll	ll	lm	ll	lm	ll	lm	ll	lm	ll	ll	ll
r1_24468	AATTCAAATAAATAATGATAAGATTCCTTATGAGCCTTTTGAAAAATCCCTCCTAGTTTACCGACACACTGTTCCACTGAGCAAACACAGCAATATGTAAAACTGCATTCTTCCAGA	<nnxnp>	nn	np	NP	nn	nn	np	nn	nn	nn	nn	np	nn	nn	np	nn	np	np	nn	nn	np	NP	np	nn	np	np	np	np	np	nn	nn	nn	NP	nn	np	nn	np	np	np	nn	np	nn	nn	nn	nn	nn	np	nn
r1_24481	AATTCCATGCGGACTCTGTCCGGTTCTTGGGTTACATCTTGGAGAGTGGGCAGATGAGGACGGATCCGGGCCAAAATAAAGGCGGTTTCGGAGTGGCCTATTCCTACCAACCGAAAG	<nnxnp>	NP	np	nn	nn	nn	nn	nn	nn	np	nn	np	nn	np	nn	np	np	nn	np	nn	nn	nn	NP	np	np	np	np	np	np	nn	np	nn	nn	np	nn	nn	np	np	np	np	np	nn	np	np	np	np	nn	nn
r1_24529	AATTCATTGTTTGGAGACACTTTTTCTTATCATACTAATGGATTTGTCAATCTGGTTTCCTCCCACAGGCTCTACACGAAAAGTCAAATCCCTGCGTGACCCTTCTTCCAAAATGTC	<hkxhk>	hk	hk	hk	hk	hk	hk	hk	hk	kk	hh	kk	hk	hk	hk	hk	kk	hk	hh	hk	--	--	kk	hk	hh	hh	hh	kk	kk	hk	kk	kk	kk	hk	hk	hk	hk	hh	hh	kk	hk	kk	hk	hh	hh	--	hk	hh
r1_24538	AATTCAAACCATTTTGCATCCTGTATCGAATCAATTTAGGTTTAACTTTTTAACAAAAATAACCTCAGAGGGAAAACTCATTATATTACTTAAATGCTATTTATCTAAAATCCTAAA	<lmxll>	ll	lm	LM	lm	lm	ll	ll	lm	ll	lm	LM	lm	ll	lm	lm	ll	lm	ll	ll	ll	ll	ll	lm	lm	lm	ll	ll	lm	lm	lm	lm	ll	lm	lm	lm	ll	ll	ll	lm	lm	ll	lm	ll	ll	ll	ll	lm
r1_24585	AATTCAAAAGCCTTCTCCTCACCTACAAAGCTCTTAATGGTCAGGCACCATCGTATCTTAAAGAGCTCATAATACCTTATTACCCAACTAGAACACTGGGCTCCCAGGATACAGGGT	<nnxnp>	np	nn	np	np	np	np	nn	np	nn	nn	nn	np	NP	np	np	np	nn	nn	nn	np	NP	nn	nn	np	np	nn	nn	np	np	np	np	nn	nn	NP	np	nn	np	np	nn	nn	nn	nn	np	np	nn	np	nn
r1_24661	AATTCAGCGTAAAGAGCGCACAGTGTCCCCGGTTCAAACCAATGGGACTTTATTGGAAACTGCTGCTACTTGTTGAACTATCTGAAAGCCGAACTGAGTGTGAAACGAACCAACACA	<hkxhk>	hk	HK	--	hk	hk	hh	hk	hh	HK	HK	hk	hh	--	HK	hk	hk	HK	hk	hk	HK	HK	hh	hk	hk	hk	hk	hh	hh	hh	hk	hk	hh	hh	HK	hh	hk	hk	hk	hk	hk	hh	hk	hh	hk	hh	hh	--
r1_24683	AATTCAAATAAACATTAGATTTTTAAGTTTAGGTTCCACATTGTCTGCCAGTTTGAAAGAAGATGTCACACTCAGTTTCAGCTGGAGTCATTTGGAGTATTTATTTTATTTTTCATC	<nnxnp>	np	np	nn	np	np	nn	nn	np	np	nn	nn	np	np	nn	nn	np	nn	np	nn	nn	nn	np	np	np	np	np	--	nn	nn	nn	nn	nn	nn	nn	nn	np	NP	np	nn	--	np	np	np	np	--	nn	nn
r1_24709	AATTCAAGATTCTCTCTTTTACTGAACTAAGACCAGCTTAATTGCCTTGTTAACTCATTGTAAAATAACTCACCAAAACTGTCTTAGTCTTTCCACTGTTCCAATGACCACCAACTT	<lmxll>	ll	lm	lm	lm	ll	lm	ll	lm	ll	LM	lm	ll	ll	ll	lm	ll	lm	ll	ll	lm	ll	lm	lm	lm	ll	lm	--	lm	lm	lm	ll	lm	ll	lm	ll	ll	--	ll	ll	--	ll	lm	ll	ll	--	ll	ll
r1_24728	AATTCATAACACTACTGTGCCCCATTTATTATACCAGAGTAAATCATACAGGAGTAATGGTGATCTAAAATCCACTTTGCATTAATAATACGTGTGCTAAGCAGAGAGGGTCTTGAG	<lmxll>	lm	ll	lm	ll	lm	ll	ll	lm	ll	lm	ll	lm	lm	lm	ll	lm	lm	lm	ll	ll	ll	ll	ll	lm	ll	ll	lm	ll	LM	lm	ll	ll	lm	lm	ll	lm	ll	ll	ll	ll	lm	ll	lm	lm	LM	ll	lm
r1_24733	AATTCGCAATTCAGCAGTGCAACAGCCTCCAGTGAGAGATTTCCCTGTAGATCACTTGCCTCTGAGTGAGTTCAGACAGACATTAACTTCATCTCTGGGTAGTACTGACTGGCTGGG	<nnxnp>	nn	NP	nn	nn	np	nn	nn	nn	np	NP	np	nn	nn	np	nn	nn	np	nn	np	nn	np	nn	nn	nn	nn	np	nn	np	nn	nn	np	np	np	nn	nn	np	nn	np	nn	nn	np	nn	nn	nn	nn	nn	np
r1_24735	AATTCAGGCTTCACTGAAACACTTCTGTTGGTGCAGGAGGACAGACACCTGCACAGCTGCAACACCTGTGCTAACTTCTGGAACCACAGAAAGCTGCTACCAAACTTTAGTGTAACA	<nnxnp>	nn	NP	NP	nn	np	np	np	nn	nn	np	np	np	np	nn	nn	nn	nn	nn	np	np	--	nn	np	np	nn	np	np	NP	nn	nn	NP	NP	nn	np	nn	np	nn	nn	NP	nn	nn	nn	np	np	nn	np	nn
r1_24745	AATTCTAATCTTACAATAATATTTTGGCACCTGATTTTGATTTTATTCTAATCTTAGTCTTTTGAAGAAAATGTATATTAGTTTTAGTAAAATTTTGATTTGATTCATTTGATTTTT	<lmxll>	ll	lm	lm	lm	lm	ll	lm	ll	ll	ll	lm	ll	LM	lm	ll	lm	ll	ll	lm	lm	LM	lm	lm	ll	lm	lm	--	ll	ll	lm	lm	--	lm	LM	ll	ll	lm	lm	lm	--	ll	ll	ll	ll	--	ll	lm
r1_24755	AATTCGAAAGATCTTAACGATATCATATAGAAATATTACTAGTTACAGTTTTCTAGTGTAGACGTGAACAAATATAATATCACTTCAGATATTACAGATTTCCTCAGGAAAGAAAAA	<lmxll>	ll	--	ll	ll	lm	ll	lm	--	lm	ll	ll	lm	ll	ll	lm	LM	lm	ll	lm	ll	LM	lm	ll	ll	lm	LM	lm	ll	LM	ll	lm	ll	ll	ll	lm	ll	ll	lm	ll	lm	lm	lm	lm	lm	ll	lm	ll
r1_24766	AATTCAAAAGAAGCTCTGGGGATAGATCAACATAATAGCTGGACCCATCGAAGGATTGCCAAGAAAGATACACATCTTAAGGCTGGTTTAAGGAACTATTCTCAACTATTGTGACCT	<nnxnp>	np	nn	np	np	nn	np	np	np	np	np	nn	NP	np	np	nn	np	nn	np	np	nn	np	np	np	np	np	nn	--	np	np	np	np	np	nn	nn	np	np	np	np	np	--	np	np	np	np	--	np	nn
r1_24785	AATTCAGCACACTCAAGTGTTTTGCTTACTACAGCCTTACTTGGTCTGGTATGATCAGTAGTTTATAATGGCTAATGTTAGCGAACTTTAGATAGATATTGCTGTGTAACGAACATT	<nnxnp>	nn	nn	nn	nn	nn	nn	nn	np	nn	np	np	nn	np	np	np	--	np	np	nn	np	np	nn	nn	np	np	nn	NP	nn	nn	nn	np	nn	nn	np	np	nn	nn	np	np	--	np	nn	nn	nn	--	nn	nn
r1_24792	AATTCTGCATCGCGTTGTTTGTTCTCTGACAGGAAGCAGAACCGTCCTCCAAACCAGACGAGATTCTGGAGTCGACGATCGATGCAGCAGAGTGGAACCTGGAGGTGGAGAGAGTCC	<nnxnp>	nn	--	nn	np	nn	np	nn	nn	nn	NP	nn	nn	np	np	np	nn	np	np	nn	np	nn	nn	nn	np	nn	nn	NP	np	nn	nn	np	nn	nn	np	nn	np	np	nn	nn	np	nn	np	nn	np	NP	nn	NP
r1_24841	AATTCTCTAAGGCAGTCTACATAAATACAGACATCTCTTGATTTCTGATATCCTCATTTTTCATTTTGCTCTGTTTTATTTGAAATTAGCATTTTAAAGGGTTGGTTCTCCCAAAAT	<lmxll>	lm	ll	--	lm	lm	ll	lm	ll	ll	ll	ll	ll	ll	lm	ll	LM	ll	lm	ll	lm	--	lm	ll	ll	lm	ll	ll	--	ll	lm	LM	LM	ll	ll	lm	--	ll	ll	lm	ll	lm	lm	lm	ll	--	ll	lm
r1_24853	AATTCATGGCCTTCTGTTTTCCAGCAGGGGGAATGTGTCTGGTGTCCGTAGTGAAGCCAGGGCTCGTCTTAACTCAATCTTATGCAATAAACAGTTCAGTTCAAGCAGTCAAAGTTC	<lmxll>	ll	lm	ll	lm	ll	lm	lm	ll	lm	ll	lm	ll	ll	ll	lm	ll	ll	ll	lm	lm	lm	lm	lm	ll	lm	lm	ll	lm	ll	ll	lm	lm	ll	ll	lm	ll	lm	lm	lm	lm	ll	lm	ll	ll	ll	lm	ll
r1_24899	AATTCTCTTTCTTCTCAACACAATTTGCTCTCCGCTCTTCTCTTTTCTTTTGGTGTAATGAATGTTGACCCCTGTGACCTCCCACTGAGAGATGCCTGCAGGGAGGGCACTTTGAGG	<nnxnp>	np	np	nn	np	nn	nn	nn	np	np	nn	nn	nn	nn	np	np	np	np	np	np	nn	np	np	np	nn	np	nn	nn	np	np	np	nn	nn	np	nn	np	nn	np	np	np	np	np	np	nn	nn	np	nn	nn
r1_24964	AATTCATTTTGCAACATATAGCTATACATTAATTATAGATTTAGGTTACTTTGTGCGGTGGTGTTTCCACAGCGCTCGACATTAGACAGACAGCTACAGTAAAAGTTAGCTAGCGTT	<nnxnp>	np	nn	--	np	nn	np	np	np	np	np	nn	np	--	np	nn	np	nn	np	np	nn	nn	np	np	np	np	nn	NP	NP	np	np	np	np	nn	nn	np	NP	np	np	NP	nn	np	np	np	np	--	np	nn
r1_24989	AATTCACGGTATGTTATTTTAGAGAAAATTTGTATATCGAGATATATATCGTATATCGTGGCATAGCCTAAAAATATCCAAAGCCATATCGCCCAGCCCTAGTTGTCAGTACTCTTA	<nnxnp>	np	nn	np	np	np	np	np	np	nn	nn	nn	np	np	np	np	np	nn	np	nn	np	np	nn	np	np	np	nn	nn	np	np	np	nn	nn	nn	np	np	nn	np	nn	np	np	nn	nn	np	np	np	np	nn
r1_25022	AATTCCCAAGGCAGCAGTGGATCACGCAGTCAGCTCCTAGACGGAGACGATCCAGCAGCTCAGAGTGCAGCAGGTGGAGGTGCATTAAACACTGTCAGTGCCTTATCACAAGGCACA	<lmxll>	LM	lm	ll	lm	ll	ll	ll	ll	lm	lm	lm	ll	ll	lm	lm	ll	ll	ll	ll	LM	ll	lm	ll	lm	ll	lm	LM	ll	ll	lm	lm	lm	ll	ll	ll	lm	LM	lm	lm	ll	ll	ll	lm	LM	LM	lm	lm
r1_25050	AATTCAGTGCAGAAATGATCCCGCTATATTTGATAAGGGCAATAATGTTAATGGTCTAATAGCAGAGCAAAGTGCCAAAAGTGATATTTTTACGGGTTTGATTTCCACTGGGACCAC	<nnxnp>	np	nn	NP	np	np	np	np	np	nn	nn	nn	np	np	np	np	np	nn	np	nn	np	np	nn	NP	np	np	nn	nn	np	np	np	nn	nn	nn	np	np	nn	np	nn	np	np	nn	nn	np	np	np	np	nn
r1_25155	AATTCTCTTTTGGTCTCCACAAACTCCTGAGGAAAACATCAGTCTCTCTAGCTGCTAAATGCTCCACTATGATCACAAGCTAGTAGCTAACTTCTGCTGTTTGGTGCTTGTCAGGTA	<lmxll>	lm	--	lm	ll	lm	ll	lm	ll	lm	lm	ll	ll	lm	ll	lm	ll	ll	lm	lm	ll	LM	ll	ll	lm	ll	ll	lm	lm	ll	ll	lm	lm	ll	ll	lm	ll	lm	ll	ll	ll	ll	ll	lm	lm	ll	ll	ll
r1_25164	AATTCTGTCAGCACCTGCACTGGGTTGAAGAAAGTTATTATAGTTTGATTTGTCTCTCCTGACCGTACTTCATCTCTAACTCACAGCTGGACCCAGCCTTAGCTCCACGTTTACAAA	<hkxhk>	hh	HK	hk	kk	hk	hk	hh	hk	hk	hk	hk	kk	kk	hk	hk	kk	hh	--	hk	kk	HK	hh	hk	kk	kk	kk	HK	kk	HK	kk	hh	hh	hk	hk	hk	hk	hk	hh	hh	--	hh	hk	hk	hk	--	kk	hk
r1_25167	AATTCCACAATAAGAGCAGGCCAAAGCAGCTGGTGGCGCAAAGGTCAAAGCCTCTGTGTCCAAAAACTAACATTTATCAGTTAAAGTAACAAATATTACTAATATTTTAACAAAGGA	<nnxnp>	nn	nn	NP	nn	nn	np	np	np	nn	np	nn	nn	NP	nn	nn	nn	nn	nn	nn	np	nn	nn	np	np	nn	nn	np	nn	nn	nn	nn	nn	nn	nn	np	np	np	np	np	np	np	np	nn	nn	np	nn	np
r1_25168	AATTCATCTCTTTTTGTTTTTGGTCAATTGGGGACTCCACAACAAGCTTAAAATCAGACTTGTTTGACATAGTATGGCTTTGTAAAGTTGATATGGCAGACATCTTAGCAACCTATT	<lmxll>	lm	ll	ll	ll	ll	lm	lm	lm	lm	lm	lm	lm	lm	lm	lm	lm	ll	lm	ll	ll	ll	lm	lm	ll	ll	ll	ll	ll	ll	ll	lm	lm	ll	lm	lm	ll	ll	lm	ll	lm	ll	lm	lm	lm	lm	ll	lm
r1_25191	AATTCATGTTTATATTTTGTTGGACAGTAAAACCCAGATGACAAATAATAAACAAACACACTGTAATTATTCAGCCTTTAGGTTTGGTTGTCCACAGAGTAACTCCTAGCTATTATT	<hkxhk>	hh	hk	hk	--	hk	kk	hh	kk	hk	hh	hh	hk	hk	hk	kk	hh	hk	kk	hk	kk	--	hk	kk	kk	hk	hk	--	kk	hk	kk	hh	hh	hh	hh	hk	hk	kk	hk	hk	--	hk	hk	hh	hh	--	hk	kk
r1_25269	AATTCCCAATACTGCAATCTCAGTTCCCTGTATTAAAGTAATTTGACAAGATTTCACAGATGTTTTATTATTATGTTCTTACGAAGCTACCCTAAAGCTTTTTAAGGAGAGATATAT	<lmxll>	ll	lm	ll	ll	lm	lm	ll	ll	lm	ll	ll	lm	ll	ll	lm	ll	lm	lm	ll	lm	--	lm	ll	lm	lm	ll	--	lm	--	lm	lm	ll	lm	ll	ll	ll	lm	lm	lm	--	ll	ll	ll	lm	--	lm	lm
r1_25272	AATTCTATGTGGAATTTGCATTGTTTGTCTTTAAGCAATCCTGATTAAACTCACAGAACATATCCCACGCTACCTCCCGAACATACAGTACACACTGAGTTTCGATCATATCTGATG	<hkxhk>	hh	hk	--	kk	kk	hk	hk	hh	kk	hh	kk	hk	hk	kk	kk	kk	hk	hh	hk	--	HK	hk	hk	hk	hk	kk	kk	hk	kk	hk	hk	hh	hk	kk	hk	kk	hk	hk	hk	hh	hh	hk	hh	hh	kk	hk	hk
r1_25306	AATTCTGAAAATGTGTTGGAGAAACAGTGTAAAAAGAGTGCTGCAGTTGTGAAGAAGGAAAACTCAAATACAAAATAATGTTTGCAGAAATTTTTTTTTCAGCCTATCAAAACATTA	<hkxhk>	kk	hk	hk	kk	hk	hh	kk	hk	hh	hh	hh	hk	hh	hk	hk	HK	hk	hk	hh	kk	hk	kk	hh	hk	kk	hh	hh	hh	hk	kk	kk	kk	hk	hh	kk	hh	hh	hh	kk	--	kk	kk	hk	hh	--	hk	kk
r1_25350	AATTCTGAACTTGATAAATCCCAAATTTAATTCTAAACTCTTAAACCGCACCTCATTCACCTCCACATCATCAGCATTCGAGAATCTGCCTGCAGCCAGCAGCCAATTCACGGTAGG	<nnxnp>	np	nn	--	np	np	np	np	np	nn	--	nn	np	NP	nn	np	np	nn	NP	nn	np	nn	np	NP	NP	np	nn	np	NP	NP	np	nn	nn	nn	np	np	nn	np	nn	NP	np	nn	np	np	np	np	np	nn
r1_25404	AATTCAGCGGTGTGCTGCGATCCAACCAGGGCAGGTGGCGGCTGCGATCCAGTGGCAACAAGGGGTTGGTGCTGCAGCGATCCAACCAGGGAAGGAGGTGGTTGCGATCCAGCAAGG	<lmxll>	lm	ll	ll	ll	ll	lm	lm	ll	ll	lm	lm	ll	ll	ll	lm	lm	lm	ll	ll	--	LM	lm	ll	ll	lm	lm	lm	lm	lm	ll	ll	ll	ll	lm	lm	ll	lm	ll	ll	lm	lm	lm	lm	lm	ll	lm	lm
r1_25419	AATTCACGTAATCCTTTTCACAATGTTTGATTACTGTTTGCTTTCCAGATTTATTTCCCATACAACATAGCTTGTGAATACAATGCCTTTTTGCAACACAAGTTTGACTTTCAAATG	<nnxnp>	nn	np	np	nn	np	np	np	np	np	nn	nn	nn	nn	np	nn	nn	np	nn	np	np	np	np	np	np	nn	np	--	nn	nn	np	np	np	np	np	np	np	nn	nn	np	--	nn	nn	np	nn	--	nn	nn
r1_25425	AATTCTTCTGTTTTCTTCGCACCTCTTTTAAATATTCCCTCCTTTTTCCCCCTCACCTCCCCTGAGGGTGTACCCGATTTTATCATCTTCCACATCTGTCTCTTTTCTTCTCTCCAC	<nnxnp>	np	nn	np	--	nn	nn	np	np	nn	nn	np	nn	np	np	nn	nn	nn	nn	np	np	np	np	np	np	nn	nn	nn	nn	np	nn	nn	np	nn	nn	np	np	np	np	nn	nn	nn	np	nn	np	NP	np	np
r1_25465	AATTCTTCTGTTTGAATGATTACAATTTGAACAGAGAAATATTTTAGAGTTTTAGGAAGCCCAGTAACGTAAGCTCTACCTCGTGTCAAAGTCTGGTTCGGAAGCAATTTCTCTACT	<nnxnp>	np	np	np	np	nn	np	nn	nn	np	nn	np	nn	np	np	nn	np	nn	nn	np	nn	np	nn	np	np	np	nn	nn	--	nn	np	nn	nn	np	np	nn	nn	np	nn	np	np	--	nn	np	np	nn	nn	nn
r1_25467	AATTCAGGAGTCCAAACTCACAAGAGAGGCAGGTTGCAATATGCTCAATTTGAAGCTGGGATAACAGCATTCTTGCTAACATCGGCAGCTCAGCTGGGCTCAGGTGATTTCACTTCA	<lmxll>	lm	lm	lm	--	ll	ll	ll	lm	ll	LM	ll	ll	ll	ll	lm	--	ll	ll	lm	ll	lm	lm	lm	lm	ll	ll	lm	ll	ll	ll	lm	ll	ll	ll	ll	lm	ll	lm	ll	lm	lm	ll	ll	lm	LM	lm	lm
r1_25489	AATTCACTTTAAATAAAGTGAAAATGAGCAACAATCACAATGGAAATGTCCTGCAGCAGTAAAGTGGAGACATTTTACAGATACACTGCAACAACCTCCATCTTCAAGTCATTTCAG	<nnxnp>	np	np	nn	np	np	np	np	np	nn	np	nn	nn	nn	nn	np	nn	np	NP	nn	np	nn	np	nn	nn	np	np	--	--	nn	np	nn	nn	nn	nn	nn	np	np	np	np	--	np	nn	np	nn	--	np	np
r1_25492	AATTCAGTGGTGAGATTTCTTTTTTGAAATTGCATTTAGGTTCAGGTTTTTCCCCTTTTCTATCAAATTGAGGTACCACAATTCTGCTGTTGTTGTTGGTTTGGACAAGGAAGAAGA	<nnxnp>	np	nn	np	np	np	np	nn	np	nn	nn	nn	np	np	np	np	np	nn	nn	nn	np	np	nn	nn	np	np	nn	nn	np	np	np	np	nn	nn	np	np	nn	np	nn	nn	nn	nn	nn	np	np	nn	np	nn
r1_25578	AATTCTACATTGCAAAAACTGTATCATCTTACTGAAGGTGACACTTAAACGTAGCCTAAATTTTGATCTGATTCTAAAGTCAGCATTAACCTAGACCCTAAACTAAAACTCACCCCA	<nnxnp>	np	nn	np	np	nn	NP	NP	nn	np	np	--	np	--	--	nn	--	nn	np	np	nn	--	NP	np	nn	np	nn	--	NP	NP	np	np	np	nn	nn	nn	np	--	np	np	--	nn	nn	np	nn	--	np	nn
r1_25618	AATTCTTCCAATTTGAAGTTAAATTTTACAATATGTGTCCTCTTCTTGGAAGCCTTCTCTGATGTGAACTGATTGTGACTGATTTTAGCCCCTGAGATGATGGATCCCATCCAGACA	<hkxhk>	hk	kk	hh	--	hk	hh	hk	hh	hk	kk	hh	hh	HK	kk	kk	hk	kk	hk	kk	hk	--	hk	hk	hk	hk	hk	kk	HK	hk	hk	hk	hk	hk	hk	hh	hk	hh	hk	kk	kk	kk	kk	hk	kk	hh	hk	kk
r1_25671	AATTCATGCAGGTTTACTTGTTTTTCTGTGGACTTTGCTTTCAAAGAGTGCAGATGTAGCCTTTTTTATAAAATGTAAATTCATATATTTAAGTGCTTAATGGGACCACAGAGTGAA	<nnxnp>	np	np	np	--	np	np	np	np	--	nn	nn	np	nn	nn	np	np	np	nn	np	np	np	np	np	np	np	np	nn	NP	nn	NP	np	np	np	np	np	nn	--	nn	np	--	np	nn	np	np	--	nn	nn
r1_25683	AATTCTACCCAAGCACCCCTGGGGGGGTTGGGTCACAGAAGGCATACATTGAAAATGGTCCCACCCCTCAACAGGTTAAATGTTCCCAGCACTAACTTTGTGTTTTAACTCACAACT	<lmxll>	LM	ll	lm	lm	lm	lm	ll	ll	ll	ll	ll	lm	--	lm	lm	ll	lm	ll	ll	lm	ll	ll	lm	ll	lm	lm	lm	ll	ll	ll	lm	lm	ll	LM	ll	ll	lm	lm	lm	ll	lm	ll	lm	lm	lm	ll	lm
r1_25685	AATTCATGTATTTCTGAAATCCTGGCTACAACCAGCCGCGCAGGAGACGACGAGCTGCAGATGTTTGGTTGTTGCTCCTCTTTTGTTTTACTTTCTGTGTTTTTTTACTGCTACTGT	<lmxll>	ll	ll	ll	ll	ll	lm	lm	ll	ll	LM	ll	ll	ll	ll	lm	lm	lm	ll	ll	--	lm	lm	lm	ll	lm	lm	LM	lm	lm	ll	ll	lm	ll	LM	lm	ll	--	ll	ll	ll	lm	LM	lm	lm	--	lm	lm
r1_25690	AATTCTGATGTAAATTATTTAATTTAATTTATTGACATTTACACGTTTTAACCTTAAAAACTAACAAACACACACCTTTAGTGCCTCCTTTCCGTCCTCTTGGGTCCCACTTGCCCC	<lmxll>	lm	--	ll	ll	ll	ll	ll	--	ll	lm	ll	lm	LM	ll	ll	ll	lm	ll	lm	lm	lm	ll	ll	lm	ll	ll	lm	ll	ll	ll	ll	lm	lm	ll	ll	ll	lm	ll	lm	lm	lm	ll	ll	ll	ll	ll	ll
r1_25701	AATTCAAACTGATTCACGTCAGAGTGAAACTGTAAAGAGGGTCTGAAGGCGAGAGGATATTCGTCCTGTAAGTTTAATACATTGTGATGTAATACCCGACTGTACACTGTGTGTGTG	<lmxll>	lm	lm	lm	ll	lm	lm	lm	lm	lm	ll	lm	ll	ll	lm	ll	lm	ll	lm	ll	ll	lm	lm	ll	lm	lm	ll	ll	lm	ll	lm	lm	ll	lm	lm	ll	ll	ll	lm	lm	ll	lm	lm	lm	ll	lm	ll	lm
r1_25811	AATTCTCACAACGGCGTCCCCCCCCAAAAAATATATGATAGTCATAATATTTAGTAATGAGTATCTGAAACTGTATGCTGAAGTTCAATCCCAACCACAACTGACTCGACTGTCTCA	<nnxnp>	nn	--	--	np	nn	nn	np	nn	nn	nn	np	nn	--	NP	nn	np	np	nn	nn	nn	np	np	np	nn	np	np	nn	--	np	np	np	nn	np	nn	np	np	nn	nn	np	np	nn	NP	nn	np	np	np	np
r1_25842	AATTCAGAAACGTTTTCATTGTAACCTAACAAGACTCCAGTGATAAGCACAGGAAAGCGCTTATGCTACATATTAAACAGATGCAACTTCAACATAAATGCCATAAACATTACATCG	<nnxnp>	nn	np	nn	np	np	nn	nn	nn	nn	np	nn	nn	np	nn	np	np	nn	np	nn	nn	NP	nn	nn	nn	np	np	nn	np	nn	np	nn	np	np	--	nn	np	nn	np	nn	np	np	np	np	np	nn	nn	np
r1_25852	AATTCATCTGGGCGGCGCGCGAAGACTTGTCCACGCAAGTTGAAAATGTTTTAACAGAAGTTTCGACAGAAGGAATAAGACATTTTTAATCAAATTAAACGTAGAAATTATGAGATA	<nnxnp>	nn	nn	nn	nn	np	nn	np	nn	nn	np	nn	np	nn	nn	np	np	nn	np	np	np	np	nn	np	nn	nn	np	nn	nn	np	np	np	np	np	nn	nn	nn	np	np	np	np	np	np	np	np	np	nn	nn
r1_25855	AATTCCTGCCAAGACATCTGGATCTTAATGGACCCTCATCAGCATCACTGCTGTCGCGTAACAAGCTCGGAATTTAACCTTAAGTGTTCATAAAGCACTTGCAAAATGCACAATATA	<lmxll>	ll	ll	lm	lm	lm	ll	lm	ll	lm	ll	lm	lm	ll	lm	lm	lm	lm	ll	ll	ll	ll	lm	ll	lm	ll	lm	lm	lm	lm	ll	ll	ll	lm	lm	lm	lm	ll	lm	LM	ll	ll	ll	ll	ll	--	lm	ll
r1_25888	AATTCAGAAAGAGCGAGTTGTCTTTCAGAGTTTATTGAAATATTCAGTCACACATTTGCAAATGGACCTCTGAGCTTGCTAAGCTAAGATATACTGAATGAAGTATAGATGAAGATA	<lmxll>	lm	LM	lm	LM	ll	lm	LM	ll	lm	ll	ll	ll	lm	ll	ll	lm	ll	lm	lm	lm	lm	lm	ll	ll	ll	lm	lm	ll	ll	ll	ll	LM	ll	ll	ll	lm	lm	lm	ll	ll	lm	ll	lm	LM	lm	lm	--
r1_25957	AATTCACACACAAGTCCGCCTGCAGTCGCTGGGTCATCTCAGAGCGAACTCAGAGTCTTTCTCTGCAGCGCTGAAGAGAAACCTGCTGCTGAAGGATGTTTCAGCTCGCACGTCCTA	<hkxhk>	hk	hk	--	--	kk	kk	hk	kk	hk	hh	hk	hh	hh	hk	HK	HK	hh	kk	hk	hh	hk	hk	HK	kk	hk	--	hh	hk	hh	--	hk	HK	hk	hk	hk	hk	HK	--	kk	HK	hk	hk	kk	hh	hk	HK	kk
r1_26033	AATTCAGCCAGGACACTGCCACCTTTCACCCTCGGTGTTGTTCAAAGGTGTGTTTGCTTTCAAAAATGTGAGCAAACCTTCGTCATCGTTACCTGCCATTTTCATCCCCAACCTTTA	<nnxnp>	NP	nn	nn	NP	np	nn	np	nn	nn	np	np	nn	nn	nn	nn	NP	np	np	np	nn	np	np	nn	nn	nn	np	np	nn	--	--	NP	np	nn	NP	nn	np	nn	nn	np	nn	nn	nn	np	NP	nn	np	--
r1_26066	AATTCAGAAGTTATTGATCCTGAGGTGGGATTTACCTTGTCAACACTATGTATAGTTTTGATAAGTTAAGGTAACTATACAATAAAAAGGTCAACAGTGTTTCCCACATTAAGACTT	<nnxnp>	np	nn	np	np	nn	NP	np	np	np	np	nn	np	NP	np	nn	np	nn	np	np	nn	nn	np	np	np	np	nn	np	np	np	np	NP	np	nn	nn	np	np	np	np	np	nn	np	np	np	np	np	np	NP
r1_26119	AATTCTGTTTCTCAAAAGCCAGTTTCTGTGTCCGGAGATCTGGTCGCCGAAGCCCCTGCCTTCGACTGCCGCCCAGATCTCTCTGCACCGGCCCCTTACGGATCCTCCTGCGGGTGG	<nnxnp>	np	nn	np	np	nn	np	nn	np	nn	nn	np	nn	np	np	nn	nn	np	nn	nn	nn	np	np	nn	nn	np	nn	np	np	nn	np	nn	np	nn	np	np	np	nn	nn	nn	nn	nn	nn	np	np	nn	np	np
r1_26146	AATTCAGTATTCAGTTAATTTCTTTCCTCAGAGGTGGTTATAAATCGACAGCCACTGAGTGCAAACTGTTCTTCACACTGCACTCCTCCGGGTACAATCTGTCACTCGGTTCAACAA	<nnxnp>	nn	--	np	nn	nn	np	nn	np	nn	nn	nn	np	np	np	np	nn	np	nn	nn	nn	nn	nn	np	nn	np	nn	nn	nn	nn	nn	nn	nn	np	np	nn	np	nn	np	np	np	np	nn	np	nn	np	np	nn
r1_26208	AATTCAAAGCCTTTTCTTTCTTAGAACAACCAGAAGCTCGGTGACTATAAATGCCAGAGCAATTAAATTCGGTACTATCTCTCCCACTCATACCACACGGGTTACTTCTTTTACTGA	<lmxll>	lm	lm	LM	lm	ll	lm	lm	lm	lm	ll	ll	ll	LM	ll	ll	ll	lm	ll	ll	lm	LM	lm	lm	lm	lm	ll	lm	lm	LM	ll	lm	lm	ll	ll	ll	lm	ll	lm	lm	lm	ll	ll	lm	ll	ll	ll	LM
r1_26256	AATTCGAAGTAGTAAATCCTTTGGGGTCAAAAAGAACCCAACACAAGCTGAGTGAATTTTATTTCTGTAGGCAATTTGGACAAAAAGTATAGATCTCAGCAGAGGCATATTCATTTA	<nnxnp>	nn	nn	nn	np	np	nn	nn	np	nn	nn	nn	NP	--	nn	np	np	nn	nn	nn	nn	--	nn	np	nn	nn	nn	--	--	np	np	np	nn	np	--	nn	NP	nn	nn	np	--	nn	np	np	np	--	np	nn
r1_26260	AATTCAGTGGTGTTTACATTTCAACACAAAGTATTCAGTAGAGGTTAAATTTCACAGTCAGGATTCAGTTGCTTAGACAATTTGAGTTATAATGGCCTTTCTTAGCTTCCATAGCCT	<hkxhk>	hk	hk	hk	kk	hk	hk	hh	hh	hh	hk	hh	hh	hk	hk	kk	hh	kk	hh	hk	kk	--	kk	hk	kk	hk	hk	hk	kk	kk	hk	hk	hk	kk	hh	hk	hk	hk	hk	hk	kk	hk	hk	hk	kk	hk	hh	hk
r1_26304	AATTCAAAGAATGTTTGGAAACTCGCGTCACTGCTCGAGACACCTTCAATTTTCTGACAATGACTTTGCCATCCATTGTTACCACAGCAAAGTTTCTCTGCCTTTTCAAAAGCAAGA	<nnxnp>	np	nn	nn	np	nn	np	nn	nn	np	np	np	np	NP	nn	np	nn	nn	np	nn	nn	nn	nn	nn	nn	nn	nn	np	np	np	nn	nn	nn	nn	nn	nn	np	np	np	nn	nn	np	np	nn	np	nn	np	np
r1_26404	AATTCTGAGAAGATGAGAAAAGCCAGAGAAGATCTAGACAGTCTGCTGAGTCAATCCCATACCCTGGCCTTTCTACAGGTGGGATGAACATTGTCACAGAAAGATAAAGTAGGGGAG	<nnxnp>	np	np	--	NP	np	nn	nn	np	NP	np	np	NP	nn	nn	nn	nn	nn	nn	nn	nn	nn	nn	np	nn	nn	NP	np	nn	nn	nn	nn	nn	NP	NP	np	nn	--	nn	nn	--	nn	nn	np	nn	--	NP	nn
r1_26416	AATTCAACCCTTTCCTTCACAAGGCAGAGAAACAAGACGTTACTATTAAAGTCGCTTCACACACACACAGGTGTTTATTAATTATTCTGGCTGATCTGACTTCAGCTCAGGTAGACG	<lmxll>	lm	lm	ll	ll	ll	ll	lm	lm	ll	lm	ll	lm	ll	lm	ll	ll	ll	lm	ll	lm	lm	ll	lm	lm	lm	lm	ll	ll	ll	ll	ll	ll	lm	ll	ll	ll	lm	lm	ll	ll	ll	ll	lm	lm	lm	ll	lm
r1_26450	AATTCATACTGCGATTTTTGGCAGTTTAAAAATAATCTAAAAACTAAAAAACAGGGTGCGAAAACAGGACAGGCTATTGTTGAACAGTTCTGTTTGTATTTGGAAAAGGTGACATAT	<nnxnp>	nn	np	np	nn	nn	nn	np	np	np	NP	np	np	NP	np	nn	NP	nn	np	nn	np	NP	nn	nn	nn	nn	nn	nn	np	nn	nn	nn	nn	nn	nn	np	np	nn	nn	np	nn	nn	np	np	nn	NP	nn	nn
r1_26492	AATTCACAGGAAACAATGCACGGCTGTACTTTAACGTTACAGTTTATCTAATTGACAGAAGACCCCCTGTTCACTGATTGCTCTGTACAAATATGTTAGAACTGTATTACGTTACTG	<hkxhk>	kk	--	kk	hk	HK	kk	hk	HK	hk	hh	hk	hh	kk	hk	HK	hk	hk	HK	hk	hk	hk	kk	hh	hh	hk	kk	kk	HK	hh	hk	hh	kk	hh	--	hk	kk	hk	hk	hh	hh	hk	hh	kk	kk	--	kk	HK
r1_26538	AATTCACTTCTATTCAACAGTCACATACTGCATCAGTCCAGACAGTTCCATAGAGAAATACATATCAATCTCAGTCTTTTTTCTTTTTCTTTTTTGCAGCTCAAAAAGATTAAGAGT	<lmxll>	ll	ll	--	LM	lm	lm	lm	ll	lm	ll	lm	lm	LM	lm	ll	ll	lm	lm	ll	lm	ll	ll	ll	ll	lm	lm	ll	lm	LM	lm	ll	lm	lm	--	lm	ll	lm	ll	lm	--	ll	lm	lm	ll	--	ll	LM
r1_26545	AATTCAGGTAAACTTTGTTCCAAGTGCAGTCCCAAAAACGTACAGTTACAGACTTATTTGTCCTTAAAGATATCAGCGCTGCTTTGAGAACTCATCAGCAGAAAGTGCTAAGATGTT	<lmxll>	ll	ll	ll	ll	lm	ll	lm	lm	lm	ll	ll	lm	ll	ll	lm	LM	lm	ll	lm	ll	lm	lm	ll	ll	lm	ll	lm	ll	lm	ll	lm	ll	ll	ll	lm	ll	ll	lm	ll	lm	lm	lm	lm	lm	ll	lm	ll
r1_26551	AATTCAACTACCAACTAAACGTCACAAAGAGACAGCTAAAACGTTATTCCAAAAAATGTAATACTTTTTTGTTTTCTGACGTGTTTCTGGAGCTTTTTTTTAACCACCATCCACATA	<hkxhk>	kk	kk	--	kk	hk	hk	hk	hh	kk	hh	hk	hk	kk	kk	hk	kk	hh	hk	hk	hk	HK	hk	hk	hk	kk	kk	--	hh	hk	hk	hk	hh	hk	hh	hk	hk	hk	kk	hk	--	hk	kk	kk	hk	--	hk	hk
r1_26576	AATTCTGACAAGTCAGGCATTTTTTAAACTGTTGGTTCAAAAAGAAAAGTTTCTTAGTCCTCTCTGTAGATATAGTTATAATGTTTTTACAGTGATTGATACAGAGACAAATTCAGG	<nnxnp>	np	np	np	--	np	nn	np	np	np	np	np	np	nn	nn	nn	np	nn	nn	np	nn	np	np	np	nn	np	np	nn	nn	np	np	nn	np	np	nn	np	nn	nn	np	np	nn	np	nn	np	nn	nn	np	nn
r1_26609	AATTCAGCCATCATTCATTTTCTTATTTACACCTACTGTGATGTGTCAAAATGTCTAATGTGAAAAAGGCCTATTATACAGTGCCAGAGCCGCTGCGGTAAGGACTCAGCCTTGGTA	<lmxll>	lm	lm	ll	lm	ll	ll	ll	lm	ll	ll	ll	lm	ll	lm	ll	ll	ll	lm	ll	lm	lm	ll	ll	ll	lm	lm	ll	ll	ll	ll	ll	lm	lm	ll	ll	lm	lm	lm	ll	ll	ll	ll	lm	ll	lm	ll	lm
r1_26612	AATTCACGAGGTGTACGGTTGGATTTGTTTGATAAGGAAAATAGGTGTAAGAATATTTCGTTTCTTGTTTGCTTTGTTTTATTCATTAGACTAAAAAAGCTAAGAGAGCTTGTGTAA	<nnxnp>	np	nn	np	np	np	np	np	np	nn	nn	nn	np	np	np	np	NP	nn	NP	nn	np	NP	nn	np	np	np	nn	nn	NP	NP	np	nn	nn	nn	np	np	nn	np	nn	np	np	nn	nn	np	np	NP	np	nn
r1_26807	AATTCACTGGAAACGTTTACGGTAACTTAGCAAGGTGCTAATTTTTAAATTCACGTGTTCGTAACATCATATATTTTAAGTGTTTAATGAGTAAGAACGTTTCAGTTTCACGTCGCT	<hkxhk>	hh	hk	HK	hh	hk	kk	hh	hk	kk	kk	kk	hk	kk	hk	hk	HK	hk	hk	hk	hh	hk	hh	kk	hk	hh	kk	kk	kk	hk	hh	hh	hh	hk	kk	hh	kk	kk	kk	hh	hk	hh	hh	hk	kk	hk	hk	hh
r1_26810	AATTCCCTCACCATCCTAGGATCGAGGATGCGGGAGCGGGGAACCCAGGACCGTTCCTCTGGACCATATCCTTCCCAGTCCACGAGGTATTGGAACCCCCTCCCACGGCGGCGCACG	<nnxnp>	nn	nn	nn	nn	nn	np	nn	np	np	NP	np	nn	np	np	nn	np	nn	np	nn	--	nn	np	np	np	np	nn	np	nn	np	nn	nn	np	nn	nn	np	np	nn	np	np	np	np	np	nn	nn	nn	np	np
r1_26812	AATTCAATAGAAGGGTGCTTCGCAATTCCACCCCATATTGCTCCTTGGGTTTGAATGAAGTATTTTTAAGAATGTCTACACTGGAAAAGGGTTTAATGCCAATCCCTGTATGTTCCG	<nnxnp>	np	np	np	nn	nn	np	np	np	nn	np	np	nn	np	nn	nn	np	nn	nn	nn	nn	np	np	nn	nn	nn	nn	np	np	np	np	np	nn	nn	np	np	np	nn	np	np	np	np	np	np	np	np	nn	nn
r1_26830	AATTCTTCTTCACCAGATTTATAACTTCTTTGGTGTTCCCCACCTCTCCGTCAGTAAAGACAAATAGCTATGGAGGAGACATTACATATCACTTTTACATAACATCACACCCAGAAA	<nnxnp>	np	np	NP	nn	nn	np	np	nn	np	np	nn	np	np	nn	np	np	np	np	np	np	np	np	np	np	np	np	--	np	np	--	np	np	np	nn	nn	np	np	np	np	--	np	np	np	np	--	np	nn
r1_26916	AATTCTGCATCAGCTACAGTCTTGATCTCAGCATTAAATATCTGAATTGATATGTTCTTTGTGTCCTGTGTTTGATGGATAGGTTGAACAGTCAATCAGCAGAGGGGAGTAAAGGTG	<nnxnp>	np	np	nn	np	np	nn	nn	np	np	nn	nn	np	np	nn	nn	np	nn	np	nn	--	nn	np	np	np	np	np	nn	nn	nn	nn	nn	nn	nn	nn	nn	np	np	np	nn	--	np	np	np	np	--	nn	--
r1_26929	AATTCCCTTACAACATTTTGTGTATTTGTTTTACATTTTGTTATCCAAAATTCACCAACTCAGTATTTCAACAACACAAATATACTCAAAAATATTAATTTGTCTGTAAACTCCTAT	<hkxhk>	hk	kk	kk	hk	hk	hk	hk	hh	hh	hh	hk	hk	--	hh	hh	--	hk	hk	hk	kk	HK	hh	hh	kk	kk	hk	--	hk	HK	kk	hh	hh	kk	--	hh	hk	kk	hh	hk	--	hk	hh	hk	hk	--	kk	hh
r1_26969	AATTCAAATAATGTGCATAAATTAAAACATCAGTATAGATGTTTGACAAAATTCTTATCACAAGGTCCACTTACTTGTTTTTTCTGGAGCTTTCGGCCACATCTTGTGCCCTTCGTC	<nnxnp>	np	nn	np	np	np	np	np	np	nn	nn	nn	np	np	np	np	np	nn	np	nn	np	np	nn	np	np	np	nn	nn	np	np	np	nn	nn	nn	np	np	nn	np	nn	np	np	nn	nn	np	np	np	np	nn
r1_26994	AATTCAGAGTTGCACAAAAATAAGTTCTCCTTTCTTCTCTACAGTGAAATTGGTGCTGTCACAACTTCTGTCAATGATGGATTGCCAATTGATGCCCGTTACTGAGGTCAGCGTATC	<nnxnp>	np	nn	nn	np	nn	nn	np	nn	np	nn	np	nn	np	np	np	np	nn	np	np	nn	np	np	nn	nn	np	nn	nn	np	np	nn	np	np	np	np	np	np	np	np	nn	np	np	np	nn	np	np	np	nn
r1_27074	AATTCTTATCCAGCTAGTGGTTGTTTTGATATTTATCTATTTTAAACTGTTTACATTTTCTACAAGCATAAAATATTTGGCAGTAATAAGACGGTGAAGTCCCTCATTCGTCCAGGA	<nnxnp>	nn	np	np	nn	np	np	nn	np	nn	np	nn	np	np	nn	nn	nn	np	np	nn	np	nn	nn	np	np	nn	nn	np	nn	np	np	np	nn	nn	nn	nn	nn	nn	np	np	nn	nn	nn	np	np	nn	nn	np
r1_27156	AATTCAAATATTTTTTTGACTTATGTGGTTAAATATTAGATTTCCAGTGAGGTTAAAATAGTTAGATTTAAGAAGTCCACTGAAAACCAAAAATGTTGGACCAAAGAAGCTAAGAAT	<nnxnp>	nn	NP	np	np	np	np	nn	nn	nn	nn	nn	np	np	nn	nn	nn	nn	nn	nn	nn	np	np	nn	np	nn	nn	--	nn	np	nn	nn	nn	nn	nn	nn	np	nn	np	np	--	nn	nn	nn	nn	--	nn	np
r1_27168	AATTCACGTAATGGTCATTTTTGAGGCTGTAGTGTGTGGTGCTGTATTATTGTATTGTGTTTATACTGAGATGTACTTTTAATTTGTTGTCCACCCCGTTTATATCAAGTAGGGAAG	<lmxll>	ll	ll	ll	ll	ll	ll	lm	ll	lm	ll	lm	lm	LM	ll	lm	ll	ll	ll	ll	ll	lm	lm	lm	ll	lm	ll	--	ll	ll	lm	lm	LM	ll	ll	lm	lm	lm	lm	lm	--	ll	ll	ll	ll	--	lm	ll
r1_27191	AATTCTAATAACTCCGTGATCCTCTGACTTTTCGTCTAGCGCCGCCATCAGATTTTAATGTCCAACACTTTGGTTTATTGGACCAAATACCTGCAAAACTAATGACATCAGCCTCAG	<lmxll>	ll	ll	--	lm	ll	ll	ll	ll	ll	lm	ll	lm	LM	ll	lm	ll	lm	ll	lm	lm	--	ll	ll	lm	ll	lm	lm	ll	lm	ll	lm	lm	ll	ll	ll	ll	lm	lm	ll	--	ll	ll	ll	lm	--	lm	ll
r1_27223	AATTCACGCTGCTTTTCTAAGCTCACGAGAGACATTTCTGGCATTTAAGCCCACCTACCAAACGATGTGACGCAGTCATCCCGAGGAAATGCCGTCGCCTCACGGAAAGGCGTCGTA	<nnxnp>	nn	nn	nn	nn	nn	np	nn	np	nn	NP	nn	np	nn	nn	np	nn	nn	nn	nn	np	nn	np	nn	NP	np	nn	np	NP	np	nn	np	nn	nn	nn	nn	np	nn	np	nn	np	np	nn	nn	nn	nn	nn	NP
r1_27437	AATTCACAACCTCCAAATTATTATTTTTTTTTTTACTCATTTTGCTATTGGAGTAGGGAGGCAAGTAATGATTATTTTGATCATTTGTCATTTAATCTGTATAGTCACATTTGAGAA	<hkxhk>	hk	--	hh	hk	hk	hk	hk	kk	kk	kk	hk	kk	hk	kk	kk	HK	hk	hk	hk	hh	HK	kk	hk	hh	hh	hk	--	hk	hk	hh	kk	kk	hh	kk	kk	hk	--	kk	hk	--	hk	kk	hk	hk	--	hh	--
r1_27464	AATTCTCTCTCATATCAAAACGCTACGGAGACTTCAGAGGCAGCTGGAAGAGACCAAAGAGCTGCTGAGATCACACGGAGGCGTCGCATCACAATCAAAACAGGCATCGTTTTAAAA	<nnxnp>	np	np	nn	np	np	np	np	np	nn	np	nn	nn	nn	nn	np	nn	np	np	nn	np	--	np	nn	nn	np	np	np	nn	nn	np	--	nn	nn	nn	nn	np	np	np	np	np	np	nn	np	nn	--	np	np
r1_27503	AATTCAATAATTTTCAGGCTGTTGTTGCAGTACCGCAGTTGGCCACTGAGGCAAATTGGCAGCAGGGTATCCTACTAATACATCCATACTTTTCAGCTGATTGACTCTTTAATCAAT	<lmxll>	lm	ll	ll	lm	lm	ll	lm	ll	lm	lm	LM	ll	lm	lm	ll	lm	ll	lm	ll	ll	lm	lm	ll	ll	lm	ll	ll	ll	ll	lm	lm	lm	lm	ll	ll	ll	ll	ll	lm	ll	lm	lm	lm	ll	lm	ll	lm
r1_27504	AATTCACAAATGCCTGATCCTGCATTAAGGAGCTGCTAACACACACAAAATGATGATTACTCGTATCTGTGACTTTCAAGGATGATTAGTCTGCTGAAATGTGTTGAAAATCATCAC	<lmxll>	ll	LM	ll	lm	lm	ll	ll	lm	ll	lm	lm	lm	ll	lm	ll	ll	lm	ll	ll	ll	ll	ll	lm	lm	lm	ll	ll	ll	lm	lm	LM	ll	lm	lm	lm	ll	ll	ll	lm	lm	ll	lm	ll	ll	ll	ll	lm
r1_27542	AATTCTACATTATTTTATTTACGTTTATTCATTTGGCGCTTTGTCCAAAGCGACGTACAAATGAAGTACAATCCAAGTTAATATTGAATTTGCATATTGAATTGCATTATCAGTTAA	<nnxnp>	nn	--	nn	np	np	nn	nn	np	nn	nn	nn	np	np	nn	np	NP	nn	nn	nn	nn	nn	nn	nn	nn	nn	nn	nn	nn	np	np	np	nn	np	np	nn	np	nn	nn	np	--	nn	np	np	np	--	np	nn
r1_27628	AATTCAGAAGAAATTGAGAGACGGTCTAACATATGATTAACCTTTCCAGCCCTACTCATTATGTTTCTGATTGATTAATCTCTCACCTCTGGGGATGACAGTGGTGGAGAGCGAGGC	<lmxll>	ll	ll	LM	ll	ll	ll	ll	lm	ll	ll	lm	lm	lm	ll	ll	lm	lm	ll	ll	LM	ll	ll	lm	lm	ll	ll	ll	ll	ll	lm	ll	lm	ll	lm	ll	lm	lm	lm	ll	ll	ll	lm	lm	ll	--	lm	lm
r1_27673	AATTCATTAATATCTATCGTAAATACCTTCACAAACTGCAACATTTCTCCCCTGACGTGAGCAGGTTTTTGTGTTTCTGAGAAAGACTCACGGTGAAGAGGTTGGAGCGGCGTTTGG	<nnxnp>	np	np	nn	nn	nn	nn	np	np	nn	nn	nn	nn	nn	np	np	nn	nn	nn	np	np	np	nn	np	np	np	nn	np	np	np	np	np	nn	nn	np	nn	np	nn	np	nn	nn	nn	nn	nn	np	nn	nn	nn
r1_27751	AATTCTTTAAATTTGGTTATCAAATAATTGTGACCATACGGGACATTTTACGGTCATATGTTAACTGTTACTGTAATTATTTTGTAAGCACTCCCTGATGGCAAACTCTGTAATGGA	<lmxll>	lm	LM	lm	ll	lm	ll	lm	ll	lm	lm	ll	--	lm	ll	lm	ll	ll	lm	lm	ll	LM	ll	ll	lm	ll	ll	lm	lm	ll	ll	lm	lm	ll	ll	lm	ll	lm	ll	ll	ll	ll	ll	lm	lm	ll	ll	ll
r1_27753	AATTCGACTTATTGTCTGTCATCCAACTTAATGGGTACTCAAACCTAGAGAGGAATAGGTGTGTAAGGTTGTAAAGTGACTTCACTCATATTGCTAACAAGACATTACTTTAGATAA	<nnxnp>	np	np	nn	np	np	nn	np	--	np	np	nn	nn	nn	np	np	np	np	NP	NP	nn	np	nn	np	nn	nn	nn	np	nn	nn	np	nn	nn	nn	np	nn	nn	nn	nn	np	--	np	np	np	--	--	np	np
r1_27800	AATTCTAAGGGCAATGGGTGGTATCATAGAATGAGATAAGTCCTTCTTTGAATGTCCTAATTAAGCTATAAAACGGCCCCGGGGCACGTTGGGAAGATGGGGCAGAGAATCTATTTT	<nnxnp>	np	nn	np	np	nn	np	nn	np	np	np	nn	np	nn	np	nn	np	nn	nn	np	np	np	nn	np	np	nn	nn	nn	np	nn	nn	nn	np	nn	np	np	nn	nn	np	nn	nn	np	nn	np	nn	nn	nn	nn
r1_27879	AATTCTGTATGTCTGTAACTGACTGATAACTCATTTCTGAGGTGTGCAGTGAAATCAATGCAAGAAAGCGCAACAAATTGTCCTGTTACAGTTAGTTGTTCAATATCACAGTGAGAG	<nnxnp>	np	nn	--	np	nn	np	np	np	NP	NP	nn	np	np	np	nn	NP	nn	np	np	nn	np	np	np	np	np	nn	--	np	np	NP	np	np	nn	nn	np	np	np	np	np	--	np	np	np	np	--	np	nn
r1_27881	AATTCCTGCATCCATTTACACAACTCTTCTTCTGTAATATTCTCTGTGCTGGAATTTTTCCTTCCTCCCTTTATGTGCTCATTTATCTTTTATTTGCTTTTACCCGCTTTCCTCTTG	<nnxnp>	np	nn	NP	np	nn	np	np	np	np	NP	nn	np	np	np	nn	--	nn	np	np	nn	np	np	np	np	np	nn	--	np	np	np	np	np	nn	nn	np	np	np	np	np	--	np	np	np	np	--	np	nn
r1_27928	AATTCTGTCAGAAAATTAGCAATATGTATCAAACAGAGGAATATGAAACAAGCACAATATAATGAGAGGCTATCTGAGGTTATGCACTAATGGTTTCTAAGATTAGGATCAGAAGGT	<nnxnp>	nn	np	np	nn	nn	nn	np	np	np	np	np	np	np	np	nn	np	nn	np	nn	np	np	nn	nn	nn	nn	nn	--	np	nn	nn	nn	nn	nn	nn	np	np	nn	nn	np	--	nn	np	np	nn	--	nn	nn
r1_27936	AATTCTTTACTTGTTCTTGTAACAGAGTATTTCTACACTGTGGTATTGCTATTTCTACTTATGTAAAAGAGTACTTTCACGGCTGTGCTGGGATCACCACAAACAATTCTATTCACT	<hkxhk>	hk	hh	--	hk	hk	hk	hk	kk	kk	kk	hk	kk	hk	kk	kk	HK	hk	hk	hk	hh	HK	kk	hk	hh	hh	hk	hh	hk	hk	hh	kk	kk	hh	kk	kk	hk	hh	kk	hk	hk	hk	kk	hk	hk	kk	hh	kk
r1_27938	AATTCTCAACGACTAAAGTGAAACCAAGAGACTGATGGGATTTATGTGCAAACACAATAATAATACACATATTTCTGTTTTAATGTCCAGACTGAAGCGTCTCAGCAGCTGCTGGAC	<lmxll>	lm	lm	ll	ll	ll	ll	ll	--	lm	ll	ll	lm	--	LM	lm	ll	lm	ll	lm	lm	lm	lm	lm	--	lm	lm	--	ll	lm	lm	ll	lm	lm	LM	ll	lm	LM	lm	ll	--	ll	ll	ll	lm	--	lm	ll
r1_27984	AATTCCTGCCTGGCCACGCCTCCATCGCCTTGGACCTCCAGTGCAAAGTTCCTACTGGACAACATATACTGTCAATAAGCCCCGGCCACGGCTTGGCACCAAACGCAACCATCACCG	<hkxhk>	hk	--	kk	hk	hk	hk	hk	hh	hh	hh	hk	hh	hk	hh	hh	hk	hk	hk	hk	kk	HK	hh	hk	kk	kk	hk	kk	hk	hk	kk	hh	hh	kk	hh	hh	hk	kk	hh	hk	hk	hk	hh	hk	hk	hh	kk	hh
r1_28052	AATTCCTCAACAACTTACAACAGGGTGGAACAACAGTTTACTTGTTACAAAATGCCAACTAAAGGTAGTTAAAAAGTTGTACTGTACAGTATATAGAGAGACCAAATCTTGCCAACA	<nnxnp>	np	nn	np	np	np	np	np	np	nn	nn	nn	np	np	np	np	np	nn	np	nn	np	nn	nn	np	np	np	nn	nn	NP	np	np	nn	--	nn	NP	np	nn	np	nn	np	--	nn	nn	np	np	--	np	nn
r1_28092	AATTCGTTCATTGTCTGACCTAAACTGAACTTTTATTATGAAACGTAAGCCATTATGTAAACAGTCAAACCTCTCTTCCAGTTATCGTAGAAAAGGTTTCAGTCGTAGTCGTCTGTT	<nnxnp>	np	np	nn	np	nn	nn	np	nn	np	nn	--	nn	nn	np	np	nn	nn	np	nn	np	np	nn	np	nn	np	--	nn	nn	nn	np	np	nn	nn	nn	nn	np	nn	nn	np	nn	nn	nn	nn	np	nn	nn	--
r1_28104	AATTCAGAGACCTGGAGGACAAAAGTGTTTCCTACAAAACTAAAGCTGAGTGTCAAGGACCAACGTTAGCAGCTATGGATGCTAACGTTGGTCCTTCAGGCTGAAGCGTCTCAGCAG	<lmxll>	lm	ll	--	lm	ll	ll	lm	LM	ll	lm	ll	lm	lm	lm	ll	lm	ll	lm	ll	ll	ll	ll	ll	ll	ll	lm	lm	ll	lm	lm	ll	ll	lm	ll	ll	LM	ll	ll	ll	lm	lm	LM	lm	--	ll	ll	LM
r1_28151	AATTCCTAAAATGAGTGGTATTCACCTTTTTTTTTAATTCTTACTATAACCCCATTGCCTTGTTATCTTACACTTTTACATCCCTCTGCCTGATTTCCAAACTACAGGTACTAAGGC	<lmxll>	ll	lm	ll	lm	lm	ll	ll	lm	ll	lm	lm	lm	ll	lm	lm	ll	lm	ll	ll	ll	ll	ll	lm	lm	lm	ll	ll	--	--	lm	lm	ll	lm	lm	lm	ll	ll	ll	lm	lm	ll	lm	ll	ll	ll	ll	lm
r1_28152	AATTCAAAGCAACAAATGCCAGGTTGTAAGGAAACCTTTCTAGCCCCACTGAATTGTTTTTAGAATACATACTGCAGAAAACGATGCAAAATGTACACCTCTATGGTCCTGTCGCCA	<nnxnp>	nn	nn	NP	--	nn	nn	np	np	nn	nn	np	nn	nn	np	nn	nn	nn	nn	np	np	np	np	np	np	nn	nn	nn	nn	nn	nn	nn	np	nn	nn	np	np	nn	np	nn	np	nn	nn	nn	np	np	np	np
r1_28156	AATTCATTAACTGCAAGTATACCAACTGAGAACTCTCGCTATTTTCCCTTTAATTACATTAGTACCAAACTACGCGGCTCTGTCCAGGAAACATATTGGAATTTTTTTGGGGAAATT	<lmxll>	lm	lm	LM	lm	lm	lm	ll	ll	lm	lm	ll	ll	ll	lm	lm	--	ll	lm	lm	ll	lm	ll	ll	ll	ll	lm	--	LM	ll	ll	LM	ll	lm	ll	lm	ll	LM	ll	lm	--	lm	ll	ll	ll	--	--	ll
r1_28188	AATTCAGAGTGAAATTAAACGCTTGTGGCACTAGAAGTAGTAGTATTCGAGGAAGCTTACACTAAGCACATAAGCAAGCCACATCTCTAGAAAGCTTAATCAATTGAATATGACACG	<nnxnp>	np	np	nn	np	np	nn	np	nn	np	np	nn	nn	np	np	np	np	np	np	np	nn	np	nn	np	nn	nn	nn	np	nn	nn	np	nn	nn	nn	np	nn	nn	nn	nn	np	NP	np	np	np	nn	--	np	np
r1_28216	AATTCTTCATAATTAATTATAATAAAAAAACCATCCCGCATTCGGGAGGATTTTCCTTTCTACTAACAGTAATATGAACAGTCACACAACCTTGAATGTAGCTTCCTTTCACAGTTA	<lmxll>	ll	ll	ll	lm	lm	lm	ll	lm	ll	ll	ll	ll	LM	ll	lm	ll	lm	lm	lm	lm	LM	ll	lm	lm	lm	lm	ll	lm	LM	lm	ll	ll	ll	ll	ll	lm	lm	ll	lm	--	ll	ll	ll	ll	--	lm	lm
r1_28217	AATTCCTCAAACAGCGATGTTACAAATAAGCAGCAGGAAGGAAACAGTGAGTGATATTCCTGTAATCCCTGAGTGAGCGTGTCAGAGGGAAGTCCTGCATAAAAAAGACGCAAAGAG	<lmxll>	lm	ll	lm	lm	lm	lm	ll	ll	ll	ll	ll	lm	ll	ll	ll	ll	ll	ll	ll	lm	ll	ll	lm	ll	lm	lm	lm	ll	ll	lm	lm	lm	ll	LM	ll	ll	lm	lm	ll	ll	lm	ll	lm	ll	lm	ll	lm
r1_28259	AATTCTTTTAGAGTTTTCTTAATGCCCATTGTAGGCTCACATACACAGCCAGTAATACTTCAGTGGTTCAGTGTGTGGTTCCAAAGACTGGAAAGGGGGAAGCCAGTCTTTGGAAGG	<nnxnp>	nn	np	nn	nn	nn	nn	nn	nn	np	np	np	nn	np	np	np	np	np	np	nn	np	nn	nn	nn	np	np	nn	np	np	nn	nn	np	nn	nn	np	np	nn	np	nn	np	np	nn	nn	nn	nn	np	nn	nn
r1_28297	AATTCTTAAACAAGTGAATTGTGTTATATCCCCAGACTGCACTGGATACACTAGTGTGTAGACACAAATAGGAGATGATCACACTCACACACAATGGTTGATGAGGTCAACTGCCAC	<lmxll>	lm	--	lm	--	lm	lm	lm	lm	LM	ll	lm	lm	ll	ll	ll	lm	ll	LM	ll	ll	ll	ll	lm	ll	lm	ll	ll	ll	ll	lm	ll	ll	ll	lm	lm	ll	LM	ll	ll	ll	ll	ll	lm	ll	lm	lm	ll
r1_28438	AATTCATTATGCAAAGTTTAATTACAGAGGTATTTAGCTGGTGTCCTGTAGATTCCTATAGCCTGTAGATTCAGTGTAACCCAGATTACAGGTGACTGAGATACTTAAATTCAATGC	<hkxhk>	hh	hk	hk	kk	hk	hk	hh	hk	hh	hk	hk	hh	hk	hk	hk	hh	hk	hh	hk	kk	--	kk	hh	kk	hk	hk	--	kk	kk	hh	kk	kk	kk	hh	hk	kk	hk	hk	hk	--	hk	hk	hk	kk	--	hh	hk
r1_28457	AATTCAGAGAATGGACAGGCCGTGCAGATGACCAGTAACTGGGTGAAGTTGAGCGGTAATTTGTACGAGGTAGCTAAATGCTCAATAATGGATTTACAGAGATTACTGCAGTGCTGA	<nnxnp>	np	np	np	--	nn	np	nn	nn	nn	nn	np	np	nn	np	np	nn	np	np	np	np	--	nn	nn	np	nn	nn	nn	nn	np	nn	np	np	np	np	nn	np	np	np	nn	nn	np	np	nn	np	nn	np	np
r1_28466	AATTCCTGTATTACAAATAATGGAAACGCGGTTCTTCATCTGTGTCAAAGTTTTCTGTTGTCCGAGTGCTTTCTAGTCGTTTTTTTCCCCCAAACTGTCATTAATACCAATTTAAGA	<nnxnp>	nn	nn	NP	nn	nn	nn	nn	nn	np	nn	np	np	NP	np	nn	--	nn	nn	np	NP	NP	nn	np	np	nn	nn	nn	np	np	nn	np	np	np	np	np	nn	nn	nn	nn	nn	nn	np	nn	np	--	nn	nn
r1_28472	AATTCCAGCTTGATTGCAGCTATTGCAAATTTGTAAAGTGTTGAAGTGTGAGTTTAGAAGGTTTTAACTGTATTTATTCTCTGGTATGTGTCTCAAGGCTGCCATTAAAGCTAGATG	<hkxhk>	kk	hh	--	hh	hh	kk	HK	hk	hk	hk	hk	kk	kk	hk	hk	--	hh	kk	hh	hh	hk	hk	hk	hk	hk	hh	HK	hh	hh	hh	hk	hk	hk	hk	hk	hk	hk	hk	hh	--	hh	hk	kk	kk	--	hk	hk
r1_28537	AATTCCTTTGTGGCCAGTGCAAGGGAACACAAATAGATAACCTAGCATTTAAAAAATTATATTCTAACTGAGTTATGAGAAAAATCTATATTTGTTCATAACAGAAGTAAAAATGAA	<lmxll>	lm	--	ll	lm	lm	ll	lm	ll	ll	ll	ll	ll	ll	lm	ll	lm	ll	lm	lm	lm	LM	lm	ll	lm	lm	ll	--	ll	ll	lm	lm	lm	ll	ll	lm	ll	ll	ll	lm	--	lm	lm	ll	ll	--	ll	lm
r1_28630	AATTCTTTCAGCTGTGTGATGTTTGGGGGGTTTCTTGCGAGCACGGCCCGTTTCAAATCACCCCACAGCATCTCAATAGGATTAAGATCCGGACATTCCAGAACTCTCTTTTTCTTT	<lmxll>	ll	lm	--	lm	ll	lm	ll	lm	ll	lm	lm	ll	ll	ll	lm	ll	lm	ll	ll	lm	LM	lm	lm	lm	ll	lm	ll	lm	lm	lm	ll	lm	ll	lm	ll	ll	LM	ll	ll	ll	ll	lm	ll	ll	LM	ll	--
r1_28665	AATTCAGCCCTCATCTGGAAGTGGGCCAGGCGGTAAACTCAGAGGGGAGCGGCAATGCTTACACGAACCGCCCCAGCTAAAAATAAAAACTCTTTGTAAGGCGACACTCTGACATTT	<lmxll>	ll	ll	ll	lm	lm	lm	lm	ll	ll	lm	ll	lm	lm	lm	ll	ll	lm	lm	ll	lm	ll	lm	ll	ll	lm	lm	ll	ll	lm	lm	ll	LM	ll	ll	lm	ll	LM	ll	ll	ll	ll	lm	lm	ll	LM	ll	--
r1_28684	AATTCATTAAAGAAGTGCTGCTAACCAGTGGACCTGTCTCAGCGACTGCAAAGATCCGGGTGTATTTGGATCAGCGGAATAATATTCCACTAAATATTGGCATCACGGGAGAGGGAG	<nnxnp>	nn	np	nn	np	np	nn	nn	nn	nn	np	nn	nn	np	nn	np	np	nn	np	nn	nn	np	nn	nn	nn	np	np	nn	np	nn	np	nn	np	np	nn	nn	np	nn	np	nn	np	np	np	np	np	nn	nn	np
r1_28727	AATTCTGCTTCACGTAGGCGAATGTGCACAGCGGTCGCTCAGATATGTTTGTGTGGCAGTTTCTTTCATACTTGTATGTAGAATGTTTACGTTTGTTTTCATCTCTGTTTAGAGTTG	<nnxnp>	np	np	nn	nn	nn	nn	nn	nn	np	nn	np	nn	np	nn	np	NP	nn	np	nn	nn	nn	np	np	np	np	np	np	np	nn	np	nn	nn	np	nn	nn	np	np	np	np	np	nn	np	np	np	np	nn	nn
r1_28805	AATTCTGTTAGCCAAACAGTCAAAAACCAAAAATGTGACCACTGAACACCTGGCTGCTTGTGCACTGTTTTACCTGTGATAGAGATTGACTATGGCATCCTATTTAGCATCAAAAAC	<nnxnp>	NP	nn	--	NP	nn	np	np	NP	NP	np	nn	np	nn	NP	nn	--	nn	np	np	nn	NP	np	NP	np	NP	nn	nn	nn	np	np	--	np	nn	nn	--	--	NP	np	--	nn	np	nn	np	--	nn	NP	nn
r1_28808	AATTCATTCAAAACATTTGTCTGACAGTGAGAAAACATCTGTTTGCTTTTCCACTGAGTTTGCAATTCTGTCAATCACTGTCTGGTTGAATCAAATCAAATAGTAGAACATTATCTC	<lmxll>	ll	lm	ll	lm	ll	lm	ll	lm	ll	ll	lm	lm	ll	lm	ll	lm	lm	ll	ll	lm	lm	lm	lm	ll	lm	lm	ll	ll	lm	lm	ll	ll	lm	lm	ll	lm	ll	lm	lm	lm	lm	lm	ll	ll	lm	lm	lm
r1_28828	AATTCTGGATTTACTCATTCATAATGTTAAATAGATGGAACATTCTAATGGACTACTGTTACACCACGCCCTCTGGAAACCCTAACGATGACCTCCGCTATGATCTTTTCTTTAGGT	<nnxnp>	nn	--	NP	np	np	np	nn	nn	nn	nn	nn	np	np	nn	nn	nn	nn	nn	nn	nn	np	np	nn	np	nn	nn	np	--	np	nn	nn	nn	nn	nn	nn	np	nn	np	np	nn	nn	nn	nn	nn	np	nn	np
r1_28882	AATTCACTGGGTGACGCTCTGATGTTGGCAGGTGCCAGGTTGACTGTTTTAGACCTCAGTGACAACGCCTTTGGACCAGATGGGGTGAAGGGCATTGAGAACTTGCTCAAGAGCACC	<lmxll>	ll	lm	LM	lm	lm	ll	lm	ll	ll	ll	lm	ll	lm	lm	ll	lm	ll	ll	lm	lm	lm	lm	lm	ll	lm	lm	lm	ll	ll	lm	lm	ll	lm	lm	ll	ll	lm	lm	LM	ll	ll	ll	ll	ll	ll	ll	lm
r1_28952	AATTCACATAATGGGTTTCACAGACACCGACATATGTCCCCAGTGCACTCAACACCACAGACAACTACTTTCACTCAGTATGGCTTTGCACACCAACCCAAAACTTCTGGAATAACA	<hkxhk>	hk	hh	hk	kk	hk	hk	kk	hh	kk	hk	kk	kk	kk	kk	hh	hh	hk	kk	hk	hk	hk	hk	hh	hh	hk	hk	hh	kk	hk	kk	hh	--	kk	hk	kk	hk	kk	hk	kk	hh	hh	hk	kk	hh	hk	hk	hk
r1_28972	AATTCAGTCTAGTTTCTCACAGGTTCACACAACTAAGGTGAAGCTTTTGTTCACTTTTTGGACACATACAGTTGGGCTGCAGTTTATGATTATTTTAATTATCTGTCGATTATTTTT	<lmxll>	lm	ll	lm	lm	lm	lm	ll	ll	ll	ll	ll	lm	ll	ll	ll	ll	ll	ll	ll	lm	ll	ll	lm	ll	lm	lm	--	ll	ll	lm	lm	lm	ll	lm	ll	ll	lm	lm	ll	--	lm	ll	lm	ll	--	ll	lm
r1_28975	AATTCATATCTGACCTTGAAATTTTAGTTGGTCCATCCCTTATCTATAGCTTTCAAAATGGAAATGAACCTAGACATTACATACATTATATAGGCCAAGTCCTGAGCTGGTTTAGAA	<lmxll>	ll	LM	LM	lm	lm	ll	lm	ll	ll	ll	lm	lm	ll	lm	lm	lm	lm	lm	ll	ll	--	lm	lm	lm	lm	lm	ll	ll	lm	ll	ll	ll	lm	lm	lm	ll	ll	lm	lm	lm	ll	ll	lm	ll	lm	ll	ll
r1_28986	AATTCAGGGAGAGGACAGAGGACCACTGAACACACTCTGTGGAAATGAATAAATGCCAGTCCTGACTACAGGTCAGTCACACCATTTTAGACCGTGAGTAAACTTACTACCAGTTCA	<hkxhk>	hh	hk	hk	hk	kk	hk	hk	kk	kk	kk	kk	hk	HK	hh	hh	kk	hk	hh	hh	hh	--	kk	kk	hh	hk	hk	hh	hh	hk	hk	kk	kk	hh	kk	hk	hk	hh	kk	hh	kk	hk	kk	hk	hk	kk	kk	hk
r1_29073	AATTCATAGCAGCAAGAGTCATCCCGAGGTGGATAGGCAAACTTTGCGGTGGTCAGTGATGAACAGTGTAAAGTTCCAAAAAATCGAAATTTGAGATGTAAAATTTAAGCGATGCAC	<nnxnp>	NP	nn	nn	np	nn	np	nn	nn	np	np	np	np	np	nn	np	nn	nn	np	nn	nn	nn	nn	nn	nn	nn	nn	np	np	np	nn	nn	nn	nn	nn	nn	np	np	np	nn	nn	np	nn	nn	np	nn	nn	np
r1_29141	AATTCACTGTGCACACTCACAGCAATGTGCAGGTACATAAAAGCAATGCGTGTCCATTGAAATAAATGAAAATCAGGTTACAAAACTCTGTTTTCAGCTATAGTACATTGTGGGATA	<nnxnp>	np	nn	np	np	np	np	np	np	nn	nn	nn	np	--	np	np	np	nn	np	nn	np	np	nn	np	np	np	nn	--	np	np	np	nn	nn	nn	NP	np	nn	np	nn	np	--	nn	nn	np	--	--	np	nn
r1_29224	AATTCTCTACCTAAGAGATTTACCAAAGAGGGGGCGAGCGTCCTGATGGTTATTAATTAAGGCTTCAGCAGCAAAATAAGTTTTAAAATCCATCAGCAACGCACCCAGAGAGGGAAC	<lmxll>	ll	lm	ll	ll	lm	lm	ll	ll	LM	ll	ll	lm	--	ll	lm	ll	lm	lm	ll	lm	LM	lm	ll	lm	lm	ll	ll	lm	ll	lm	lm	ll	LM	ll	ll	ll	lm	lm	lm	lm	ll	ll	ll	lm	--	lm	lm
r1_29233	AATTCATTCATTTGTGTGATTTTAACTGAACTTTTGTTAGGAGAGCATTTGAACTCAGCATTCCAAAATCCCGAGAGCCATTGAATGCAGCCTTCCAGCTGCCATTGGTCAGTCTGA	<lmxll>	lm	ll	lm	lm	lm	lm	ll	ll	ll	ll	ll	lm	lm	lm	lm	ll	lm	ll	ll	lm	ll	ll	lm	ll	lm	lm	lm	ll	ll	ll	lm	lm	ll	lm	ll	ll	LM	lm	lm	ll	lm	ll	lm	lm	LM	ll	lm
r1_29235	AATTCCTCCAGAAGGAGATCATTTTGTTGATCTCTAGAGCCCGTGTAGCATTGGTTCCACCTCGTCCTGCCCTGAGAGTGCCATCCTCCATCTTGGACAGAAAGTCTTTTGAAAAAG	<nnxnp>	np	nn	np	np	nn	np	np	np	np	np	nn	np	np	np	nn	np	nn	np	np	nn	np	np	np	np	np	nn	np	np	np	np	np	np	nn	nn	np	np	np	np	np	nn	np	np	np	np	np	np	nn
r1_29256	AATTCATTCATTCATTTATTCATCCACACACCCACACAGCTGTGACCAAGGGGAAAAAGGATGAGGATGACCTTTGTCCTTAAAAAAGATTCTGCTTGCCTGTGTCAATGTGTTCTG	<lmxll>	ll	--	ll	ll	ll	lm	ll	ll	ll	lm	lm	ll	ll	lm	lm	ll	lm	lm	ll	ll	ll	lm	ll	lm	ll	ll	lm	lm	ll	ll	ll	ll	ll	ll	lm	ll	ll	ll	lm	lm	ll	lm	ll	lm	lm	ll	ll
r1_29261	AATTCGAGTCAGCAGCACAGGTTGCTGATTAGGGCAGAGGGCACCGACTAAATTCTTGAGCCATTCAGACAGGACAGGCTCCAGTGGTCAGGCAACAGACAGGACTATTGTAAGCTG	<lmxll>	lm	--	LM	ll	ll	ll	ll	lm	ll	lm	ll	lm	lm	ll	ll	ll	lm	ll	lm	lm	lm	ll	ll	lm	ll	ll	lm	ll	ll	ll	ll	lm	lm	ll	ll	ll	lm	ll	LM	lm	lm	ll	ll	--	ll	ll	ll
r1_29273	AATTCCTCCTTGACGGTGTGTTCAAGGGCTTATGGTGGAACCAATTTTACATCAAAGTCTGTTTACAGGTCTTGGGGAGTACTACTGTATTACTGTACTGTACTGAAATGTAGTGTA	<nnxnp>	np	NP	--	np	np	nn	nn	np	np	nn	nn	np	nn	nn	nn	NP	nn	np	nn	nn	nn	np	np	np	NP	np	nn	nn	nn	nn	nn	nn	nn	nn	nn	np	np	NP	nn	nn	np	NP	np	np	nn	nn	nn
r1_29289	AATTCTGTCTAACACAGCTCCCTCAGCTCATACATCGCACTTTAAGTGTGTCTGCTGCTTTAAAGGTGACATCTAGCATTTCTTAACATATTATGTAAGATGTGATGGCAGATAAAA	<lmxll>	lm	ll	ll	lm	lm	lm	ll	ll	ll	ll	ll	lm	LM	lm	lm	ll	lm	ll	ll	lm	ll	ll	lm	ll	lm	lm	--	ll	ll	ll	lm	lm	ll	lm	ll	ll	lm	lm	lm	--	lm	ll	lm	lm	--	ll	lm
r1_29371	AATTCAATAAAATTAAGGCACCAAGGCACGCAACAGGCTGACCAATGCACAATTTGAAAAACTGGTGGCCATCTGGGCAAACTTGAGGCTCTTTGAGCCTGACACAGAGCCATCCTC	<nnxnp>	nn	nn	NP	np	np	np	nn	nn	nn	nn	nn	np	NP	nn	nn	nn	nn	nn	nn	nn	NP	np	nn	np	nn	nn	np	--	np	nn	nn	nn	nn	nn	nn	np	--	np	np	nn	nn	nn	nn	nn	np	nn	np
r1_29434	AATTCGCCAGGCTGATCAGAGCATTTTAAAGCTCAGTGAAGATTCAACTGAGGAAGATGGCGACGTTGTGGAGGTTTACCTACTTTTCTGCAATAACATCCTCTCCCTCTTTGAAGA	<nnxnp>	np	nn	np	np	np	np	np	np	np	np	nn	np	--	np	nn	np	nn	np	np	nn	np	np	np	nn	np	np	--	np	np	NP	np	NP	nn	nn	np	nn	NP	np	np	--	nn	np	np	NP	--	np	nn
r1_29438	AATTCATTATATATTTATTTCCTGGTTCAGGACAGTTTGTTACAACAATAATCAAAATTGAAGCAACAGAGGCCCTATTATGGGTCAAGACAGGATTCTACATTTCCCATAATGCAA	<nnxnp>	np	--	nn	np	np	np	nn	nn	nn	nn	nn	nn	nn	nn	np	nn	np	nn	np	nn	NP	np	NP	np	np	np	np	nn	NP	np	np	np	np	NP	nn	nn	np	np	nn	--	np	nn	nn	np	--	np	np
r1_29468	AATTCATTTTGACCTGCTCTATGAGATTTTGAAGTCAAAGTTATGATTATAGCATTTTTAGCAATAGAATATCAACCATTCAAAATTGAAAGTTATTAATTGATCATCTCTTGGCCC	<nnxnp>	NP	np	NP	NP	np	nn	nn	np	np	nn	nn	np	NP	NP	nn	np	nn	np	nn	nn	nn	np	np	np	np	NP	nn	nn	nn	nn	nn	nn	nn	nn	nn	np	np	NP	nn	nn	np	np	np	np	--	nn	nn
r1_29473	AATTCATACAAAATTTCATTACCAAAGTCTCCCATAAGTACTTAGTTGGGTTTAGATCTATGTATTCAAATCATTTTCATACTTGACAAACCATTTAGTGAGCCCTCTGTGGTCCTG	<lmxll>	ll	ll	lm	LM	ll	lm	ll	ll	lm	lm	ll	lm	ll	lm	lm	--	ll	ll	lm	ll	lm	ll	lm	ll	lm	ll	ll	ll	lm	lm	ll	lm	lm	lm	lm	ll	ll	lm	ll	lm	ll	lm	ll	ll	LM	ll	ll
r1_29484	AATTCAGTGTGAGCAGGCAATCTTGGCCGTACAGCAACAAGCCAGCTGGTGCTACAAATAGTACGAGTAAATCCAAAGCCTTTGCACGCAGAACATTTGACAGACGAGATTTTAACA	<lmxll>	ll	lm	ll	ll	ll	ll	lm	lm	lm	lm	lm	ll	ll	ll	ll	lm	ll	lm	lm	ll	lm	lm	ll	lm	ll	ll	ll	lm	lm	lm	ll	ll	lm	ll	lm	lm	ll	ll	ll	lm	ll	lm	ll	ll	ll	lm	ll
r1_29509	AATTCTCCCTTTACTTCCATTATAGTGGGAATGATGAACTCAAAGCTATGATTTTTTTATTTGTAGAATTAATGTATAGCATTTTTTAATTCAACTCTTTAAACTCACACACAGAAT	<lmxll>	ll	ll	ll	ll	ll	ll	lm	ll	lm	ll	LM	lm	lm	ll	lm	ll	ll	ll	ll	ll	lm	lm	lm	ll	lm	ll	--	ll	--	lm	lm	LM	ll	ll	lm	lm	lm	lm	lm	--	ll	ll	ll	ll	--	lm	ll
r1_29524	AATTCACATTCACAGACCTGAAGGGGAGCCGGTTCAAGACCCTGTTTCAGGTTGGCTCAAAATGAAGCTGTGAGCGACGTGTGCGAACAAGATCCTACTGACAAAATGTAAAATTTG	<nnxnp>	nn	NP	nn	np	nn	np	nn	nn	nn	nn	nn	nn	np	np	np	nn	np	np	nn	np	nn	nn	nn	np	nn	nn	np	np	nn	nn	np	nn	nn	NP	nn	np	np	nn	nn	np	nn	np	nn	np	np	nn	np
r1_29562	AATTCCTTTATCCTGTAGCGCTTTGAAGAGTGGCTACCGTTCTGTCGGAAATTTTAGATGAAGGCTGGTTGTCGGGGGTCTTGCAAGAGCGTGGTGATGCAGCGACTGACTGCGTGT	<lmxll>	ll	lm	ll	lm	ll	ll	ll	ll	ll	lm	ll	ll	lm	lm	lm	ll	lm	ll	lm	lm	lm	lm	ll	lm	ll	lm	lm	lm	lm	ll	lm	lm	lm	ll	ll	lm	ll	lm	lm	lm	lm	lm	ll	lm	ll	ll	lm
r1_29573	AATTCTCCTTTAATGGACTAATTGTTTCAGCACTACCAAGTTCATTGCAATGTTTGCTTCATCTCTTGGTTAGGCTACTGGCTTGTGTGTTTTCTGTCAATATCCCAAAGTTAATGT	<lmxll>	lm	ll	ll	ll	lm	ll	lm	ll	lm	ll	ll	lm	lm	lm	ll	LM	ll	lm	lm	ll	lm	ll	ll	--	lm	ll	LM	ll	ll	ll	lm	ll	lm	--	lm	lm	ll	lm	lm	lm	lm	ll	lm	lm	ll	lm	lm
r1_29584	AATTCCCCTTATTTGATTCACGGAAAGCATAATCATATCATCCCTCTATATTCCCGTGTGAGGGCTCAGGTAATATAGTTCTTATGGGGGTTTATGGATTACAACTCTTGGATAAAC	<nnxnp>	np	nn	NP	np	np	np	np	np	nn	nn	nn	np	np	np	np	np	nn	np	nn	np	--	nn	nn	np	np	nn	nn	NP	np	np	nn	nn	nn	np	np	nn	np	nn	np	np	nn	nn	np	np	np	np	nn
r1_29589	AATTCACAAAGAGCTGGTATCAATAATGAATGGCCTACTCAATTATTGACTGCTCTTTACATCACTAGGCTTTACTGTTCCGTTCCCACCCTGCTTTCTGAGTTCCATTACCTGTCG	<lmxll>	lm	ll	--	ll	LM	ll	lm	ll	lm	lm	ll	ll	lm	ll	lm	ll	ll	LM	lm	ll	ll	ll	ll	lm	ll	ll	lm	lm	ll	ll	lm	LM	ll	ll	lm	ll	lm	ll	ll	ll	ll	ll	lm	lm	--	ll	ll
r1_29619	AATTCAAACCTAAACCACCAACTCTAAGTCGGTGTGAAGGTTCGCGGTTCCCGTCAGAGGGTTTGGTCAGGATCCCTGTAGCCGCCGCCGAGCGCCGGGAGGCGGACTCGGGGAACA	<nnxnp>	np	np	np	np	np	nn	np	nn	nn	nn	nn	np	nn	nn	np	nn	np	nn	np	--	np	nn	nn	nn	nn	np	nn	np	nn	np	np	nn	np	NP	nn	nn	np	nn	nn	nn	nn	nn	np	np	np	nn	nn
r1_29662	AATTCATCCTGCTGTAAATGTAGAGGATCACTTCAGGGAACAAACTAAACTTCAGACTGGAACTTCGTCAATCTGTGTATTTAAATTGAAAAGATCATAAAAATCAAAGAAGTTTGG	<hkxhk>	hk	HK	hk	hh	hh	hk	kk	hh	kk	hk	hh	hk	hk	hh	hk	kk	hh	kk	kk	kk	HK	hk	hk	hk	hh	hk	hk	hh	hk	hh	hk	HK	hk	hh	hh	hk	kk	kk	HK	hh	kk	hk	hk	hk	kk	hk	--
r1_29679	AATTCCAAAATGGCCACTATGAAATAAATAAGTCTTTATGAAATAAATAATTGAAGTAAACACAAACCTTTACAACCCTCTTTAACACCTGTCCCAGCTCTTCTGATGCTCTCATTT	<hkxhk>	hk	hk	kk	hh	hh	kk	kk	hk	hk	hk	hk	hh	HK	kk	hh	hh	kk	kk	hk	kk	HK	hk	kk	hk	HK	hk	HK	kk	hk	hh	hh	hk	hh	hh	hk	hh	hk	kk	hk	hh	kk	hk	hk	--	--	hh	HK
r1_29723	AATTCAAGGATGAAATAAGTGTGACAACGTTCAGGTTATTTAATTCCCCAGCTGCGAGGTTTTAGTGTTTTCCAATTTTCAAGTCAATCAATATGCTAATTTATCAGCGCTCGCCAG	<lmxll>	ll	LM	ll	ll	lm	ll	ll	ll	ll	ll	lm	LM	ll	lm	lm	lm	ll	lm	lm	ll	ll	lm	ll	ll	lm	lm	ll	lm	lm	lm	ll	ll	LM	lm	lm	ll	lm	ll	lm	ll	lm	ll	ll	lm	lm	lm	ll
r1_29860	AATTCCTACCCTCCTCCTGCATCATCGGTGCTGTCTCCTGGGGGATCGAAGGCAAGGTAATGCAGTAATGCAGTCTCACACTGAATATCCTGCTCCCAGTGCCTGTGCTATTATCCG	<nnxnp>	nn	--	NP	np	np	np	nn	nn	nn	nn	nn	np	np	nn	nn	nn	nn	nn	nn	nn	NP	np	nn	np	nn	nn	NP	nn	np	nn	nn	nn	nn	--	nn	np	nn	np	np	nn	nn	nn	nn	nn	--	nn	np
r1_29916	AATTCTGATCACTTTACTGATCCCCAGACTCGGAATAAAGTGAGGACATCTCTGCCCGTTTCGACCAGTTAGGCTGCCCACCGCTGTGGGTCTGCCAACAAGGGGAGTGTTAAATCC	<hkxhk>	hk	hh	--	hk	hk	kk	hh	HK	hh	hh	hk	hh	hk	hk	kk	hh	kk	kk	kk	hk	hk	hk	HK	hk	kk	kk	hh	hk	kk	kk	HK	HK	hk	hk	hh	hk	hk	hk	hk	hh	hk	hh	hk	hk	hk	hk	hk
r1_29924	AATTCAAACTTCGAGTCAAAAAGCTTCTCTGTGCACTTTGTCTTCACGTTCATCTGCTGACGGAGGAAAGTTTCTCTGAGCGCACCTCAAAGTATGTCTACATCTTAAAACACGTCT	<lmxll>	lm	ll	lm	LM	ll	ll	ll	ll	lm	LM	lm	ll	lm	lm	ll	ll	lm	ll	lm	lm	lm	lm	lm	ll	lm	ll	lm	ll	ll	ll	LM	ll	ll	ll	ll	--	lm	ll	lm	ll	ll	ll	ll	ll	--	lm	lm
r1_29931	AATTCTTTTGGATAATCGTGTAGTGAAAATGTGATATCGTGACAGCCCTCCCACCTACACGTTGCAGCTCCACCCACACTGACTGACTGAGAGGTGAAGAAGACAGCACACACACAC	<nnxnp>	np	nn	nn	np	nn	np	np	np	np	nn	nn	np	nn	np	np	nn	nn	nn	nn	np	nn	np	np	nn	nn	nn	nn	nn	nn	nn	np	np	np	nn	nn	np	np	np	np	np	np	nn	nn	nn	nn	np	np
r1_29935	AATTCCTGCAGTTGGCTTCAGTTTCAAAGTTGTTTGCGTTGCCCTGACAGCCTCCATACCAGAACTGGGCGCAGGCGTTGGCCTCAGGGTCATAATACCACTTGACTACATACTGTC	<lmxll>	ll	lm	ll	ll	ll	ll	lm	lm	lm	lm	lm	ll	ll	ll	ll	lm	ll	lm	lm	ll	lm	lm	ll	lm	ll	ll	ll	lm	lm	lm	ll	ll	lm	--	lm	lm	ll	ll	ll	lm	ll	lm	ll	ll	ll	lm	ll
r1_29993	AATTCAGTATCCCAGTGCTGAAAGAATAATTTCAGCATAGAGACAGGATTTTTCTGTTTGTTTCTAAGTCAAATAATCCAAGACTGTTAAATATAAATTGCATTACAATGGTTTATT	<hkxhk>	hk	hk	hk	hh	--	hh	hh	kk	hk	hk	hh	kk	hh	hh	hh	hh	hk	kk	hh	hh	HK	kk	kk	kk	hk	HK	--	hh	hh	hk	hh	HK	hk	hk	hh	kk	kk	hk	hh	--	kk	hk	hk	hk	--	hh	hh
r1_30003	AATTCAGAATCACACCGACGACTGGAATAACACGAATTATTCAAACATAAGCCCCGCGTCGGACAATTTCTGCAACTTTCCAAAACAGACCACCTGACATTCACGCAGCGACGGGTA	<nnxnp>	np	nn	--	NP	nn	nn	np	nn	np	nn	np	nn	nn	np	np	np	nn	nn	np	nn	NP	np	nn	nn	np	np	nn	np	nn	nn	nn	np	np	np	np	NP	np	nn	nn	np	np	np	nn	nn	np	np	nn
r1_30022	AATTCATTAATCAAACCGTGATTAATGATGTTTTCTCAGCTAAACTAAAACGTTAACCAGCAACAACTTGTTTTTTTAATCTTTTAAAGTAATTGTTGTTGTTGGTCTTATTATTCT	<nnxnp>	np	nn	nn	np	nn	nn	np	np	nn	nn	nn	nn	nn	np	nn	nn	np	nn	nn	nn	nn	np	np	nn	np	np	np	np	nn	np	np	nn	nn	np	nn	nn	np	np	np	nn	nn	np	np	nn	--	nn	np
r1_30040	AATTCTTGACATTTTTGCTTGAAAAATAACTGAAAAAATTAATTGATTAATTTTCTGTCGATTGACTAATCGATTAATTGAACTATTGTGGCAGCTTTAATTTCCACTATACTGTAG	<lmxll>	ll	ll	ll	ll	ll	ll	ll	lm	ll	ll	lm	lm	lm	ll	ll	lm	lm	ll	ll	lm	ll	ll	lm	lm	ll	ll	ll	lm	ll	lm	ll	lm	ll	lm	ll	lm	lm	lm	ll	ll	ll	lm	lm	ll	ll	lm	lm
r1_30042	AATTCATCTGAGATTAGGTTGTTTGAATCAGGAATACCAACCCGGGTTTTCAATTAACTCCATTGTAAACCGTGGCAATATTAGACGCTCAGAGCAACTGCTCTTACCATCCATTCA	<nnxnp>	nn	--	np	nn	nn	np	nn	nn	nn	nn	np	nn	nn	np	nn	np	np	nn	nn	np	np	np	nn	np	np	nn	np	np	np	nn	nn	np	nn	np	nn	np	nn	np	np	np	nn	nn	nn	nn	np	np	np
r1_30075	AATTCCATGAAGTCAGGAGGGAAACGGTGATGAGGTGTTTCACTCTGCTGCGGTGCAGCAGGTGAGACGCAGGTAGACGGAACAGAGCAGACGGGAGAATAATGAGACCGTACACCA	<lmxll>	lm	LM	lm	--	ll	lm	lm	ll	lm	ll	ll	ll	--	ll	ll	lm	ll	lm	lm	LM	LM	lm	ll	ll	ll	lm	lm	ll	ll	ll	ll	lm	ll	ll	ll	lm	lm	lm	ll	ll	lm	ll	lm	lm	LM	lm	ll
r1_30105	AATTCAGATCTATTAATGCAGTGAACTGCAATGTACAAGCACTGTCTTTTGTTTTGTCATTTGTCTTTGGGGGTTCAGTGCCTTGCTCAGCTCAGCTGCCATTGCTGAGGAAGAAGA	<nnxnp>	nn	--	NP	nn	np	nn	nn	np	np	np	--	np	nn	np	NP	nn	np	nn	np	nn	NP	np	nn	nn	nn	np	nn	--	np	nn	--	np	nn	np	np	np	nn	np	np	nn	np	np	nn	nn	np	nn	np
r1_30214	AATTCAGTCATATGAAGCAAGGTGCACACACAAAAATACACACACACTTACTACTACCACCTACCACACACATACTAGGCTCTAGTTAACACAGGGCAGCAACAACACGGAGGTCTG	<nnxnp>	np	nn	nn	nn	nn	np	nn	nn	np	nn	np	nn	np	np	np	np	nn	np	np	nn	np	np	nn	np	nn	nn	np	nn	np	nn	np	nn	nn	nn	nn	nn	np	np	np	nn	np	np	nn	np	np	nn	np
r1_30233	AATTCTATAGGATATTTAGTATGTTGATTGACAGGTGGGGAAGACAGGTAATGGGAGGAAAATACCGCAAATGTCGACATCAGACAGAGGAGCTGAACTCAATATGCAGTACAGTAA	<nnxnp>	nn	--	np	np	np	np	nn	nn	nn	nn	nn	np	np	nn	nn	nn	nn	nn	nn	nn	NP	np	nn	np	nn	nn	np	nn	np	nn	nn	nn	nn	nn	nn	np	nn	np	np	nn	nn	nn	nn	nn	np	nn	np
r1_30255	AATTCTCATTAAAAGCAGCTTTTGGTCAAGGACAAGACATATAACAATGTACCCGTGAATATGAGCCAAACAATCAAAACACCTTATACAAAATACAAAAGGATGAACAACAAAGAC	<nnxnp>	nn	np	nn	nn	nn	nn	np	nn	np	np	nn	np	nn	nn	np	nn	np	nn	nn	np	--	nn	nn	np	np	nn	np	np	nn	nn	nn	nn	nn	nn	nn	np	nn	np	np	np	np	np	np	nn	--	np	np
r1_30258	AATTCAAGCCAACTATAATTTTGGATCATAATTTTATGGCTATATTATATCCTGATGATTAATGACCACATACCAACCCAATGACTTTCGTGTGACTCACATTTCAGGGAATTTCTG	<lmxll>	lm	lm	lm	ll	ll	ll	ll	lm	ll	lm	ll	ll	ll	ll	lm	lm	--	ll	lm	ll	lm	lm	lm	lm	ll	ll	lm	ll	ll	ll	lm	ll	ll	ll	ll	lm	ll	lm	ll	lm	lm	ll	ll	lm	lm	lm	lm
r1_30327	AATTCAGAACAAATAATATCAGATTAAAAGATTTAAAGTTCAAAATTCAGTTGTGTTTTAATTTCAATATTATGTGGCTGTTCAAATTCAAATCCTTCTCTTGTGTCTCTTATTTGC	<lmxll>	--	lm	lm	lm	ll	lm	ll	lm	ll	lm	lm	ll	ll	ll	lm	--	lm	ll	ll	lm	ll	lm	lm	lm	ll	lm	ll	lm	lm	lm	ll	lm	ll	lm	ll	ll	lm	ll	ll	--	ll	lm	ll	ll	lm	ll	ll
r1_30340	AATTCAGTTGAGTTAAAGGATAACTGTTGAATACATTTGTAAATATCAAGTCCTCACAGTACTGGATCCTGCAGCTCCTAGCAGTTGCTGCAACCGGCCTGATTGGCTGGATTTGAA	<lmxll>	ll	LM	lm	lm	lm	ll	lm	ll	lm	ll	lm	lm	ll	lm	lm	lm	lm	lm	ll	ll	ll	lm	ll	lm	ll	lm	lm	lm	lm	ll	ll	ll	lm	lm	lm	lm	ll	lm	lm	ll	ll	ll	ll	ll	lm	lm	ll
r1_30348	AATTCTCCTTTTTAGGGGCAAACAGTACTTGCTGTTAGTCGCAAACTGGGTCTGGGTAATCTGCATCGTATCTACATCACAATGTTGTTGTGCACTTTTATAGCTATTCCTCTATAC	<lmxll>	lm	lm	lm	ll	ll	ll	lm	ll	LM	lm	lm	lm	ll	lm	ll	LM	ll	ll	ll	ll	lm	lm	ll	ll	ll	ll	lm	ll	ll	ll	lm	lm	lm	lm	lm	ll	ll	lm	ll	--	lm	lm	lm	lm	--	ll	ll
r1_30363	AATTCGAAGATGCCAACTTTCAAACTTTCACTTTTTTATTTACTATAATATTAAGTTTCTATGGACGTTTTGGCACTTTTTCTAATTGTACCTGCTGCATCTTTACTACATATGCTG	<lmxll>	lm	ll	lm	lm	ll	ll	lm	lm	ll	LM	lm	ll	lm	lm	ll	lm	ll	ll	lm	ll	lm	ll	lm	ll	ll	lm	LM	--	LM	ll	ll	LM	ll	lm	LM	lm	ll	ll	ll	ll	lm	lm	lm	ll	lm	ll	ll
r1_30373	AATTCAGTTTTTAAGGTAGTGCCTCCTCCAAGGCAAAATGTGTACCTCCCTAACAAAGCAGCAAACCCCACTAGGAAGTGCTGTCTGAAGGATAAACTCAGAGAACTAAAGTCTCTT	<nnxnp>	np	nn	--	np	np	np	np	NP	--	np	nn	np	NP	np	nn	--	nn	np	np	nn	np	np	np	nn	np	np	np	--	np	np	np	np	nn	nn	np	nn	np	np	NP	--	np	np	np	np	--	NP	nn
r1_30477	AATTCAACTCTCTTGCATTGTCCTCAGGCAAACAATAACCCAAGTTTGGCATTACCTTCATTAGATCAAACTCAGTTATTGCAGAGCGCTCGCGGCTCCTCAAGCACAGGTGTGGAC	<hkxhk>	hk	HK	hk	hk	hk	hh	hk	hk	kk	kk	kk	hk	hk	kk	kk	hk	hh	hk	hk	kk	hk	hk	hh	kk	hh	HK	hk	hh	--	hk	hk	hk	hk	hh	hk	kk	hk	hk	hk	hk	hh	hh	kk	kk	kk	hk	HK
r1_30498	AATTCTCTGATGTTGTTGTCACTTTTACAACGGATCTTGTTATCACCTTGGCTCAGTGTAAGGGTGCCTTACTTGGCAACTTCTCACAGGTGTGATTAAAGCTCCTATGTGTAGTGT	<lmxll>	ll	ll	lm	--	ll	ll	ll	--	ll	ll	ll	lm	lm	ll	lm	ll	lm	ll	lm	ll	--	ll	ll	lm	ll	lm	--	ll	lm	ll	lm	LM	ll	ll	ll	ll	lm	ll	ll	--	ll	ll	ll	lm	--	lm	ll
r1_30511	AATTCAATGCGAGTGCTTAGCACTGTTCTTTGCCCTGAGTTTTGCCTCTTAGGCGACATACAGGCTGGTTGTATCTAGCCTGAGAGGAACACCTGCAGACACTACTCAGGGCTGAGG	<nnxnp>	np	np	nn	np	nn	nn	nn	np	np	nn	nn	nn	nn	np	np	np	np	np	nn	nn	nn	np	nn	nn	np	nn	nn	np	np	np	nn	nn	np	nn	np	nn	np	np	nn	np	np	np	nn	nn	np	nn	np
r1_30525	AATTCCTTAGGTGCCCATAGGAAAGCCTACAGAAAAATATACAGTGGTGAGATTACACTCGATCCTTTTATCAGCCTTAATCTGCAGTCTTTATTGCTTTATTTTCATTTTATCAAC	<nnxnp>	np	nn	--	np	nn	np	np	np	NP	np	nn	np	NP	NP	nn	--	nn	np	np	nn	np	NP	NP	np	np	nn	nn	np	np	np	NP	NP	nn	nn	np	np	--	np	NP	nn	np	NP	NP	np	--	NP	nn
r1_30537	AATTCTAAAGTTTTTGGTGACCCCCTGACAGGCTTATTAAACTCCAATGGTCAGTTTACCGTTAAATTTACAGAGCATCTCTTCAACACCGCAGATTACTTTAGTCTTTTAGACTTG	<lmxll>	lm	lm	ll	lm	ll	ll	ll	ll	lm	lm	lm	ll	ll	lm	lm	ll	ll	ll	ll	lm	ll	lm	ll	LM	ll	lm	--	ll	ll	lm	lm	LM	ll	ll	ll	lm	LM	LM	lm	--	ll	ll	LM	lm	--	lm	lm
r1_30596	AATTCTGGGAAACCTTGTTTTCTGCTACTTTTTGACATTTCATAGAGTATTAATTGAAAATAATATGAAAATAATCGTTAGTTGCTAAACAAAACAACTAAAAGTAACAACTCAAGG	<lmxll>	lm	lm	lm	lm	LM	lm	lm	ll	lm	LM	ll	ll	ll	lm	lm	ll	ll	lm	lm	ll	LM	lm	ll	ll	lm	lm	LM	--	LM	ll	lm	--	lm	ll	lm	ll	ll	ll	lm	--	lm	ll	ll	lm	--	ll	ll
r1_30663	AATTCTTTTTCACAGAACAGACAACAAGGCAGAACTTTTCAACACTCTCATACCCACAGTTCCATCAACATAGCGCTCTTCTAGGGGACGTCATCACACACACCCCAACAACACGCC	<lmxll>	ll	ll	--	--	ll	lm	ll	--	LM	LM	ll	lm	ll	lm	lm	ll	ll	ll	lm	ll	lm	ll	LM	ll	lm	ll	ll	ll	lm	lm	ll	lm	lm	lm	lm	ll	ll	lm	ll	lm	ll	lm	ll	ll	LM	ll	ll
r1_30769	AATTCAGACATCTTTCCCCACGCTGTGCTTGACAAAAGTTCTTGTAGGATGACAAAGACTTATTTCATCAGACCGAACAGTTTATTAGCTTCTGTCTGGACTGCTGAGGTTTAACAA	<nnxnp>	nn	nn	nn	nn	np	np	nn	NP	np	np	nn	nn	np	np	nn	np	nn	np	np	nn	np	nn	np	np	nn	np	np	np	nn	nn	nn	nn	nn	np	nn	np	NP	np	nn	nn	nn	nn	nn	np	np	nn	nn
r1_30822	AATTCATCTGCCTAGCAGATGTGGAAAATGACTGGCAGTCCTTACAGGTGTAACTGTAATCCAGTCACATTCTTGTCTTGCTCTTTCAGGTTTAAATTGAAGCTTCTTAAAGTTTGT	<hkxhk>	kk	hk	--	hk	kk	hk	kk	HK	kk	HK	hk	hk	HK	hk	hk	--	hk	kk	hk	hh	hk	hh	kk	hh	hk	hh	--	hh	hh	kk	hh	hh	hh	kk	hk	hh	hk	hh	HK	--	hk	hk	kk	hh	--	kk	hk
r1_30833	AATTCCTCGCCTCCCTTCGTCCCCCCTTCCACTTGTGTCATTAAGTATACACCGAAGCCGGGGCTGTACTTGAGTCGACAGCGATGTGCAGGCACCGATGTGCGCACATTTTACACT	<lmxll>	lm	lm	lm	ll	ll	ll	ll	lm	ll	lm	ll	ll	ll	ll	lm	lm	ll	ll	lm	ll	lm	lm	lm	lm	ll	ll	lm	ll	ll	ll	lm	ll	ll	ll	ll	lm	ll	lm	ll	lm	lm	ll	ll	lm	lm	lm	lm
r1_30872	AATTCATGCGTATTCGAGTTGGAGTAGGACATCGCCTGGATACATTCTCTTCTGGTGTCCTAGGTATGATTGATTTAGAGCTGTTCAGAGGAGAAAACCCATTTGTTTCAGACCGTG	<lmxll>	lm	lm	ll	lm	ll	lm	lm	ll	lm	ll	lm	ll	lm	lm	lm	lm	ll	ll	lm	lm	lm	ll	ll	ll	lm	lm	lm	ll	lm	lm	lm	ll	lm	ll	lm	ll	ll	lm	lm	lm	ll	lm	lm	ll	ll	lm	lm
r1_30952	AATTCATTGATTAAACCTCAAATGCGCTAAAGACGCGGCAGGATCGCGGCTCCACCACTGGATCCGTATCTTTCCCTCAGTGAGTGTTTAGCCCACTTTATCTGGAGTCTCGCCAGA	<lmxll>	lm	lm	ll	--	ll	ll	ll	lm	ll	lm	ll	lm	ll	lm	ll	--	ll	lm	ll	lm	lm	ll	lm	ll	lm	lm	ll	ll	ll	ll	ll	ll	lm	ll	ll	lm	lm	LM	ll	ll	ll	ll	lm	lm	LM	ll	lm
r1_30953	AATTCTTATTTTGCAACGCACAATGGAATAGGACTTAAATGCAGACTAGCAGGTAGAGCTGGTGCAGATCAATAATTTATTAATAAAAAGACTTACATTGAATTGGTGGGTAAAAGC	<nnxnp>	np	nn	np	nn	nn	nn	np	np	nn	nn	NP	nn	np	np	nn	nn	nn	nn	np	np	np	np	np	np	nn	nn	nn	--	np	nn	nn	np	nn	nn	np	np	np	np	nn	nn	nn	np	nn	np	np	np	np
r1_31055	AATTCACTCAATGAACCACATCTTTAAATTTAGCAAGCAGATCGTATTTCAGTCACTCCACAGCCTCTCTACAGTATGTTGGCCTCACTGGAACCAGGCTGCAGAATCTTAAATGTA	<hkxhk>	hk	--	kk	hk	kk	hk	hk	hk	hk	kk	kk	hk	kk	hk	hk	kk	kk	hk	kk	--	HK	hk	hk	kk	hk	hk	kk	kk	kk	kk	hk	HK	hk	kk	kk	hk	hk	hk	hk	hk	hk	kk	hk	kk	hk	hk	hk
r1_31071	AATTCCATATGCTAAAACATTGACAATGACACCTTCAGTTTGTAAAAATAATCAAAACCTCACTTTAAGCGGGCCTTTGTCTGGATGTTCATAACTGATACACATACTGTATTTACA	<lmxll>	lm	lm	ll	lm	lm	ll	lm	lm	ll	ll	lm	ll	lm	ll	ll	lm	lm	lm	ll	lm	LM	lm	--	lm	ll	lm	--	LM	ll	lm	lm	ll	ll	ll	ll	lm	lm	ll	lm	--	lm	ll	lm	lm	--	lm	lm
r1_31132	AATTCTGGTCTTTAGCTACCCTCTCGACCCGCTCCGCTGCTTCTTTGTGTGCTGCTGCCTGAGAGGGAAGCAGCGATGGAGGGAAAACTGACAGAGAGGTGGTGGTGGTGACTAAGG	<nnxnp>	nn	NP	nn	nn	nn	np	nn	np	nn	nn	nn	nn	np	np	np	nn	np	np	nn	nn	nn	nn	np	np	nn	nn	np	nn	nn	nn	np	nn	nn	np	nn	np	np	nn	nn	np	nn	np	nn	np	nn	np	nn
r1_31206	AATTCACTTCTCAATACTTGGCCCACCAGAAGAGAGGTCTTTATCCAGGTCACCACAAAGCATCCGGCCAGCTCGCTGTGATTTCCTAGGAAGAAGACAGTACAGTATACAGTAGTC	<hkxhk>	hh	hk	hk	hh	hk	hk	hh	hh	kk	kk	hk	kk	hh	kk	hk	hh	hk	hh	kk	hh	kk	hk	HK	hh	hk	hk	hh	hk	hk	hk	hk	kk	kk	hk	hk	hk	hh	kk	hh	hk	hk	hk	hk	hk	hk	hh	hk
r1_31217	AATTCTGGTGGCTGCACAGAGATAAGCTCATCGTGGAAGACAAGCTTTGTTTATTCTCGCACGAGGCCTCCACAGAGGGCGCGTGAGCTACGAGCATATACAGAGGCGTTTATGCTC	<hkxhk>	hk	hk	HK	hh	kk	hh	kk	hh	hk	hh	hk	hk	kk	hk	hk	hk	hk	kk	hk	hh	kk	hk	hh	hh	kk	hk	kk	hh	hk	hk	kk	hh	kk	hk	hk	kk	hk	hk	kk	kk	hk	hk	hk	kk	hk	kk	kk
r1_31245	AATTCTGAGGCATCTGGTATGCTGTCTGAATGGCTGTACTTCAAGCTGATTAATGACGAGCTGGAATCAGAGCATATTACTGCTCTCAAAGGTCTCACATCTTAAGCCCATTGCAAT	<nnxnp>	np	nn	NP	np	nn	np	np	np	np	np	nn	np	np	np	nn	np	nn	np	np	nn	NP	np	np	np	np	nn	np	np	np	np	np	np	nn	nn	np	np	np	np	np	nn	np	np	np	np	--	np	nn
r1_31369	AATTCCTCCTGACTTTGCTGTGAACTTTAACCGGCTGTTTGACCTCCTGCCAGCTGCTCTGCAGCAGAGGTCAAAGGTCAAACAAAGAAGCTGGAAAAGTCTGAGTGAAGTGTCTGT	<lmxll>	ll	ll	ll	ll	ll	lm	ll	ll	ll	ll	ll	lm	ll	lm	ll	ll	ll	lm	lm	ll	lm	lm	ll	ll	lm	lm	ll	lm	lm	ll	lm	ll	lm	lm	lm	lm	lm	lm	lm	ll	lm	ll	lm	lm	lm	lm	lm
r1_31395	AATTCAGGTTCAGATCCACTGCTGCTGAAACGACTTGGAGTACCAGATTGACGGCTACTTATTTTGTAAAACAGCAATTTGGGAGGCTGTCCAGGTTTCTGTAGGTACCAGCTGAGA	<lmxll>	ll	ll	ll	ll	ll	ll	lm	ll	lm	ll	lm	lm	lm	ll	lm	ll	ll	ll	ll	ll	lm	lm	lm	ll	lm	ll	lm	ll	--	lm	lm	lm	ll	ll	lm	lm	lm	lm	lm	lm	ll	ll	ll	ll	ll	lm	ll
r1_31452	AATTCGGGGCAATTTTGTTAAAATTTTGGCAAGATTTCCTCCCTAATATTTCTGTATTTTTGTGTTCAGAAAGTGTAATTCTGTCATCACAATGGCAGCACAGCAGGTCTGCCTGCC	<hkxhk>	kk	HK	hk	hk	kk	hh	hh	--	kk	kk	kk	hh	--	hh	hh	HK	hk	hk	kk	kk	hk	hk	kk	hk	hk	hh	hk	hk	hh	hk	kk	hk	hk	hh	hk	hk	kk	hk	HK	hh	hk	hk	hk	hh	hh	hk	hk
r1_31501	AATTCAATGGAATTTTGCTCCTCGCTGGTAACACCCTTAAGGATTTCAAGAGATTTAATGCAACAACACAAGTAGAACCTGTTCCTTTCTTTGTGTTGTGTATGTTTTTCAAATGCT	<lmxll>	ll	ll	LM	ll	lm	lm	lm	ll	ll	ll	ll	LM	LM	ll	ll	lm	lm	lm	lm	ll	LM	ll	lm	ll	LM	ll	--	lm	LM	ll	ll	ll	lm	lm	lm	ll	ll	ll	ll	--	lm	lm	ll	ll	--	ll	ll
r1_31533	AATTCATAAAAATGTAACCAAAGAAAATGTTGGAAAAAATGTCACTTGAGTAATAACATAAAAGTGTTCTGCTACCCACGTAGTGTCCAGGATAATGACTTTAGAGATACTGTCTTG	<lmxll>	lm	lm	--	ll	ll	lm	ll	lm	ll	lm	ll	ll	lm	ll	ll	ll	ll	lm	lm	lm	lm	ll	lm	ll	lm	ll	ll	ll	ll	lm	LM	lm	ll	ll	ll	--	lm	ll	ll	--	lm	lm	lm	lm	--	ll	lm
r1_31541	AATTCATGATAAAAGCAACACCAGGCTGCTCTGGTGAACTCGGTGCGTCTCCTCGTCAGGTTTCTCTGAGTTGTTCCACCAAAGAGACGTTTCCCCTCTAAACCTCAAACTTTCCTT	<lmxll>	lm	--	ll	--	ll	ll	ll	lm	ll	ll	ll	ll	ll	ll	lm	ll	lm	ll	ll	ll	ll	ll	ll	lm	ll	ll	ll	lm	lm	ll	ll	lm	ll	ll	LM	lm	ll	ll	ll	lm	lm	lm	lm	lm	LM	lm	lm
r1_31652	AATTCAGTGGTTTTTCAGACTTTAAAACCTGCCAATGTCTTCTGTTCATATTCTGAAATAAAGAGTAGATGTACGAGAAAGTAACATCTGAACACCCCATCGTTTTAAGATGCACTT	<nnxnp>	np	np	np	np	np	nn	np	--	nn	nn	nn	np	nn	nn	np	nn	np	nn	np	np	np	nn	nn	nn	nn	np	--	np	nn	np	np	nn	np	np	nn	nn	np	nn	nn	--	nn	nn	np	np	--	nn	nn
r1_31678	AATTCAATGATAGTTATTACAAATCAGAGAAAGTCGAGGTACCATAAACAAGAGTCAGACCAAAGGTATTGTTAGAATGAATTAGTACACTCACAAGAACACTGGATTGAACAATGT	<nnxnp>	np	nn	NP	np	np	np	nn	np	nn	nn	nn	np	np	np	np	np	nn	nn	nn	np	nn	nn	nn	np	np	nn	--	np	np	np	np	--	nn	np	np	nn	np	nn	nn	--	nn	nn	np	np	--	np	nn
r1_31687	AATTCAGAAATTCAAGTCAATTGCAGTCGTACTTTGTATCAAATTAGACCAAAACTAGAAATATTATCTGCTTTATTTGACAATAAACGAACACACTTATAGCCTAATTAATACACC	<hkxhk>	hk	HK	hk	hh	hk	hk	hk	kk	kk	hk	kk	kk	hk	hk	hh	HK	hh	kk	hk	hh	HK	hh	hk	hh	hk	hk	hk	hh	--	hk	hk	hk	hh	kk	kk	hk	HK	hk	HK	hh	hk	hk	hk	hk	hk	kk	hk
r1_31693	AATTCATTAAATCTCCTGTCCTGTCTGTCCTGTATAAATGCTATGTTTAATGAGCCACTCTCATTAGCACTTTTTTTTCAAGCTTTCACTGAGCGAGCCTCACTACACTCATTGACA	<nnxnp>	np	nn	--	np	nn	NP	np	np	--	np	nn	np	np	NP	nn	np	nn	np	np	nn	np	np	np	np	np	nn	np	np	--	np	np	np	nn	nn	np	np	--	np	np	nn	np	--	NP	np	--	np	nn
r1_31705	AATTCATTTGAATATATGAATTTCAAATACAGCATAGACTCATTTTTGAAGTTTGACTTGTACTCCACCTCTGTTCTCCACTCTGTTTTACTTCACTGTTTCCCAGCATTATCACTG	<nnxnp>	nn	nn	np	nn	np	nn	np	NP	nn	np	np	nn	nn	NP	nn	--	nn	nn	nn	np	np	np	nn	nn	np	nn	--	nn	nn	np	nn	nn	np	NP	nn	np	--	np	nn	--	np	nn	np	nn	--	np	nn
r1_31735	AATTCATTCTTTTTTTTTTAAATAATGTTTTTTAAAAAACAATTATATAATAATGAAAAAGAACCGATAAGAGTATCGATAAAGAACCGAACCGATAAGGAGTATCGATTAGAGTAG	<lmxll>	ll	lm	--	lm	lm	ll	lm	ll	ll	ll	lm	ll	lm	lm	ll	lm	ll	ll	lm	lm	lm	lm	lm	ll	lm	lm	lm	ll	ll	lm	lm	ll	lm	lm	ll	ll	lm	lm	lm	--	ll	ll	ll	ll	--	ll	lm
r1_31737	AATTCAAGGAGGTGCTCAAAAGTGAAGAGGTTGGTTGTCACGTTTGCCAGTTAATGTTACTGGTTTCGTTTTTCCTTTATTTGACTACGAGGCTGAATGTGAATGACGCGTCGCTGG	<lmxll>	lm	ll	lm	lm	ll	ll	lm	lm	ll	lm	lm	ll	LM	lm	ll	lm	ll	ll	lm	ll	lm	ll	lm	ll	ll	lm	lm	ll	lm	ll	ll	lm	ll	lm	lm	lm	ll	ll	ll	ll	lm	lm	lm	ll	lm	ll	ll
r1_31772	AATTCTAATCAGGACACCTGTTGCCAATTACACACCTGATCTCCATCTGCATCACTCCAGCCCCAGTACAAAAACACACCACTCACCTCCTCTTCTAAGCTCCTGTCTCCTGTGTGT	<lmxll>	LM	ll	lm	lm	ll	ll	lm	LM	ll	lm	lm	ll	LM	lm	ll	lm	ll	ll	lm	ll	--	ll	lm	ll	ll	lm	lm	ll	ll	ll	ll	lm	ll	LM	lm	lm	ll	ll	ll	ll	lm	lm	lm	ll	lm	ll	ll
r1_31866	AATTCTGCTCCAACGTTTTTTGGAAATGCCAAAATTTGTTCCATTATAGTAATTACAATGATTTGTAGTGATGATGGAAGACTTGAGAAACTGTTTTGAGAGATGAAATTGGTTAAA	<nnxnp>	nn	nn	np	NP	np	np	nn	nn	nn	nn	nn	np	--	nn	nn	nn	nn	nn	nn	nn	np	np	nn	np	nn	nn	np	nn	np	nn	nn	nn	nn	--	nn	np	nn	np	np	--	nn	nn	nn	nn	--	nn	np
r1_31898	AATTCTCCTCTGTAAGTTTTGCTATAAACAGTGATACGAGACTGACGAGGGATCAAAGGTGTTGCTGACATTCACCTGTGTGGATGTTTACCCGTGCCTGTCCTTAGACCCAGTCAA	<hkxhk>	kk	hk	hh	hh	hh	kk	hk	kk	hh	kk	hk	hk	hk	hh	hh	--	hk	kk	hk	kk	hk	hk	hk	hk	hk	hh	hh	hk	hk	hk	hk	hk	hh	hh	hk	hh	hk	hk	hk	kk	hk	kk	kk	kk	hh	hh	hk
r1_31917	AATTCTCATAGTGGTTTATGGAAGTGTGTGTGAATGTGCTGAATTTTTAAGGGTGCAACTGGGTGATGTTTTCATCTCATTTGATCTAATGACTGTTAATGGAAAAAGCATCAAACA	<nnxnp>	np	nn	--	nn	nn	np	nn	nn	np	nn	NP	nn	NP	np	np	np	nn	np	np	nn	NP	np	nn	np	nn	nn	--	nn	np	nn	np	nn	nn	nn	nn	nn	NP	np	np	--	np	np	nn	np	--	np	np
r1_31969	AATTCCTCGCTCTTTTAGTCCAAACAAAATCATCAAACCTCTGCAGCAGAAGTGCTTCTTCAGGTGCACTCGCAGCTGAGTGCCTCAACGAGCAATTGATCAACATCGACAGCAATA	<lmxll>	ll	ll	LM	lm	lm	lm	ll	lm	ll	ll	ll	lm	lm	ll	lm	ll	ll	lm	lm	lm	lm	ll	lm	lm	lm	lm	ll	lm	lm	lm	ll	ll	ll	ll	ll	lm	lm	ll	lm	lm	ll	ll	lm	lm	ll	lm	lm
r1_32007	AATTCCCAGCATAGCTATGCCTAGCTTCAAGCTGAGCAGAGGTCTAGTCAGCGCGAATAAGTGGAAACACCTGTGAGAGGTTGCAAAACCTCTAAAGTCAATGAGTTTAATCTGCTT	<lmxll>	lm	lm	LM	--	ll	ll	lm	ll	lm	lm	lm	lm	ll	lm	ll	lm	ll	ll	ll	ll	ll	lm	ll	ll	ll	ll	lm	ll	ll	ll	lm	lm	lm	lm	lm	ll	ll	lm	ll	lm	lm	lm	lm	lm	ll	ll	ll
r1_32028	AATTCACTTGCACGCCTGTTTGGACACATCACTGCTGCTGGACAGCCTGTCTCACAAACTGGGCTGTTTCTGAAGACTGTGACCAACATTATCTACCTATGAAATATCGGAGTGTAT	<lmxll>	lm	ll	ll	ll	ll	lm	lm	LM	LM	lm	lm	lm	LM	LM	lm	--	ll	lm	ll	ll	ll	lm	LM	ll	ll	ll	ll	ll	ll	ll	LM	lm	ll	lm	lm	ll	ll	lm	ll	LM	ll	lm	lm	lm	lm	ll	lm
r1_32083	AATTCCAAATCTTTTCACTTTTCGGTCTAGTTATCTATCAAATCCTCACTTGGGTTAGACTTGGCATAGAGCAAGAGTTCAGCTATATCTGTGTCCAGGTTGTCTTCAGTGAAATGA	<nnxnp>	nn	--	np	nn	nn	np	nn	np	nn	nn	np	--	--	nn	nn	--	nn	np	nn	np	nn	nn	NP	nn	np	nn	--	nn	nn	np	nn	nn	np	np	nn	nn	nn	np	np	--	np	nn	np	nn	--	nn	nn
r1_32125	AATTCTTTAGCAATTTCCTTTAAGAGGAATAGCAAAAAGAGATTTCCCTAAATGGTTATCCTTGTACCATCTGAACTTGATCTCTTAGTTTGCACTGAATCAGGCAATTTAAATGAA	<lmxll>	ll	ll	lm	--	lm	ll	ll	lm	ll	lm	ll	lm	ll	ll	ll	ll	lm	lm	ll	ll	lm	lm	lm	lm	ll	ll	--	lm	ll	ll	ll	lm	ll	lm	ll	lm	lm	ll	ll	--	lm	ll	ll	lm	--	ll	--
r1_32127	AATTCTGGATGTGGATAATGATCACATATTATGGCTTCAGGTTTTAATCTCACGATTTGTCCCTTGGCAACCATTCTTTCCTCAGTAACGCCGAAAGCTTTAACCAGTGAATATTGT	<hkxhk>	hh	hk	--	kk	kk	hk	hk	hh	kk	HK	kk	hk	HK	kk	kk	kk	hk	hh	hk	hh	HK	hk	hk	hk	hk	kk	kk	hk	kk	hk	hk	hh	hk	kk	hk	kk	hk	HK	hk	--	hh	hk	hh	hh	--	hk	hk
r1_32132	AATTCAAAGGAGATACTTTGTCCTTCAGTCGCTGTATAGAAGGGGAAGTCTCCAGAGTAGGTTTCTGTGGGACACAGTGCTCCTGAAAAGATGAACATTAAATACAGATGATCAGTG	<nnxnp>	np	np	nn	np	np	nn	np	nn	np	np	np	--	nn	nn	nn	np	nn	np	np	np	--	np	nn	np	nn	nn	nn	np	np	np	np	NP	nn	nn	np	nn	np	nn	nn	nn	nn	np	nn	np	--	nn	np
r1_32144	AATTCTCACACTTCATTTTCAAGGATGCGACAAGGCGTTAAGTTGGTCGACCCAACACATTTAACTTTGCTGTATCTTCAGGTTTCTAAACTTTGAGTCTTACTGTTCAGGACACTT	<nnxnp>	np	nn	NP	np	np	np	nn	np	nn	nn	nn	np	np	np	np	np	nn	nn	nn	np	NP	nn	--	np	np	nn	nn	NP	np	np	NP	nn	nn	np	np	nn	np	np	nn	--	nn	nn	np	np	--	np	nn
r1_32197	AATTCCTATGCCAAAATGAATGTTAAATGATGTTTTTAGGCCACCATTCTCTAACCCTCTAAGATCAATCACTCAGCTCTAAATCAGGCTTTATACCTACATTGTATCTGGTTAGGT	<nnxnp>	np	np	np	np	np	np	np	np	np	NP	np	np	np	np	nn	nn	np	np	np	np	np	np	np	np	np	np	np	np	np	np	np	np	np	np	np	np	np	np	nn	NP	np	nn	np	nn	--	np	NP
r1_32204	AATTCCCACAACAGTGAGGGACAGATAGAGCATCCCACGGACAAACTCCTCTGATGGCATTTCTGCAGGAATAGAAAAGAGTACAAGGCAACTTTGCCAATTAAATAAACCAGGTAT	<nnxnp>	np	np	nn	np	np	nn	nn	nn	np	nn	nn	np	np	np	nn	np	nn	np	nn	nn	--	np	np	np	np	np	nn	nn	nn	nn	nn	nn	nn	nn	nn	np	np	np	nn	nn	np	np	np	np	nn	nn	nn
r1_32260	AATTCACTTGAAGTTGACAGTGTGAAACAGCACCAACTGGATTATAACACTGGTGGGTGTTAGGCCGCACGCAAAAGTAAAATTAACAAAAACAAGAAATACTACTCGCCTTAAAGT	<lmxll>	lm	--	ll	ll	ll	lm	ll	lm	lm	lm	ll	lm	ll	ll	lm	ll	lm	lm	ll	ll	ll	ll	ll	lm	ll	ll	--	lm	lm	ll	ll	lm	ll	ll	lm	lm	ll	ll	ll	--	lm	lm	lm	lm	--	lm	ll
r1_32269	AATTCAAGCTGTACTTTAGGGCTGTCGTTTATATTTGAAAACCAATTTTTATTTTGTTGTGACAAAATGTCTCCAAGAGCAACAGAGCATCTGAAGTAGTCTGCCTTGTGGTCCAGC	<lmxll>	lm	lm	ll	ll	ll	ll	lm	lm	ll	LM	ll	lm	ll	lm	ll	ll	ll	lm	ll	lm	lm	ll	lm	lm	lm	lm	ll	ll	ll	ll	ll	ll	lm	--	ll	ll	lm	lm	ll	LM	ll	--	lm	lm	--	ll	lm
r1_32287	AATTCATTCATTTGTGGGACTTTAACTGAACAGCATTCCAGCTACTATTGGTCAGTCTGACCTGCGAACCGTGATGTCACCTGGTCAATAAAAATTGTTCTGTCTCTTTTTTCTCCG	<lmxll>	ll	ll	ll	lm	LM	ll	ll	lm	ll	LM	ll	lm	lm	ll	lm	ll	ll	lm	ll	ll	lm	lm	lm	ll	lm	lm	ll	--	lm	lm	ll	ll	ll	ll	lm	ll	ll	ll	ll	--	ll	lm	lm	ll	--	lm	lm
r1_32306	AATTCTTTGAGTGCCTTCTCTGTTTCCTGTCACTATTCTCTGGCTGTCCCAGAAGAGGAAGGAAGGAAGCAATTGAGAGCTAGTTGAATGTGTCTCTGATGTATTAGCTATACAAGC	<lmxll>	lm	ll	ll	ll	ll	lm	ll	lm	lm	lm	ll	lm	ll	ll	lm	ll	lm	lm	ll	ll	ll	ll	ll	lm	ll	ll	ll	LM	lm	ll	ll	lm	ll	ll	lm	lm	ll	ll	ll	lm	lm	lm	lm	lm	lm	lm	ll
r1_32363	AATTCTTCCAGAATGACTTCCAGATGGGAGCCGAAATGTCTTGATTCTGAAAACAGTGTCCAGATGACTACGACTGAAACCTTTTCTACGATAGTGTATCATACAAGTTATAACTAA	<nnxnp>	np	nn	np	np	np	np	np	NP	nn	nn	nn	np	np	np	np	np	nn	NP	nn	np	np	nn	np	NP	np	nn	--	NP	np	NP	nn	nn	nn	np	np	nn	NP	nn	np	--	nn	nn	np	np	--	np	nn
r1_32373	AATTCTGGTTATTATGGTGCATAATGTTCAACATCTTCCACAACAACTTACTTCTCAGTGTCAGCAGCAGGGGGTTTTGGGGCTGGAGGAGGTTCTGGGTCTGCAGGAGGTTTCGGG	<lmxll>	ll	ll	lm	ll	ll	ll	ll	lm	ll	ll	lm	lm	ll	ll	lm	ll	lm	ll	lm	lm	ll	ll	ll	lm	ll	ll	ll	ll	ll	ll	ll	LM	ll	lm	lm	lm	ll	lm	ll	lm	lm	lm	ll	lm	ll	lm	ll
r1_32374	AATTCTCCTTCCTCTTCTGATTTAATATACATAAATTTTGACTTTTAAGAAGAATAAAAAATCCACTTCCTTTGAAGGAGTCTGCTGATTGTCTATATTTTTCTTGTCTACAAATCA	<lmxll>	lm	LM	ll	lm	lm	lm	lm	ll	lm	lm	ll	ll	lm	lm	ll	lm	ll	lm	ll	ll	lm	lm	lm	ll	lm	lm	--	ll	ll	lm	lm	LM	lm	--	ll	ll	lm	ll	lm	--	lm	lm	lm	ll	--	ll	lm
r1_32378	AATTCAAGCGTGGTACCGTGATAGGTTGCCACCTGTGCAATAAGTCCATTCGTGAACTTTCCTCACTACTAAATATTCCACGGTCAACTGTTAGTGGTATAACAAAGTGGAAGCAAT	<lmxll>	lm	ll	lm	ll	ll	lm	lm	lm	lm	--	ll	lm	lm	lm	ll	ll	ll	lm	lm	lm	lm	ll	ll	lm	ll	ll	lm	ll	lm	ll	ll	ll	ll	lm	ll	lm	lm	ll	ll	lm	ll	lm	ll	ll	LM	ll	ll
r1_32390	AATTCATCCAAAACTGATCCAGAATCCCAAAGTGAATTTAAGCTGCAGATTGTCGCAGACTGTGAACACAGGTGTTCGTCCTTTGCACTGAAGATCAGTCTCATAACACTAAGTATC	<nnxnp>	np	nn	nn	np	nn	np	np	np	np	NP	nn	np	nn	NP	np	nn	nn	nn	nn	np	nn	np	np	nn	nn	nn	--	nn	nn	nn	np	NP	np	nn	nn	np	np	np	NP	--	np	nn	nn	nn	--	np	np
r1_32465	AATTCAAACCATATTAATTCAGGTTTGCAATCAGTGGTATCAGCAGCAACGGTGTGAAATGTTTGTGACAGCAGGAACGTGGTACAGCTGTGGTACAGCTGTAGGACAGTGAGGCTG	<lmxll>	lm	lm	ll	ll	ll	ll	ll	lm	ll	lm	ll	lm	ll	lm	ll	ll	ll	lm	ll	LM	LM	ll	lm	ll	LM	lm	ll	ll	ll	ll	ll	ll	lm	--	ll	lm	lm	lm	ll	ll	ll	ll	lm	ll	lm	ll	lm
r1_32472	AATTCATCAGAGCCCGACTGCACTGACGCTAGGCGGGTTTTTTTTAAAACCAGCTTTATTTATAACGCACGGCAGATGAGTACAGTGACAAACGCAATGCTTTACAATCCAAGTTAA	<lmxll>	ll	--	ll	ll	ll	lm	ll	lm	lm	lm	lm	LM	--	lm	lm	ll	lm	ll	lm	ll	lm	lm	ll	lm	lm	lm	lm	lm	LM	ll	ll	ll	lm	ll	lm	lm	ll	ll	lm	lm	ll	lm	ll	lm	--	lm	lm
r1_32556	AATTCATGGCCTCTGTTAATCTGTTATCAATCATACTTTGATCCAATATTCGGTTGGTTCTTTTGAAATGATTTTAAAAAATTAATTGTTTGGATTTCTTTATGATATGCAGTCATA	<lmxll>	lm	--	ll	ll	lm	ll	lm	ll	lm	ll	ll	lm	lm	lm	ll	lm	ll	lm	lm	ll	lm	ll	ll	ll	lm	ll	lm	ll	ll	ll	lm	ll	lm	ll	lm	lm	ll	lm	lm	lm	lm	ll	lm	lm	ll	lm	lm
r1_32584	AATTCTGAACCCTGTTTCTTTTTGTATATATTTCATACTGGTTGTGATTATGTAGCCAAAACCTATTTGACATAAATTTGTCATAATTATTGAATGCACTGTCCAATTGCAACCAAA	<nnxnp>	nn	np	np	np	np	np	nn	nn	nn	np	--	np	nn	np	np	nn	np	np	nn	np	--	nn	np	np	np	nn	nn	nn	np	nn	np	nn	nn	np	np	np	np	np	nn	np	nn	np	np	np	nn	np	np
r1_32592	AATTCAGTCACAGGCGAAGGGATAAATAAGAGTGAATGCAGTCAGCCGTCTTCAGGCAAGTGAAATGTGATGTGAAAGCCATTTTTGAAAAACTTTAGCTTGAACTTTAGCATTAAC	<nnxnp>	np	--	nn	nn	nn	np	np	np	nn	np	np	np	--	nn	nn	nn	np	np	nn	np	nn	np	nn	np	nn	nn	nn	np	np	nn	nn	nn	nn	nn	np	nn	nn	np	np	--	nn	np	np	np	--	nn	nn
r1_32601	AATTCAATAATATGTTATCGAACCCCATTCTTAAGTGCAGTAACCTGTTTATTTTTTCTTTAAAGTTACTCGGAGGGAGTCTATTTAGCGACTAATATGTGTTTTCCTTTTTCTCAT	<nnxnp>	np	np	NP	np	np	nn	nn	np	nn	np	nn	np	nn	nn	nn	nn	nn	nn	nn	nn	nn	nn	np	nn	nn	np	--	np	nn	np	nn	nn	np	np	np	nn	nn	nn	nn	--	nn	nn	np	nn	--	np	nn
r1_32617	AATTCAAAGCACTGAAAGGAGTTGAAATGTCTGCTGAAAGGAGTTTAGGTCAGTTTAAAAGGCATATCAAACTGAGAGAGAAAGCTATATTGAAGCACTTAAAGGACTTAAAGTTGT	<hkxhk>	hk	kk	hh	hh	kk	hk	hh	hh	hh	hh	hh	hk	hk	hh	hk	hk	hk	hh	hh	hk	hk	hh	hh	hh	hk	kk	hk	hk	hk	hk	hk	hk	hk	hk	kk	hh	kk	kk	hh	hk	hh	hk	hk	hh	hh	hk	hk
r1_32632	AATTCACATAGATAAAAGAGGTGTTGTTTAATACAAATATACTCAAGCTACGGGTTACTTCAACCCCCCCAAAATAGAATTTCTTGGGGGACAGAGGGTGTTTATGAATTTCCTTAT	<hkxhk>	kk	hk	--	hh	hh	kk	hk	kk	hh	kk	hk	hh	hk	hh	hh	--	hk	kk	kk	kk	HK	hh	kk	hk	HK	hk	hh	--	hk	hk	hk	hk	hh	hh	hh	hk	hk	hk	hh	kk	hk	kk	kk	kk	hh	hh	hk
r1_32669	AATTCAGGTTTTTGTTTGCATTTCTTAGTTCCTTTGGGCTCTAACAACTAAAAACACAAACGCTTTTTAATTATGAGCCTCTGCGAAACAGTAGAGATGTCCAACAGTCATATAAAA	<hkxhk>	hk	hk	kk	hh	hh	kk	kk	hh	hk	kk	kk	hh	hh	kk	hk	hk	kk	kk	hk	hk	hk	kk	kk	kk	hk	hk	hk	kk	HK	hh	hh	hk	hh	hh	hk	hh	HK	kk	hk	hh	hk	hk	hk	hk	kk	hh	hk
r1_32673	AATTCATGCAAATCTAAATAAATACAGAAGCAAATTAAAACAGAAATATCAATTTGTGTCGCATTTTCTAAATTATTTAATGCTGACATTAATTTTAATATTATTTTGGTGCATTTA	<hkxhk>	hh	hk	kk	kk	kk	hh	hk	hh	kk	hh	hk	hk	--	kk	kk	kk	hk	hh	hk	hh	hk	kk	hk	hk	hk	kk	kk	HK	HK	hk	hk	HK	kk	kk	hk	hk	hk	hk	hk	--	hk	hh	hh	hh	--	kk	hk
r1_32688	AATTCTGAGGCGTATACTCTCCATATATCTGTCTCGTCTATTAGTTTGGAGCCAAATGAAAGCATTTGAACATCAGCAGCGCCACCAAAACGAAAACTCTGAAAAGTAAAATAACTT	<hkxhk>	kk	HK	hk	hh	hh	kk	kk	hh	kk	hk	hh	HK	hk	hh	hk	HK	hh	kk	kk	kk	kk	hk	hk	hk	hk	hk	kk	hk	hk	hh	hk	hk	hk	hh	hh	hk	kk	kk	hk	hh	kk	hk	hk	hk	kk	hk	hh
r1_32787	AATTCACTACAAACTAAAATGTTGACCTCCTGACCTTCTTCAAATCTGCACTCAGTTTTTTTTTGCCACTGCAACAAGCTATATGCACGCACACACACACACACACACACACACACA	<lmxll>	lm	lm	LM	lm	lm	ll	lm	lm	lm	LM	lm	ll	lm	ll	lm	LM	lm	ll	ll	lm	ll	ll	lm	lm	ll	ll	lm	ll	ll	lm	ll	lm	ll	ll	ll	ll	ll	ll	ll	lm	ll	lm	ll	ll	ll	ll	ll
r1_32799	AATTCAGAGTGATATACTATGCAGATGGATTTGATCTGGGAGTTATTACAGTGTTTCTTTTGTTTGGGACACGCATACAGTTTTTGACACAAAATATGACAATATGCCAAGAACATT	<nnxnp>	np	nn	np	np	np	np	np	np	nn	nn	nn	np	NP	np	np	np	nn	np	nn	np	NP	nn	np	np	np	nn	nn	np	np	np	nn	nn	nn	np	np	nn	np	nn	np	--	nn	nn	np	np	--	np	nn
r1_32841	AATTCCTCCAGGTGGCATTAAATAGTTGCAGGACGCTGCTGGACCCCTGATTCTCCACAACAACCCCATCCACCTGAGAGCCCTGAGGTAACCGCCACATCACCTGGCTCCATCCCG	<hkxhk>	kk	HK	HK	--	hk	hh	kk	hh	hk	hk	hk	hh	hk	hk	kk	hk	hk	kk	hk	hk	hk	hh	hk	hk	hk	hk	hh	hh	hh	kk	HK	hh	hh	hk	hh	kk	hk	hk	kk	hk	hh	hk	hh	kk	hh	hh	hk
r1_32872	AATTCTGCCGCCTGTTTGATAACATAACTCAACGTAAAGCGTTTTGCTGCCACCATCTTTGTTAAAAGCGGTGCAGAAATGTTTCAGGTCCGACCTCGTAAGATTTCCAGCCCGACT	<nnxnp>	np	nn	nn	nn	np	nn	nn	nn	nn	nn	nn	np	NP	np	np	np	nn	np	np	--	np	nn	np	nn	nn	np	np	nn	np	nn	nn	np	np	nn	nn	nn	nn	np	nn	nn	nn	nn	np	np	nn	nn	nn
r1_32879	AATTCACAAAGGATAGGTTTACATTTATTAAAACAATAGTCAGGTGCCGACATTCACAGTCCTCAGTATGTGTAAACACATTACATACATTCCAAACTCAACCTCTTAAACTCCTTT	<lmxll>	lm	ll	ll	ll	ll	lm	lm	lm	lm	lm	lm	lm	lm	lm	lm	lm	ll	lm	ll	ll	ll	lm	lm	ll	ll	lm	ll	ll	ll	ll	lm	lm	ll	lm	ll	ll	ll	lm	ll	--	ll	lm	lm	lm	--	ll	lm
r1_32889	AATTCATTAATGTTTGTTTCAAAGTTGTTAGTGGCTTTTAAATAGATTCTTCTATTTAACCTGCATTAACAGATTTTTTTGGGGAAGCAGAAACAGGCAGAAGCAATCGGCAGATTA	<lmxll>	ll	lm	ll	lm	lm	ll	ll	lm	ll	lm	lm	lm	ll	lm	lm	ll	lm	ll	ll	ll	ll	ll	lm	lm	lm	ll	--	lm	lm	lm	lm	ll	lm	lm	lm	ll	ll	ll	lm	--	ll	lm	ll	ll	--	ll	lm
r1_32905	AATTCAAACTGGCTCAGAAACACAAATTAACATTAGAAATCTCTGTCCGTCACTCCAGGTGACGAAGAAGCTCGCCAGTACTGCTTCTGACACGGCTGCCTGGGTTACTAACATAGG	<hkxhk>	hh	hk	hk	hk	hh	kk	kk	hh	hh	hh	hh	kk	kk	kk	kk	hk	hk	hk	hh	hh	hk	hk	hh	hk	hk	kk	hk	hk	kk	hk	hh	hh	hk	kk	hk	hk	hh	hk	hk	kk	hk	hh	hk	kk	kk	kk	hk
r1_32918	AATTCCTTGAATGGATCCCTCCTGTAATGCTCAGGCCTGAATGTTCCTAAAAATTCCCTGTCCAACATACCAGGGAAGGATTTCTTCCTCAGTTCTTGTTGTTGAAGTAAAGGCACC	<nnxnp>	nn	nn	np	np	np	nn	nn	np	nn	nn	np	nn	np	np	nn	np	np	nn	nn	np	NP	np	nn	nn	nn	np	nn	nn	nn	np	nn	np	nn	np	np	np	nn	nn	nn	np	nn	nn	np	np	--	np	np
r1_32934	AATTCTGGTCTTTTGATGGAGCTAGGCTAGCAGTTTCCCCCTGCTTCCAGTCTTTGTGCTAAGCTAGGCTAAACACATCCTGGACCTGTCTCTGTACAGGACACAACGAAATTAAAG	<lmxll>	ll	ll	--	LM	lm	ll	lm	ll	ll	ll	lm	lm	ll	lm	lm	lm	lm	LM	ll	ll	ll	lm	ll	lm	lm	lm	lm	ll	LM	ll	ll	ll	lm	LM	lm	lm	ll	lm	lm	ll	ll	ll	lm	ll	--	lm	ll
r1_32971	AATTCAAGATGCCTTCAGCTATAGGAGAGTGAAAATGAAACGCAAAAATAGACTGATAAAACATTCTTGTTGACAACACATTCTGACCGTCTCAGCAGACCTTTAGTGTTGTGATAC	<lmxll>	ll	ll	--	ll	lm	ll	ll	lm	ll	LM	ll	lm	ll	ll	ll	ll	LM	lm	ll	ll	LM	lm	lm	lm	ll	ll	lm	ll	ll	lm	ll	lm	ll	lm	ll	lm	lm	ll	ll	ll	lm	ll	ll	lm	--	ll	ll
r1_32972	AATTCTGCACCGGAGTGTCGGGGGATTGTCCTGAAGATAGCTTTGAGATGAACGGCAAACCCTGCTACAACCAGGCAGAGGGCTACTGCTACAACGGCCAATGCCCCACACATCTGC	<lmxll>	lm	--	ll	ll	lm	ll	lm	ll	lm	ll	ll	lm	lm	lm	ll	lm	ll	lm	lm	ll	lm	ll	ll	ll	lm	ll	lm	lm	ll	ll	lm	ll	lm	ll	lm	lm	ll	lm	lm	lm	lm	ll	lm	lm	lm	lm	lm
r1_33008	AATTCGTGTCCTTCTAAGACAAAGACAAGTTTGCGTGTGGGTGTTAGACATCGTGGATGTCATATGACGGTCAGTCCATCTGCCGTGCAGACAAAACAAACTTAGTTTCACTCTACT	<lmxll>	ll	ll	ll	ll	lm	ll	lm	--	lm	ll	ll	lm	ll	ll	lm	lm	lm	ll	lm	ll	lm	lm	ll	ll	lm	ll	lm	ll	lm	ll	ll	ll	ll	ll	lm	ll	ll	lm	ll	lm	lm	lm	lm	lm	LM	lm	ll
r1_33016	AATTCCCTTTGGATGTTTGAAGATATTTTTAAGATTCATATGTTTTCAGATATTATTAGAAACGTATATATAAACACAATACTAGAAATGAGAGGTAAGATGTTGAGATGAAAAAAG	<lmxll>	ll	lm	ll	lm	lm	ll	ll	lm	ll	lm	lm	lm	ll	lm	lm	ll	lm	ll	ll	ll	ll	ll	lm	lm	lm	ll	ll	lm	lm	lm	lm	--	lm	lm	lm	ll	ll	ll	lm	lm	ll	lm	ll	ll	ll	ll	lm
r1_33033	AATTCAACTTAAAACTTTATTAATCCATCAAAAAGAATTATGATAGGATATGGTGGGAGTGGAGTGAAGTTTTGCGCCTTGAACACAGAAGACCGTAAGACAAGAGAAACTTCTTGT	<hkxhk>	kk	hk	--	--	kk	hk	hk	HK	kk	hk	hh	kk	--	hk	hk	--	hh	kk	kk	hk	hk	hh	hh	hk	hk	hh	kk	hk	hh	hh	--	hk	hk	hh	hk	HK	hh	kk	hk	hk	kk	hh	kk	HK	hh	hk	hk
r1_33038	AATTCTGCATCCCCAACTCTTTGAAGATATACAAAGATGCTTTTTCCCCCCTTACAACAACTGCAATTTTTCTTCTGATTTTCAATGTTGATTAGTTATTGATTCATTGTTGAAAGA	<nnxnp>	nn	np	nn	nn	nn	nn	np	nn	np	np	nn	NP	nn	nn	np	np	nn	np	np	np	--	nn	np	np	nn	nn	--	nn	np	nn	np	nn	np	nn	nn	nn	np	np	np	--	np	np	nn	nn	--	nn	nn
r1_33073	AATTCTGTGTACATCTCAGTCAGGGTTTTGGGCAGCTCTGCCTGTGTTTTGGTATTCAAAACATCCTTCAGAACTGTAGCAGTGATCCAGCAGAAAACTGGGATGTGGCACATAATG	<nnxnp>	NP	np	NP	np	np	nn	np	nn	np	nn	nn	nn	nn	np	nn	nn	nn	nn	nn	nn	NP	nn	nn	np	np	nn	np	np	np	np	np	np	np	np	nn	np	np	nn	nn	nn	nn	np	nn	nn	NP	np	np
r1_33111	AATTCTGCTCAGCTGAGGAATGCAAATTACGTCAAATTCACGTAGTCAAAAAATGTAATGTGGTCCTTAAAATTATAATCCTTACAAATTTCAGTCCTCGTTGGCGTTGCCTGTGCT	<nnxnp>	np	np	nn	np	np	nn	nn	np	np	nn	nn	np	np	nn	nn	NP	nn	np	nn	nn	nn	np	np	np	np	np	nn	nn	nn	nn	nn	nn	nn	nn	nn	np	np	np	nn	nn	np	np	np	np	nn	nn	nn
r1_33212	AATTCAGAGCACACTCACAGAAATTTACTAATTCATCACAGCATCAGGCCAAGCTAAATAATGCTGTGGCCCTTGAGCTCTGAAAGGGCGATGTGTTTCCAAATATTAGAGCATATT	<nnxnp>	np	nn	NP	np	nn	np	np	NP	np	NP	nn	np	np	np	nn	--	nn	NP	np	nn	np	np	NP	NP	np	nn	--	np	NP	np	np	NP	nn	nn	np	np	np	np	np	--	np	np	np	NP	--	np	nn
r1_33285	AATTCAGCCCACCAGGTAGTTCATTCTCAAATCAGCTTTAGAAATGAGTTGTTTACACTGAGTAATGTACAGGGTCACAGTACAGAGTGACGGAGTAATGTATAAAGTAATTTATGA	<nnxnp>	np	nn	nn	np	nn	np	np	np	np	nn	nn	np	nn	np	np	nn	nn	nn	nn	np	nn	np	np	--	nn	nn	nn	nn	nn	nn	np	np	np	nn	nn	np	np	np	np	np	np	nn	nn	nn	nn	np	np
r1_33369	AATTCAACGTGACAGTGAAACCAACATTAAAAGAAGAGTCACAATTAAAACCATTACGTGATAACATTTTTGAAATTTGTACTAAGTTCTCTTACTACAGTGAGAGTCGTGTATATT	<hkxhk>	hk	kk	kk	hk	hk	hk	hk	hh	hh	hh	hk	hh	hk	hh	hh	hk	hk	hk	hk	--	hk	hh	hk	kk	kk	hk	kk	hk	hk	kk	hh	hh	kk	hh	hh	hk	kk	hh	hk	hk	hk	hh	hk	hk	hh	kk	hh
r1_33387	AATTCTGCTGAAGGAGAATGTCCGGCCATCTGTTTGTGACCTCAAGCTGAAGCAAACTTGGCTTCTGCAGCAGGACAATGATCCAAAACACACCAGCAAGTCCACCTCTGAATGGCT	<hkxhk>	kk	HK	hk	kk	hk	hh	kk	hk	hh	--	hh	hk	hk	hk	HK	HK	HK	hk	hk	HK	HK	kk	hh	hk	kk	hh	hh	hh	hk	kk	kk	kk	hk	hh	kk	hh	hh	hh	kk	hk	kk	kk	hk	hh	hk	hk	kk
r1_33474	AATTCTCGGAAACAAAGTGTAAATAATCAGAGTGCCGGTCAGAACATAAAGCTGCAGGTGGCTCGTCCGCGACAGTCCTGAGTTTCTGAGTTCAGTAACACTTCCAGGGGTTAATAC	<nnxnp>	np	NP	nn	np	--	np	np	np	np	nn	nn	np	nn	NP	np	nn	nn	nn	nn	np	nn	np	np	nn	nn	nn	nn	nn	nn	nn	np	np	np	nn	nn	np	np	np	np	np	np	nn	nn	nn	nn	np	NP
r1_33491	AATTCTCATTATAGACACTAACATTTCCGTGTAATAAATTGGCCACAATATAGCTCATTGAACAATTTGAGAAGAAGGCATTGTCCTCTTTTTCCGGCACACCACCAAGTCATTGGT	<hkxhk>	hk	hh	kk	kk	hh	hh	kk	kk	kk	kk	kk	hk	HK	kk	hk	hk	hk	kk	kk	hk	HK	kk	kk	hk	hk	hh	hk	hk	hk	hk	hk	hk	hk	hk	hh	kk	hh	hh	kk	hk	kk	hh	hk	kk	kk	hk	hk
r1_33641	AATTCGCTGGAAGGTGTTATTGTATTCGCATCGCCGCTAATTATTTCATTTGTAACTAAGCAACAATGTCTTCAGTTGAGTGTTTGAGAGAGTTCATCATCGAGCGACTAACTGCTG	<nnxnp>	np	nn	np	np	np	np	nn	np	nn	nn	nn	np	np	np	np	np	nn	nn	nn	np	np	nn	nn	np	np	nn	nn	np	np	np	np	nn	nn	nn	np	nn	np	np	nn	nn	np	nn	np	np	nn	np	nn
r1_33650	AATTCCTCTCAAGCACACAAGTACAGGAAGCTCAAAGAGCAGTGCTGCAAGAGAGGGATGAAATTAGAGTGATTGTACTCGAGTGGACAGCGAAAAGGGGAAATGAAGGAGAACAGT	<nnxnp>	np	nn	--	np	nn	np	np	np	np	np	nn	NP	NP	NP	nn	--	nn	np	np	nn	np	np	np	np	np	nn	NP	np	--	np	np	np	nn	nn	NP	np	np	np	np	nn	np	np	np	np	np	np	nn
r1_33682	AATTCACTTTTACTAATGGTTGCACGTACAGCCACACTATCGTTTGCTGCCATTTTCAGGAGTCTATTTATCCAACTGCAACTTTGATAATGACGGGGCTGCTATCTGTGTTCTCTC	<lmxll>	lm	ll	lm	lm	lm	lm	ll	ll	ll	ll	ll	lm	ll	lm	lm	ll	lm	ll	ll	lm	ll	ll	lm	ll	lm	lm	lm	ll	ll	ll	lm	lm	ll	LM	ll	ll	lm	lm	lm	ll	lm	ll	lm	lm	lm	ll	lm
r1_33685	AATTCATTACACCATTTACCACATTACGTGGGTTCAAGGCAGTACAGCAGCTTCAGGATACTGAGTCATTATTTGGCTCCATCTGGTGGTTATATCCAAAAAAGTTGCAGACAGCGC	<hkxhk>	hh	hh	hh	HK	hk	hk	hh	hk	hh	hk	hh	hk	kk	hk	--	hh	hk	kk	hh	hk	hk	hk	hk	hk	hk	hk	hh	HK	hk	hk	hk	hh	hh	hk	hk	hk	hk	hh	hh	hh	hh	kk	hk	hk	--	hk	kk
r1_33709	AATTCTGCAAGACAAGCTGACAGACATCGAAGGTAGGAGTAGAAGAAATAACGTCGTATTTTTGGAATACCCAAAAGACAAAGAGGGGAACTCGGCCACAAAGTTTGTTGAGCAACT	<hkxhk>	hk	hk	hk	hk	hk	hk	hk	hk	kk	HK	hh	hk	hk	hk	hh	kk	hk	hh	kk	kk	HK	hh	kk	hk	hk	hk	hk	hh	kk	hk	kk	kk	hk	HK	hk	kk	kk	kk	hh	hk	kk	hk	kk	HK	hk	kk	kk
r1_33800	AATTCTATGAAGTTTACAAAGGTGTTGTCACAGAGTATTCTGTGAGTATAAACACTATGTTGTTGTACCATCATAGTAGTACCTGCATCAAAGCTCTGTCAGTTGTGATAAACACAA	<nnxnp>	np	np	nn	nn	nn	nn	np	nn	np	np	nn	np	np	np	np	np	np	np	np	nn	NP	nn	np	nn	nn	np	--	nn	nn	np	nn	nn	nn	np	nn	nn	nn	np	np	--	np	np	nn	nn	--	np	np
r1_33804	AATTCGGCATAAACCAACCATTTCGTATTTCAGTGAAATCAAAGTTTTGCTGTGTGTTATGGCGCTCCACGGTTAGTTTTGGTGACGGAGGATTGCATTTCTTTCAGGTTATTCGAG	<hkxhk>	kk	hk	hh	hk	hk	hh	kk	hk	hk	hk	hk	hk	hk	kk	kk	hk	hh	kk	hk	hk	hk	hk	kk	hk	hk	hk	hh	hh	--	kk	kk	hk	hh	hk	hh	kk	hk	hk	kk	hk	hh	hk	hk	kk	hk	hh	hk
r1_33832	AATTCTTGCAGGTGTTGGTTATTAATACGTAATACGGAGAAATGCTGTAGCGGAGAAGTTAATTTTCAAACAGTTAATACAGTAACATTAAACCGGATGCTACCAAAGCTAACAAAG	<lmxll>	lm	lm	lm	lm	ll	lm	lm	lm	lm	LM	ll	ll	LM	ll	ll	ll	lm	ll	ll	lm	LM	lm	lm	lm	lm	ll	ll	LM	lm	ll	lm	LM	ll	ll	ll	lm	--	lm	lm	--	ll	ll	lm	ll	--	ll	lm
r1_33914	AATTCAAACCACATCAATTCAGAAAGATGGTTCTCAAGGTCAAATATTTCAATACTATAAATGTATTCCTCATAAAATTTCAGCATTAAGTATTCAATAGTGGTTAAATTAAATTTG	<nnxnp>	np	nn	nn	nn	nn	np	nn	nn	np	nn	NP	nn	np	np	np	np	nn	np	np	nn	NP	np	nn	np	nn	nn	--	nn	np	nn	np	nn	nn	nn	nn	nn	np	np	np	--	np	np	nn	np	--	nn	np
r1_33920	AATTCAAAATCCTTCTCCTCACCTACAAAGCTCTTAATGGTCTGGCACCATCGTATCTTCAAGATCTCATAATACCATATTATCTGACTAGAACACTGCGCTCCCAGGATGCAGGGT	<nnxnp>	nn	nn	nn	nn	nn	np	nn	nn	np	np	nn	nn	nn	np	nn	np	np	nn	np	np	np	nn	np	np	nn	nn	np	nn	np	nn	np	np	nn	nn	np	np	np	np	nn	np	np	np	np	np	np	np	np
r1_33948	AATTCACGTGTTAATGAGTTCTGACTGGAGAGGGAGCCCCCTCTCCTGAACGCCTCGTGTCCCGCCGCTGTCAAACGCGAATGTCAAACAAACACCTCCTCAGGTAGCGGGGGGATA	<lmxll>	ll	ll	ll	ll	ll	ll	ll	--	ll	ll	lm	lm	lm	ll	ll	LM	lm	ll	ll	lm	ll	ll	lm	lm	ll	ll	ll	ll	ll	lm	ll	LM	ll	lm	ll	lm	lm	lm	ll	ll	ll	lm	lm	ll	ll	lm	LM
r1_34057	AATTCTAACATAATTTAAAACAAGACTGGATAAAAACTCAGGGAGTTCCAACAAGAAGGAGCCAGCTGGTTTAGGGGGGTGATAAATAATAGCAAATATGAGGAAAAGAGATAAAAT	<nnxnp>	np	np	np	np	np	nn	--	np	np	np	np	np	nn	nn	--	nn	nn	nn	nn	nn	nn	nn	NP	--	nn	np	np	np	nn	nn	nn	nn	np	NP	np	nn	nn	nn	nn	np	nn	nn	np	nn	nn	np	--
r1_34066	AATTCACAGCGGTGTGTAAGTGCTACCGAGGAGTTGATTTGTTCAATCCACACAAATTCCATCCTCCGTAATGGCACCTCTGTCCTCCGAGCCCGTCCTGTCGGCAGCACAACTCCT	<nnxnp>	nn	--	nn	np	NP	nn	np	np	np	np	nn	nn	np	nn	nn	np	nn	nn	nn	nn	--	np	np	nn	np	np	np	NP	nn	np	nn	nn	nn	nn	np	nn	nn	nn	np	np	nn	nn	np	nn	NP	nn	nn
r1_34154	AATTCAGGCAGCTAACAAAGATGGATATTATGTGATTACAGTTTATAATTAAATGCTTATTGTAAAGTGGCACCTAGTGTGTATTACAAATCCCAGTTGAATGTCAGGTTGAGTAGC	<hkxhk>	hk	kk	hh	hh	kk	kk	hk	hh	hk	hh	hh	kk	--	hk	hk	hk	kk	kk	hk	HK	hk	HK	hh	hk	kk	hk	hk	hk	--	hk	hk	hh	hk	hh	hk	hh	kk	kk	kk	hk	hk	hh	hh	hk	hk	kk	hk
r1_34248	AATTCTTTTACGTAATCTGTTGTTTCTATAATGTTCACAGGTGCAGCTGCAAAGCCGTACGTCAGGATACTTGATCAAACAAACAACTGGGCGCTGCTGCAGTGTGAGGTTCAAGGC	<nnxnp>	nn	np	nn	nn	nn	np	nn	np	np	nn	nn	nn	nn	nn	nn	np	nn	np	nn	nn	np	np	np	np	np	np	nn	nn	nn	nn	np	nn	np	nn	nn	np	NP	np	np	nn	np	np	np	nn	--	nn	nn
r1_34261	AATTCCCATACCCTGACTTGAATCAAATTAATCCCCAATTTAATCCCATATAAATGGCTGAGTTATTTATAATGGAAAGGCAGATACTCAGCTGAAGGATTGAGGAAAGCTGGGAGG	<hkxhk>	hh	hh	hh	hk	hk	hh	hk	hh	hk	hh	hk	hk	kk	hh	kk	hk	hh	hk	hh	hh	hk	hk	hk	hh	kk	hh	kk	hk	hk	hk	hk	hk	hh	hh	hk	hk	kk	kk	hk	kk	hk	hk	hk	hk	hh	kk	hk
r1_34288	AATTCTGAAAATGAGCGCACTGCTAAGAGATAACTGCTACTTTGAAATTATTGTCGTGGCGCAAGTATTTGTTTGTAGGAAAACTAGATAATCCCAGTGAAAGCTGGTGCAACTACA	<lmxll>	ll	--	ll	ll	lm	ll	ll	ll	ll	LM	lm	LM	ll	LM	lm	lm	ll	lm	lm	--	--	ll	ll	ll	lm	lm	ll	lm	LM	lm	ll	ll	lm	lm	lm	ll	lm	ll	ll	ll	lm	ll	ll	lm	--	lm	ll
r1_34335	AATTCATCTCCAGGTAACAGAACCTGCCCGACTTTATCTTTCAAACACGAAAACATACCGACTCCTCACAGCTTCACTCACGTGTGTTGTTGTTGTTGTTCGACGGACTGAAATAAA	<lmxll>	ll	lm	ll	lm	ll	ll	ll	ll	ll	lm	ll	ll	ll	ll	ll	lm	ll	ll	ll	ll	ll	ll	ll	ll	lm	ll	lm	ll	lm	lm	ll	lm	ll	lm	lm	ll	lm	lm	ll	ll	lm	ll	lm	ll	ll	ll	ll
r1_34357	AATTCTTTATAAGCAGAGTTTAATTTCAAACCTACTTTTTAATGCGAGCTTAGCAGAAATTAAGTCTGAAAATGTGTCTTTAATGTTTACATCACTAAAGAAAAGGTTTGACGTTTT	<hkxhk>	kk	hk	HK	hh	hk	HK	kk	hk	kk	hk	kk	--	hk	hk	hk	kk	hk	kk	hk	hh	HK	hh	kk	hh	hk	hk	hk	hh	--	kk	hh	hh	hh	kk	hk	hh	hk	hk	hk	hh	hk	hk	hk	hh	hk	kk	hk
r1_34358	AATTCAAAAAGCAGTGAAAATCTTGAACGGAGAATATGGGAAGGAGGTAGCAAGAACCCACAAGTCATACTGACGAGAGTGTTAATACTTCACTACAAGTTTTTAATTTAAAAATCC	<nnxnp>	nn	np	nn	nn	nn	nn	nn	nn	np	np	np	nn	nn	nn	nn	nn	np	nn	np	nn	--	np	nn	nn	nn	np	nn	nn	nn	nn	np	np	np	nn	nn	np	nn	np	nn	nn	np	np	nn	nn	nn	nn	np
r1_34367	AATTCATTTCCAGTCACTCGCCACATTATATTGGGAATATCCCAATATCCCATCAGAGACAGCCCCAAACCCCAAACTGTTACTGAAAACTAAACAAACCATCATCCACAGTGTCAA	<hkxhk>	hk	hk	hk	hk	hh	kk	kk	hk	hk	hk	kk	hh	hk	hk	kk	hk	hk	hh	kk	kk	HK	hh	hh	hh	hk	hk	kk	hk	--	kk	kk	hk	kk	hk	kk	hh	hh	hk	kk	kk	hh	hk	hk	hh	hk	kk	kk
r1_34400	AATTCATTCATTTGGGTGATTGTCAACTGAACTTTATTAGGAGACCGCATTCTAATTTGTTGAGAGCCACTGAACGCAGGATTGGCCAGTCTGACCCGGATGTCACCAGGTCAATTA	<nnxnp>	nn	nn	nn	nn	np	np	nn	nn	np	np	nn	nn	np	np	nn	np	nn	np	np	nn	NP	nn	np	np	nn	np	np	NP	nn	nn	nn	nn	nn	np	nn	np	np	np	nn	nn	nn	nn	nn	np	np	nn	nn
r1_34511	AATTCAGCACAACAGGTAGTTTAAAAAAAGGTTATTTCTATTACTTCTTCACACGTGGCACGACGCAGGAGGAAGTGCTGCTCGTCTTCTGAATGTTTACCAGTTTGAACTAAACAA	<nnxnp>	np	nn	nn	np	nn	np	np	np	np	nn	nn	np	nn	np	np	nn	nn	nn	nn	np	nn	np	np	nn	nn	nn	nn	nn	nn	nn	np	np	np	nn	nn	np	NP	np	np	np	np	nn	nn	nn	nn	np	np
r1_34512	AATTCATTTTTCTTTTTAACATTTAATCAACATCCCGAGTAGCAGCGGAGTAAACAAACTAAACTATTCACCGTTTTCTGTGTGAAATCATCTCAGAATCAGAAGTACTTTATTGAT	<hkxhk>	hk	hk	hh	hh	hh	kk	hh	kk	hk	kk	hk	hk	kk	hh	hk	hk	hh	hk	kk	kk	HK	hk	kk	hh	hk	hk	hh	hh	hh	hk	HK	HK	hh	hh	hk	hh	HK	hh	hk	--	kk	hk	kk	kk	--	hh	hk
r1_34539	AATTCAACAGCTGTGTTGTTTTGTTCATTGCTGCAAACGACAAAGCAACATCAACTGAAATTCTTAAGCTATTGGCTATACCAAACGGACAGAACCAAGACGATTAGTTGACATAAT	<lmxll>	ll	ll	--	--	ll	lm	ll	ll	lm	lm	ll	lm	ll	lm	lm	ll	ll	ll	lm	ll	lm	ll	lm	ll	lm	ll	--	ll	lm	lm	ll	lm	lm	lm	lm	ll	ll	lm	ll	--	ll	lm	ll	ll	--	ll	ll
r1_34598	AATTCAGCCAGCATTTACTATTTACTGTGTAAAGGGAAACTGCAGCGAGAGCACTCTTTCAAACCATTTTTTTCCCCCCTTTTTACAGCCTTGTCATCTCACCATCTCACAATGTAA	<lmxll>	lm	ll	ll	ll	lm	ll	lm	ll	lm	ll	ll	lm	lm	lm	ll	lm	ll	lm	lm	ll	lm	ll	ll	ll	lm	lm	lm	lm	ll	ll	lm	ll	lm	ll	lm	lm	ll	lm	lm	lm	lm	ll	ll	lm	lm	ll	lm
r1_34617	AATTCACTTACAAAAAATGTGTTCATCCAATCAAAAGCGCACAAGTCTCAAGCTGTGGATTAATTCAGATTTCTTCTTAGGACTAACCCAGTTGAAACCCCACCACATATTAACCAT	<nnxnp>	np	nn	np	--	np	np	np	np	nn	nn	nn	np	NP	nn	np	NP	nn	np	nn	NP	nn	np	np	np	np	nn	np	np	NP	np	nn	nn	nn	--	np	nn	NP	nn	np	np	nn	np	np	np	np	np	nn
r1_34630	AATTCAAAAATGTGTAATGAGTAATGAGGAGACTTTAGCTGTGTAGCTCACCAAAGGCTGTTTGTTCTTGACCAGGCAGACGATCCTGGTGGCCTCCTCATCGTCCGGCAGGTCGTC	<hkxhk>	kk	HK	hk	hk	hk	hk	kk	hk	hk	hk	hh	hh	hh	kk	kk	hh	hk	hk	kk	hk	--	hk	hk	hk	kk	hk	kk	kk	kk	hk	kk	hh	hk	hh	hk	hk	hh	hk	hk	hk	kk	hh	hh	kk	hk	HK	hk
r1_34681	AATTCAAATCCTCTGACTTCATTGTTTCCCTGCTGCTGAAAGAGAACCTGCTCCCTGTGGATGTTTCCTGGGTTAAAGAAGGTTAACAGCTAACATATTAATGAATGAACGTATTAA	<lmxll>	ll	lm	ll	lm	ll	lm	ll	ll	ll	ll	ll	lm	LM	ll	lm	LM	ll	lm	ll	lm	LM	ll	ll	lm	lm	ll	ll	lm	lm	ll	ll	lm	lm	ll	ll	lm	lm	ll	ll	lm	ll	ll	lm	lm	ll	lm	lm
r1_34713	AATTCAGTGATATGAGGCAGTGAAACATTTCTTTGAGCCTTTTAGGTCGCAGTAAAGCTTAATAACGACCCTGAACTGTTTCTTGTTTCTGCCTGCAGTCAGCTGCAGGTGCTTCCT	<lmxll>	lm	ll	lm	lm	lm	lm	ll	ll	ll	ll	ll	lm	ll	ll	ll	ll	ll	ll	ll	lm	ll	ll	lm	--	lm	lm	lm	ll	ll	lm	lm	lm	ll	LM	ll	ll	lm	lm	ll	ll	lm	ll	lm	--	lm	ll	lm
r1_34716	AATTCATGCAGTTGACACTGCGCTGCATTGCCCAGTCCCACCCACCAGTGACGTCTGTCACTTGGATGAAGACGACTGATGAGAAAAGTGAAATCATCTCGACTCAGACCATCACTG	<nnxnp>	np	nn	np	np	np	np	np	np	nn	nn	nn	np	np	np	np	NP	nn	np	nn	np	np	nn	np	NP	np	nn	nn	--	np	np	nn	nn	nn	np	np	nn	np	nn	np	np	nn	nn	np	np	np	np	--
r1_34732	AATTCACGCATATTTTTCCCAATTGCCCACTCATAGACTAGTCTCTGTACTGCCACGCTCTTTCCAATACCAGCAATGCCCTTCACTTTAACCCTTTTGGGGGGGCGTCCTGATGTT	<nnxnp>	np	nn	np	np	np	np	np	np	nn	nn	nn	np	np	NP	np	np	nn	np	nn	np	nn	nn	NP	np	np	nn	nn	np	np	np	nn	nn	nn	np	np	nn	np	nn	np	np	nn	nn	np	np	np	np	nn
r1_34754	AATTCATTTTATCTAGATTTTATTTTTAGGGAAACTTGAATGAAGATGTGGTAAAAACAATGATTCGTGCTTTTGGCCAGTAAGCAGCTCCAGTTGAGTAATTGTGGGTTAAGACCC	<lmxll>	ll	ll	lm	lm	lm	ll	lm	ll	lm	ll	lm	lm	ll	lm	lm	lm	lm	ll	ll	ll	ll	lm	ll	lm	ll	lm	lm	lm	lm	ll	ll	ll	lm	lm	lm	lm	ll	lm	lm	--	ll	ll	ll	ll	--	lm	ll
r1_34830	AATTCAAGGACCAGAGTTTCTCTCAAAGCCAGAAGAGGTATGGCCTAAATCTGATCTCAATATGAGTTCTGATGACCCGGAGGTCAAGATAGATCTAGCAATCAACTTCATTGCCAA	<lmxll>	ll	ll	lm	--	LM	ll	lm	ll	--	ll	lm	lm	ll	--	lm	LM	LM	--	ll	ll	ll	--	ll	LM	ll	LM	LM	lm	lm	ll	ll	ll	lm	--	lm	LM	ll	--	LM	ll	ll	ll	ll	ll	ll	lm	ll
r1_34886	AATTCCATCGAGTCCCAATTTTAGGTTCATCAGGCAATCACGGCCTGTTTTCTTAACGGTTTGACAGTTCTGCTCGCACCAGTTTTCTGGTACACTAAGTGGGATATTTTTCCTTCC	<lmxll>	lm	lm	LM	lm	lm	ll	ll	lm	lm	LM	ll	lm	--	ll	ll	ll	ll	ll	lm	lm	LM	ll	lm	ll	lm	lm	lm	ll	LM	lm	lm	lm	lm	LM	lm	LM	--	lm	ll	LM	lm	ll	lm	ll	ll	lm	lm
r1_34905	AATTCAATGTGCACTTTTCGGCCATTTTTAAGATCCGTACTTTAACGAACTCCTCCTAGAGAATTAATCAGATCAACTTAAAATTTTCACCGAGCAATCTAAATACCTTCACGATGA	<nnxnp>	nn	np	NP	np	np	nn	nn	np	np	nn	np	np	nn	np	nn	nn	np	np	nn	np	nn	np	np	nn	nn	np	nn	np	NP	nn	nn	nn	nn	nn	nn	np	np	np	np	np	np	np	nn	nn	np	nn	nn
r1_34964	AATTCTGTAACGGATGGGGAGCCAGTGTAATACAGCCAGGAACTGGAGTGATGTGTTCCCTACATTGAGTGTTTGTGAGGAGTCTTGCTGCTGCATTCTGCACTAACTGTAGACGGG	<nnxnp>	np	nn	NP	np	np	np	np	np	nn	nn	nn	np	np	np	np	NP	nn	np	nn	np	np	nn	--	np	np	nn	nn	NP	np	np	nn	nn	nn	--	np	nn	np	nn	np	np	nn	nn	np	np	np	np	nn
r1_35026	AATTCTTTCAAACTTTCTCTAAATGAACTATTAGACCACTAGATGGCCTCGTGGAGCTGATGGGAGGATTTTACTGCTCTGCTTCACTTTGTGTGGTGGCCATCTTTCATCCCGACA	<lmxll>	lm	LM	lm	lm	ll	lm	--	ll	ll	lm	lm	ll	lm	lm	ll	ll	ll	lm	ll	lm	ll	ll	lm	lm	ll	lm	ll	--	ll	lm	--	lm	lm	lm	ll	lm	lm	ll	lm	ll	ll	ll	ll	ll	lm	ll	lm
r1_35077	AATTCAAATTAAATTTTCTGGAATTTCAGAAATTTGCTTGAAACTTGTCTTTCATCTGAACCGCTCTGTGCATCTCACACGCACTGTGAGAGGAAGGCGTGGAGGTTTTATGACAGC	<nnxnp>	np	np	nn	nn	nn	nn	np	np	nn	nn	nn	nn	nn	np	np	nn	nn	nn	np	np	np	nn	np	np	np	nn	np	np	np	np	np	nn	nn	NP	nn	np	nn	np	nn	nn	nn	nn	nn	np	nn	nn	nn
r1_35097	AATTCATCTTCAAAAAACTAATAATAATAAACCAATTCAAAAATTTAAGTAAACCAATACACATTGCTCGCCCCATTGAGCTGAGCAAGATTATCAGAAGATCCTTTTTGATTTTCT	<lmxll>	ll	lm	ll	ll	ll	ll	lm	lm	lm	lm	lm	lm	lm	ll	lm	lm	lm	lm	lm	lm	lm	lm	ll	lm	lm	ll	--	lm	lm	lm	ll	ll	lm	ll	lm	lm	ll	LM	lm	--	lm	lm	lm	lm	--	lm	LM
r1_35131	AATTCACGTTTAGCCTGTCCGTACTGAAAAAACAAGTCACCTCTAATTACACCGAACACAAGCAAAGAGTCAGTGCACCATCCACCTCTAACAGCAGTCAGTGCAGCCTACCCCGAG	<hkxhk>	hh	hk	kk	hh	hk	hk	hh	hk	hh	kk	hh	kk	kk	hh	hk	hh	kk	hk	hk	kk	HK	hh	hk	kk	hh	hk	kk	hh	hk	hk	hk	hk	hh	hh	hh	hh	--	hk	hk	hk	hh	hh	hk	hk	hh	hk	hk
r1_35150	AATTCTGCAACCTTGGGCTTTTTGAAGCCTTTTAAAAAGCAATTAAAGTGGAAAATGTTCGGCCATCAAGTTGTGAAAGCAGGGCTGTTTTTCTTTGTTCCTGAGAGTTGACATTTC	<nnxnp>	np	np	np	np	nn	np	nn	nn	np	nn	np	--	np	np	nn	np	nn	nn	np	nn	NP	nn	np	np	np	nn	--	nn	nn	np	nn	nn	np	np	nn	nn	np	nn	np	--	nn	nn	np	np	--	nn	nn
r1_35164	AATTCATGCACTTTCTTAAACTCCTCTCCTTTACAGAACGGGCTCATACAGTAATAATACAGTTCCTGGCATTTAGAATAGAATATATACTTCATATATCAGAGCTATCCGAGGTGA	<nnxnp>	nn	np	nn	nn	np	nn	nn	np	np	np	np	np	np	nn	nn	np	np	nn	nn	nn	NP	np	np	nn	nn	np	nn	nn	nn	np	np	np	nn	np	nn	np	nn	np	nn	np	np	np	nn	nn	np	np	np
r1_35225	AATTCAGTGTTAACGAGAGCAGAAGTGCAGAAAGGCCTCAGTTTCGTCTTTCACCGTTGCTCACTGTCGCTACCTGCTTGCAATGTTCGTAAATGCGCAGTTTGAGCTTGTTTTAAT	<lmxll>	ll	ll	--	ll	ll	LM	LM	ll	ll	lm	lm	ll	ll	lm	lm	lm	lm	lm	ll	ll	ll	lm	lm	lm	ll	ll	ll	lm	ll	ll	ll	ll	ll	ll	ll	ll	ll	ll	lm	ll	ll	lm	lm	LM	LM	ll	--
r1_35229	AATTCATGGGTCTAGAGCGAGGGAAGGATGGAAGAAAAGCAATGTACATACTTGTAGGGAGATGGAGCAGTGACATCAGAGTCTGGATCCAAGAGAAAGTGCTTCTGGGATACCACC	<nnxnp>	np	nn	NP	np	--	np	np	np	np	np	nn	np	NP	np	nn	np	nn	np	np	nn	np	np	NP	np	np	nn	np	np	np	np	np	NP	nn	nn	np	np	NP	np	np	nn	np	np	np	np	--	np	nn
r1_35235	AATTCAATTTACAGTGATACAAAACCAGCAAGTGTTTTGCTTGATAAATGACTTAAATGATAATTAAAAATATTGTCGGTTCATTTTTTGTCGCAATCGTTTCAGTACTACTAGAAT	<nnxnp>	nn	nn	np	np	np	nn	nn	np	nn	nn	np	nn	np	np	nn	--	np	nn	nn	np	NP	np	nn	--	nn	np	--	nn	nn	np	nn	np	nn	np	nn	np	--	nn	nn	--	nn	--	np	NP	--	np	np
r1_35241	AATTCTGCCGTCTACCAAAAACTCCTGAAGGAGAATGTCCGGCCATCTGTTCGTGACCTCAAGCTGAAGCAAATTTGGGTTCTGCAGCAGGACAATGATCCAAAGGCCTAGTCAAAG	<lmxll>	lm	lm	--	lm	lm	ll	lm	ll	ll	ll	ll	ll	ll	ll	ll	lm	ll	lm	ll	lm	ll	lm	lm	ll	ll	ll	ll	ll	ll	lm	ll	lm	lm	lm	ll	ll	ll	lm	ll	ll	lm	--	lm	ll	--	ll	ll
r1_35356	AATTCTAACAGTCTTGTCTCGTTTACATTGTTGATCAAACTGTTTCCTCTGATCCATCTGCTGATCTGCAACTTTGCTCAGATCCATCACTGGAGACTGACTAGGTGGACTTTGTTC	<nnxnp>	np	np	NP	np	nn	nn	nn	np	np	nn	nn	nn	nn	np	np	NP	np	np	nn	--	NP	np	NP	nn	np	nn	nn	np	NP	np	nn	--	np	nn	np	nn	np	np	nn	np	np	np	nn	nn	np	nn	nn
r1_35366	AATTCCTAAATAAAGACTAGACTGGATTGTGTAATAACATAAGCTAAATTTCCTCAAAAAATGTGCGTTTGTTGCCAAATATGACTTACCGAATGATGGTTGGGTACAGTTCTCCAG	<hkxhk>	hk	--	kk	hk	hk	hk	hk	hh	hh	hh	hk	hh	--	hh	hh	hk	HK	HK	hk	kk	kk	hh	hk	kk	kk	hk	kk	hk	hk	--	hh	hh	kk	hh	hh	HK	--	hh	hk	hk	hk	hh	hk	hh	hh	kk	--
r1_35374	AATTCAATTGTAACTTTTTCGATTTGAACGTACTACAGTAGACTTTGTTTCTTATCCTTTAAGGAAATGATTGACGAAGCAGACCGAGATGGAGATGGTGAGGTCAACGAGCAGGAG	<hkxhk>	hh	kk	hh	hk	kk	hk	hh	hh	kk	hk	hh	hk	hk	hh	kk	hh	hk	kk	hh	kk	hk	kk	hk	kk	kk	hh	hk	kk	hh	kk	kk	hk	kk	hk	hh	hk	hk	hk	hk	HK	hh	hk	hk	kk	--	hk	kk
r1_35431	AATTCTTCCTGACCCCCGGGACTCTGACTGGTCCAGGTGAAGCTTCCGGCCTCACCTGTTTGAGGACGTGCAGGTATTCGTAGCAGAAGCCGACGATGTTGGCCGAGATGTCGTCGT	<lmxll>	lm	lm	ll	ll	ll	lm	ll	lm	lm	lm	ll	ll	lm	ll	ll	ll	ll	ll	lm	lm	lm	ll	lm	ll	ll	ll	lm	lm	ll	lm	lm	lm	ll	ll	ll	ll	lm	ll	ll	ll	lm	lm	ll	lm	ll	ll	lm
r1_35461	AATTCTTTCATCGTTCTGCACAATTTTTTTTGGTGGAAGTAGTCTTGCGCGATATGTGATTCGTTTGGACAGATCAAATTTTCGGGAGGCATTTGAAAGCTCCTCTGTCTCTGTAGT	<lmxll>	lm	lm	lm	ll	ll	ll	ll	lm	ll	ll	lm	ll	ll	ll	lm	lm	ll	ll	lm	ll	LM	--	lm	lm	ll	ll	lm	ll	ll	ll	ll	ll	ll	ll	ll	lm	ll	lm	lm	lm	lm	ll	ll	--	lm	lm	lm
r1_35474	AATTCAGATATAAACTCAGAATAAGGACCAGGAGCGCGGTACACTATAAACAAATAGAATTGGCTGTCGTGTTTTCCAGGTCGGGTGTGAAAGACTAAGGACAAGGCTTTCGAATGA	<hkxhk>	hk	hk	HK	hk	hk	kk	hk	hk	HK	hk	hk	hk	hk	kk	hk	--	kk	hk	HK	kk	hk	hk	hk	kk	hk	hk	kk	kk	hk	hk	kk	hk	hk	kk	hk	kk	kk	HK	hk	kk	hk	hk	hk	kk	hk	hk	hk
r1_35491	AATTCAGAAATTGGAGGGTGCTTCTTGGTTTCTGTGTTTTTTTATGAGCAACAGGACAGTGAAAGGAGCAGGTGGAGCAGATGGAGCTTTCCCAGACTCGTTTTTTTTTTTGGTGTA	<nnxnp>	nn	nn	np	nn	np	nn	np	np	nn	np	nn	np	np	nn	nn	np	nn	nn	np	nn	NP	nn	nn	np	nn	nn	np	np	nn	nn	np	nn	nn	nn	np	np	np	nn	np	np	nn	nn	np	np	np	np	np
r1_35502	AATTCACTTGTCCGTGCAACTCCTGGTTATGCTGCTGATTCCTGCTACATTCTGTTGTTGCTGATTGTGCTGATTTCCCCTAGCCTTCATTAGTTCTGGACTGGTTTCCTTTTTCCA	<nnxnp>	np	nn	--	NP	nn	np	np	np	NP	np	nn	np	NP	np	nn	--	nn	np	np	nn	NP	np	np	np	np	nn	np	np	np	np	np	NP	nn	nn	np	np	np	np	np	--	np	NP	np	NP	--	np	nn
r1_35581	AATTCATGCAATGAGTTGCACACCTGCAGAATATTTTCTCACAACTAAAAATTTTTCTTGGATATTTTTCTAGCACAAACACAAGTAAGTGACTACAACGGCTTGAATCTGCTGCTC	<nnxnp>	nn	np	nn	nn	nn	nn	np	NP	np	np	--	np	--	nn	np	NP	NP	NP	NP	np	--	NP	nn	np	np	nn	NP	np	np	NP	nn	nn	NP	nn	NP	np	nn	np	np	np	np	np	np	NP	nn	np	np
r1_35674	AATTCATTAGAGATGGTAACGATCTGTCGCTCTGACAGTCTGGGGCAGGTATGGTCATCTGAAACCTCTTATCTAGATTACAGAGTTCCCCACCAGCGGAGAGATGCACCCAGCATT	<nnxnp>	NP	NP	nn	np	nn	np	nn	nn	nn	nn	nn	nn	nn	nn	np	nn	np	nn	nn	nn	nn	np	np	np	np	np	np	NP	np	np	np	np	nn	np	nn	nn	np	np	NP	nn	np	np	nn	np	nn	np	np
r1_35701	AATTCGAAAGTGTTTGAAATACTCCAGAAGTAAGTGCAGAATGATGTGGGAAGGTCGGTAATCAACATCGGTTTGTGTGGGTTGCACATACTGCACAATGCGTTCAGAGTTGGATGT	<nnxnp>	nn	nn	nn	np	nn	np	nn	nn	nn	nn	nn	nn	np	np	np	--	np	np	nn	np	--	nn	nn	np	nn	nn	np	np	nn	nn	np	nn	nn	np	nn	np	np	nn	nn	np	nn	np	nn	np	np	nn	np
r1_35725	AATTCTCTCTCTCTCTGCAGATGGCCCCCTCTTAAAAGAAAGTTTTTTCTTGCCACTGTCGCCAAGTGCTTGCTCTTGGCGGGAATTGTTGGGTCTCTGTAAATAATATTATATAGA	<nnxnp>	nn	--	np	np	np	np	nn	nn	nn	nn	nn	np	np	nn	nn	nn	nn	nn	nn	nn	np	np	nn	np	nn	nn	np	nn	np	nn	nn	nn	nn	nn	nn	np	nn	np	np	--	nn	nn	nn	nn	--	nn	np
r1_35765	AATTCCAGTTTTTACTGTTATTTTTACTACTCCACTTGTTCCTTTGTCTGTGTACATTTATGACGTGGAGACATACAGCCTTGATATAAGCGCAAATTCTTCACTCAAGTTGAAACA	<lmxll>	lm	ll	lm	ll	lm	ll	lm	ll	lm	lm	ll	ll	lm	ll	lm	ll	ll	lm	lm	ll	lm	ll	ll	lm	ll	ll	--	lm	ll	ll	lm	lm	ll	ll	lm	ll	lm	ll	ll	--	ll	ll	lm	lm	--	ll	ll
r1_35801	AATTCAGATGTCTGATTCTTAGTCAGAGGTGGATTCAACAGGCGGGACAGAAGGTCTTTTATGGAGGAGGGGGCTGTTACTGGAAATTCGGCTGAGAAAGGAGACAGGAAGAAGAAA	<nnxnp>	np	np	--	np	NP	np	nn	nn	np	np	nn	np	nn	nn	np	--	np	np	nn	nn	nn	nn	nn	nn	nn	np	np	np	NP	np	np	nn	np	--	nn	nn	--	nn	np	nn	nn	np	np	nn	nn	nn	nn
r1_35978	AATTCCACAATAAATTCTACAATAATGACCTTTTATCAACATATCTATGTATACGTTACCTCCAAGCGAGTTTGTCAGGAGAAGGAGGACAACAGCGTGATGGAAAATCAAAGTGCT	<lmxll>	lm	lm	ll	--	lm	ll	ll	ll	lm	LM	ll	ll	lm	lm	ll	ll	ll	lm	lm	lm	ll	ll	ll	lm	lm	ll	lm	lm	lm	lm	LM	ll	lm	ll	lm	ll	ll	lm	lm	ll	ll	ll	ll	lm	--	ll	ll
r1_35983	AATTCTGCAAACTGTTTCAGTTATTTCAGTTGTAGAAAAAAATATATTATTTTGATTATTCTCCAGCACCAAAATTCTGATGGATGTCCACAGTTCAGCTCCTCCCAAGGCTAGATT	<lmxll>	lm	lm	--	lm	ll	ll	ll	ll	lm	lm	LM	ll	ll	lm	lm	ll	ll	ll	ll	lm	--	lm	ll	lm	ll	lm	lm	ll	ll	lm	lm	lm	ll	ll	ll	lm	lm	lm	lm	ll	ll	ll	lm	lm	lm	lm	lm
r1_35991	AATTCTTGTCCATCTTGCTCTGCGATCTGAGTGACTAAGCCCATTAGGGAGGTATCAAACTTGAATGGGCAGCAGGATGGCAAACAGCAGTATTGTCCAGTTGACATTTCCCCACCA	<nnxnp>	np	nn	--	np	nn	np	np	np	np	np	nn	np	np	np	nn	NP	nn	np	np	nn	np	np	np	np	np	nn	np	NP	np	np	np	np	nn	nn	NP	np	NP	np	np	nn	np	np	np	np	NP	np	nn
r1_36056	AATTCTCTGTTATATTTAATTTATGCCAAATTGATCAGGAACATCTCTCGAGGGGAGCTACCGGGTGTTTTGACAACTATTGGAGATGCTTAAGTGGGGGCAAGTCTCCCAAAGCAC	<hkxhk>	hk	kk	hh	hh	kk	kk	hk	hh	hk	hh	hh	kk	hh	hk	hk	--	kk	kk	hk	hk	hh	hk	hh	hk	kk	hk	hk	hk	hk	hk	hk	hh	hk	hh	hk	hh	kk	kk	kk	hk	hk	hh	hh	HK	HK	kk	hk
r1_36067	AATTCAGATCAATATTAAGCCAGAGAGTGAAGGAGAGAGAAGGAGAGACTGAAAGCAAGTGAGTGGGGTGATGCGCCACAGAGGAGGAGGAGGAGGAGAGGTGGGGTGGAGGAGGTG	<nnxnp>	nn	np	nn	nn	nn	nn	np	nn	np	np	nn	np	nn	nn	np	nn	np	nn	nn	np	np	nn	nn	np	np	nn	np	NP	nn	nn	nn	nn	nn	nn	nn	np	nn	np	np	np	np	np	np	nn	nn	np	np
r1_36082	AATTCATGGCAAATTAGACCTGTTTAAGCTAGTCAAGGACTAGACAGCTTTGTGCAACAGATGAATTTAGACGTCTGTCTGAAGTCTGACTGTGAGAACCATAATCAAAACCATAAT	<nnxnp>	np	np	--	nn	nn	np	nn	np	np	nn	nn	nn	nn	nn	nn	np	nn	np	nn	nn	np	np	np	np	np	np	nn	nn	nn	nn	np	nn	np	nn	nn	np	np	np	np	nn	np	np	np	nn	nn	nn	nn
r1_36111	AATTCCAGTTCAAGCATCTTGAATATTTCTGCACTGCGGTCGCAAGTCGCTATAAACCCTGAATGGTTTATTTTGGTTCGGCTCTCCCTTTTTTTTAATGCAAAACAAACAACCCTG	<lmxll>	lm	lm	--	lm	ll	ll	ll	ll	lm	LM	lm	ll	ll	lm	lm	ll	ll	ll	ll	lm	ll	lm	ll	lm	ll	lm	lm	ll	ll	lm	lm	--	ll	ll	ll	lm	LM	lm	lm	ll	ll	ll	LM	lm	--	lm	lm
r1_36137	AATTCTGTGGGAAACCAGAAATTACATTCCCGTCCCTCGAAGAAACTCTCAGCCATCTCTTTCCTCTCTTTATCACTGAAGCTTCTGCCTGGAAAAGTTCAGTTAGAAGTTCACATC	<lmxll>	lm	ll	lm	lm	lm	lm	ll	ll	ll	ll	ll	lm	ll	ll	ll	ll	ll	ll	ll	lm	ll	ll	lm	ll	lm	lm	lm	ll	ll	lm	lm	lm	ll	--	ll	ll	lm	lm	ll	ll	lm	ll	lm	ll	--	ll	lm
r1_36215	AATTCCTATTTAGAGAAGTTAATTGCCCTAGCATTACGTTAGCATCTTGGAGACGCTTTTATAATCAAATCACCTGCCTCACCTCACTATTCCCAAAAACATAAGGTTTACCTCATC	<nnxnp>	nn	nn	np	np	np	np	nn	nn	nn	nn	nn	np	np	nn	nn	nn	nn	nn	nn	nn	NP	np	nn	np	nn	nn	--	nn	np	nn	nn	nn	nn	nn	nn	np	nn	np	np	--	nn	nn	nn	nn	--	nn	np
r1_36220	AATTCATTCAAAATGAATCCAAAAGTGGTTTAAGCTACATATTATAATGCCAGTTTATTCAGAAATATAATCTGTATCTTAAACCAACTCCGTAATCGCTAGCTTCCATCCGCCGTT	<nnxnp>	np	nn	--	np	nn	nn	np	nn	np	np	np	np	np	nn	nn	nn	--	np	np	np	np	np	nn	nn	nn	nn	nn	np	nn	np	nn	nn	NP	nn	np	np	nn	np	np	nn	nn	nn	np	nn	NP	nn	np
r1_36237	AATTCAGCTTCTGACAAGGTCAAATTATATATGTCAGCTTCAAATCATTTTGTTGAGGTATTCGGCCACATCTGAATGTATAAAGAGAGACACATTTGGAGAGTCAATAAATGTTGT	<lmxll>	lm	ll	ll	ll	ll	lm	ll	lm	ll	lm	ll	lm	ll	ll	lm	ll	lm	lm	ll	ll	ll	ll	ll	lm	ll	ll	ll	lm	lm	ll	ll	LM	ll	ll	lm	lm	ll	ll	ll	--	lm	lm	lm	lm	--	lm	--
r1_36371	AATTCAGAGAAGGATGGAAGGAGCTGTATGTATTGATACCCTTGGTTTCTGATTCCTGATATTTTAAGACTTATCAGTGCTTCACACCTTGCAAACTGCATCTTTGCCTCTGCATTG	<nnxnp>	np	nn	NP	np	nn	np	np	np	np	np	nn	np	np	NP	nn	np	nn	np	np	nn	np	np	NP	np	np	nn	--	np	NP	NP	np	NP	nn	nn	np	np	--	np	np	--	np	np	np	np	--	np	nn
r1_36448	AATTCTCGTTTTTACACTTTGTATGAGGATTTTGTAACTGTTGGAACCCCATTTCCAGTCTTTGTGCTAAGCTAAGATAACAGACTGCTCACTGTAGTGTCAGAAACAAGTTAGTCA	<lmxll>	lm	lm	ll	lm	lm	lm	lm	lm	lm	lm	lm	ll	ll	lm	ll	lm	ll	lm	ll	lm	LM	lm	LM	ll	lm	ll	--	lm	ll	lm	ll	ll	lm	lm	lm	lm	ll	ll	lm	--	lm	lm	lm	ll	--	ll	lm
r1_36474	AATTCCTAATAATAAAGGTCACCTTGACGTGTTACTGTTAACACCGTCATTACTAGTATTATTGCTGTAACTAATACTGTTACTACGTGTACTTATACTGCAACACATTACTAATAC	<hkxhk>	hk	kk	hk	hk	kk	hh	hh	kk	hk	hh	kk	hk	hk	kk	hk	hk	hk	hk	hk	kk	--	hk	hk	hh	hk	hk	--	hh	hk	hk	hh	--	kk	hh	kk	hk	hk	hk	hk	--	hk	hh	hh	hh	--	hk	kk
r1_36522	AATTCTCACCTAAACGTCACACCCTGTCAGCAATACCTACTTTGTGTGATGACATACTGCGCCCTGCGGCAAAAGAGAAGCAAAGAAGTTAAATGAAAAAAGAAAAATAGGCAGACA	<nnxnp>	np	nn	np	np	np	np	np	np	nn	nn	nn	np	np	np	np	np	nn	np	nn	np	np	nn	np	np	np	nn	nn	np	np	np	nn	nn	nn	NP	np	nn	np	nn	np	np	nn	nn	np	np	NP	np	nn
r1_36558	AATTCACCTGCTCTTAAACCAGAGGCACTATTTGACCAGCCGACCCTCCAGAGATTTAAAGTGTGTTTGCATTACACAGCTCACCAGGTTTCCTTTTTAAATTCTTACACACACTTA	<hkxhk>	hh	hk	hh	hk	kk	kk	hk	hk	hk	hk	hk	hk	HK	kk	hk	hh	kk	kk	hh	hk	hh	hh	HK	hk	kk	kk	hk	hk	kk	hk	hk	hk	hk	kk	hk	hh	kk	hh	hk	hk	hh	kk	hk	kk	hh	hk	hh
r1_36587	AATTCAGGTTTTTCCCTGCATTATACACATTTCTGAAAACATAAATAAAATGCTGATCCATTTCAAAATGCACAACAGTCTGCAAATACTAAACATTTCTACAAATTAAGACACAAG	<lmxll>	ll	lm	--	lm	lm	ll	lm	ll	ll	ll	lm	ll	lm	lm	ll	LM	ll	ll	lm	lm	lm	lm	lm	ll	lm	lm	lm	ll	ll	lm	lm	ll	lm	lm	ll	ll	LM	lm	lm	ll	ll	ll	ll	ll	ll	ll	lm
r1_36599	AATTCAATCGAAGAGGAACTATTGAGAAAATTACACTTCAACAGCTATTCACAATGTTTCAACAATAAATATTGGTGAAATAACATCAACATAATTAGTACAAATAAAATTCCTTTG	<nnxnp>	nn	--	nn	nn	np	nn	np	np	np	nn	nn	nn	np	nn	nn	np	nn	nn	np	nn	np	np	nn	nn	nn	np	--	np	nn	np	nn	np	np	nn	nn	nn	nn	nn	np	--	np	nn	nn	nn	--	nn	nn
r1_36605	AATTCATGTCGGCTCTCTGTCTCCTTAGCTGGACGAAGGAGCGTCGGGTCCTGCTGGTGAAATCATTTGAGAAGAAGAAGTGGGTTGTTGTTCGGCCTCTGCCCTTCTCCCGCACCT	<nnxnp>	nn	np	--	np	nn	nn	np	--	nn	nn	np	nn	np	np	np	--	NP	nn	nn	nn	np	np	np	nn	np	np	np	nn	np	np	NP	nn	np	np	NP	np	np	nn	np	np	nn	np	nn	np	np	np	NP
r1_36668	AATTCAGTGAAAACATTTGTAGAGCAGATCTCATCTCAGTCACGCCACAGCCTCTCTACAGTATGTTGGCCTCACAGGAGCCAGGCCGCAGTATCTGAAGAGTAACAATGAGTTTAA	<nnxnp>	np	NP	nn	np	--	np	np	np	np	nn	nn	np	nn	np	np	nn	nn	nn	nn	np	nn	np	np	nn	nn	nn	nn	nn	nn	nn	np	np	np	nn	nn	np	np	NP	np	np	np	nn	nn	nn	nn	np	np
r1_36690	AATTCAGGCAGGCCAGGGATGGAAGGATGGATGGATAGAAAGGTGGATGGGTGAGAGCACGGACAGAATGACGAGCAAATCCCCTTCCCCTCAATCTCCAGACTGTTTTCATCGCGT	<lmxll>	ll	lm	--	lm	lm	--	ll	ll	ll	ll	ll	ll	ll	ll	ll	ll	lm	ll	lm	lm	lm	ll	ll	lm	lm	lm	LM	lm	lm	lm	ll	ll	lm	ll	ll	lm	lm	ll	lm	ll	lm	ll	ll	ll	ll	lm	ll
r1_36691	AATTCACTATAAATAGGCATCTTTTCTATCGGCCCGTCCACCACTGCCTTCCTTTTGTGCTCCTTCGAATGGAACTTGTAATTGTGTGCCGCCTCTTTTTTGAGCCAATAGCACTTT	<lmxll>	lm	ll	--	lm	lm	ll	lm	ll	ll	ll	ll	ll	ll	lm	ll	lm	ll	lm	ll	ll	lm	lm	ll	ll	lm	ll	ll	ll	ll	lm	lm	lm	ll	--	lm	ll	ll	ll	lm	ll	lm	lm	lm	ll	lm	ll	lm
r1_36709	AATTCGGAAGGTGTCAGATATGAGAGCTGATTACAGGAGCGCAACACGACGAATCAGAGACATCGGCGAGGTTTTTGGTGAAACTGACACCAACTATGAGCTCAACAACAGCCTCAT	<lmxll>	lm	ll	--	lm	lm	lm	ll	ll	ll	ll	ll	lm	ll	ll	ll	ll	ll	ll	ll	lm	--	ll	lm	ll	lm	lm	lm	ll	ll	lm	lm	lm	ll	--	ll	ll	lm	lm	ll	ll	lm	ll	lm	ll	lm	ll	lm
r1_36738	AATTCTGCATACAGTATATGCAAGCAAAAGCAGCAGCAGATATACAGACAACAGGGACCTGATGAAACAGGATGCAGAAGGAGAGGACAAAGAGCACTCTGAGCTGAGGAGCAGGAC	<lmxll>	ll	lm	lm	lm	lm	ll	lm	ll	ll	--	lm	ll	lm	lm	ll	LM	ll	ll	lm	lm	lm	lm	lm	ll	lm	lm	lm	ll	ll	lm	lm	ll	lm	lm	ll	ll	lm	lm	lm	--	ll	ll	ll	ll	--	ll	lm
r1_36919	AATTCGCCTATTGAAATTTCCAGCAGGTAATTTCAAGAAATGCAAATTAGAAAATTAGAATTTTTTGTTTGTTTTTAGAGTTTACAAACTCAGATCAGATAGAAACTTCAAGTGTCT	<nnxnp>	np	nn	NP	np	np	np	np	np	nn	nn	nn	np	NP	np	np	np	nn	np	nn	np	np	nn	nn	np	np	nn	nn	np	np	np	nn	nn	nn	np	np	nn	np	nn	nn	--	nn	nn	np	np	--	np	nn
r1_37062	AATTCAACTAGCTGAAGTGACTTTGCTCAGCTTTGTAAAGCCTGAAACCCGCTCGTTCCTGCTCGCAGCTTTGATTTTTCCCGACTGAACTGTTTCCTTCTGTTGAGCACAAAAAGG	<nnxnp>	np	np	nn	np	nn	nn	nn	--	--	nn	nn	nn	nn	NP	np	np	np	np	nn	nn	--	np	nn	nn	np	nn	nn	np	np	np	nn	nn	np	nn	np	nn	NP	np	nn	np	np	np	nn	nn	NP	nn	np
r1_37075	AATTCACACTGGAAATGAACTTTAACACAAAGAGATAAAGTGATCGTCCGTACCGGATCACCGGATCACCGGATCACTGATACCGGACCGACTGGTTCCTGTTGGTGTATCAGGACA	<hkxhk>	hk	hk	kk	hh	hh	kk	kk	hk	hk	hk	hk	hh	hh	kk	hh	hk	kk	kk	hk	kk	HK	hk	kk	hk	hk	kk	hk	kk	hk	hh	hh	hk	hh	hh	hk	hh	kk	kk	hk	hh	kk	hk	hk	hk	kk	hh	hk
r1_37100	AATTCATGATATGTTGAAAGCATATGAAGGATTAGGCAACATCATATTTCCTTTGTTAAAATATTCTCTTATCATTTGATTCTCCTCTTCCATCCTTTCAAACTCATTTTACGATTT	<lmxll>	lm	lm	ll	ll	ll	ll	ll	ll	ll	ll	ll	lm	lm	lm	lm	ll	LM	ll	lm	lm	lm	ll	ll	lm	ll	ll	lm	ll	ll	--	ll	LM	lm	ll	ll	ll	lm	ll	lm	ll	lm	ll	ll	ll	ll	ll	LM
r1_37116	AATTCTTAGTTCTTAGCCAGTCAAAGCTCGCCAGCAGCCTGTTTACTCAGGCCAACCTAGAATCTGTGTTTTTGTTCTTGTTCAGAACATTCCAACAAGTGGGAGAGAAGCTGCCTG	<nnxnp>	np	nn	np	np	nn	np	np	np	np	np	nn	np	NP	np	nn	np	nn	np	np	nn	NP	np	NP	np	np	nn	np	np	np	np	np	np	nn	nn	NP	np	np	NP	np	nn	np	np	np	np	NP	NP	nn
r1_37144	AATTCACTGAAAATATAGAATAATGCTAACTTTATTTGTTACTTTATTCGTTAATGTAGAAATTAACTGTGACTCAAGGAATTTGGTCCAAAATGCTCTTGATATGTAGATCAATAG	<nnxnp>	nn	np	nn	nn	nn	nn	nn	np	nn	nn	nn	np	np	nn	nn	--	nn	nn	nn	nn	NP	nn	np	nn	nn	nn	--	NP	NP	nn	nn	nn	nn	np	nn	np	NP	np	nn	--	nn	np	np	NP	--	nn	nn
r1_37273	AATTCTGCCACCTGAATGTTTTATACACGGAGCTCTGCTAATAAGATAGATAACAGATTCGTTAGCGTCTGAGTTTAGCAAATCTAAATGTGTTAAAGTGAAACATAACAGCCCATA	<nnxnp>	np	np	nn	np	np	nn	nn	np	np	nn	nn	np	nn	nn	nn	np	nn	np	nn	nn	nn	np	np	np	np	np	nn	nn	nn	nn	nn	nn	nn	nn	nn	np	np	np	nn	nn	np	np	np	np	nn	nn	nn
r1_37295	AATTCACAAATCACACCCATTGCTTATGACCCATCTGCCCCCCCATATGTTCAGCTGATTTTTGACCACTCTGAGCCTGTGTCTCTTTCTTGTTCGGATGAAGTGGTTGGTCACTTG	<hkxhk>	hk	kk	HK	--	hk	HK	hk	hh	--	hk	hh	hh	kk	hk	kk	hk	kk	hh	hk	kk	--	kk	hk	kk	hk	hk	hk	kk	kk	hk	hk	hk	kk	hh	hh	hk	hk	hk	hk	kk	hk	hk	hk	hk	hk	hh	hk
r1_37363	AATTCTCTCTTTGGTTTGAGGATTTTTCGTGTGTGTCGTGTTTTGCGTAATATTGTGTGTACAGGTGTTTGTACCGAGGGCGTCCTGCAGGTACTTCTGTCCAATCAGCTTCAGGTA	<lmxll>	ll	lm	ll	lm	ll	lm	ll	ll	ll	ll	ll	lm	lm	ll	ll	lm	ll	lm	ll	ll	lm	ll	ll	lm	lm	ll	ll	lm	LM	ll	lm	lm	lm	ll	ll	lm	lm	ll	ll	lm	lm	ll	lm	lm	ll	ll	lm
r1_37387	AATTCAGGCTGCTGTCGCTGACATTAAAGTTACTGTATTACAAACACTAAAATATACAAATACCACAGTTTTTGTCAGTTAAATACAACATTTGAGCATCAGTATAATGCTTTAAAC	<hkxhk>	hk	hh	kk	kk	hk	kk	kk	hk	hk	hk	hk	hh	hh	hk	hk	hk	hh	hk	hk	hk	hh	hk	hk	hk	kk	hh	--	hk	kk	hh	hk	hk	hk	hk	--	hh	hk	hk	hk	--	hh	hk	kk	kk	--	hk	--
r1_37445	AATTCCATTTTCTCCTGCCAAGCGGAACTCTTAGAGATAAATCTACTGTTGGGGTCAAAATCTTCACGGCACAGACGTGCACGTAGTTGTACACAGAGGCACATTTTGGGGCTAAGA	<nnxnp>	np	np	NP	np	nn	np	nn	nn	nn	np	np	np	nn	np	np	nn	np	np	nn	np	nn	nn	nn	np	nn	nn	nn	nn	np	nn	np	nn	nn	np	nn	np	np	np	nn	np	nn	np	np	np	nn	np	np
r1_37460	AATTCCAAAGTTTAAAGGACCCCCTGAAACTTGATTAATAAAGCTGTTTGTAAACATACTCATTCAGCCATTTTGGTTCAGGTAAACCCATATAGTAACAAAAAATCACAAAAGCAG	<lmxll>	lm	LM	ll	lm	lm	lm	lm	lm	lm	lm	lm	ll	ll	lm	ll	lm	ll	lm	ll	lm	LM	lm	lm	ll	lm	ll	--	lm	ll	lm	ll	ll	lm	lm	lm	lm	ll	ll	lm	--	lm	lm	lm	ll	--	ll	lm
r1_37543	AATTCTCATTTATATTTAGAGCCAGTGTGGAGGATTTAGTGGCATCTAGCGGTGAAATTGCAGTTTGCAACCATTTGAATCCCGCTCGCCTCGCCCTCCCCTTCCAAGCGTGTAGGA	<hkxhk>	hh	hk	--	hh	hk	hh	hh	hh	hk	HK	kk	hk	hk	kk	kk	kk	hk	kk	hk	HK	HK	hh	hh	hk	hk	HK	hk	hk	hh	hk	hk	hh	hk	hk	kk	hh	kk	hh	hk	hk	hk	hk	hh	kk	HK	hk	--
r1_37544	AATTCAAAAAATAATTGCACGGCTTTTCCGGCCGCTAAACCTTTATAAATAAGACAAAAATAAACTGTGTAATTCTCAAAGCACCCCTAACTGCGCTGCCAAGCAAATTGCGTCTCG	<hkxhk>	hh	hk	hh	hk	hk	hh	hk	hh	hk	hk	hk	hk	kk	hh	kk	hk	hh	hk	hh	hh	hk	hk	hk	hh	kk	hk	hk	hk	hk	kk	hk	kk	hk	hh	hk	kk	hk	kk	hk	kk	hk	hk	hk	hk	hh	hk	hk
r1_37560	AATTCAATTCAATGGAGCTTTATTGGCATAGGAAACAGACGTTAACATTGCCAAAGCAACTGTGAAATAAAAATAAAAACATATACAGTGCTATTAAAATATATACAGACAAGTAAG	<lmxll>	lm	ll	lm	lm	lm	lm	ll	ll	ll	ll	ll	lm	ll	ll	ll	ll	ll	ll	ll	lm	ll	ll	lm	ll	lm	lm	lm	ll	ll	lm	lm	lm	ll	lm	ll	ll	lm	lm	ll	ll	lm	ll	lm	ll	lm	ll	lm
r1_37582	AATTCTCCTCCCCTTCCGCTATCTGCACGTTACCGTTTTGCAAGGGCGCCGTTGCTGCATCCTGGGCTTAGCGCCACCCAAGACAATTGTGATTGGTTTAAAGAAATACAAACAAGC	<lmxll>	lm	--	lm	ll	lm	ll	lm	ll	lm	lm	ll	ll	LM	ll	lm	ll	ll	lm	lm	ll	ll	ll	ll	lm	ll	ll	lm	lm	ll	ll	lm	lm	ll	ll	lm	ll	lm	ll	ll	ll	ll	ll	lm	lm	ll	ll	ll
r1_37599	AATTCTTCATTATAAGTCCAGCCCTCAGCGGAAGACTCATCCCCCCACAATGCACCACAGAGCGCCACAGGAAGTCATTCCTGCCTGTGGCCATCAAACTCTTTAACTCCTCCCTCT	<lmxll>	lm	lm	LM	lm	lm	lm	lm	lm	lm	lm	lm	ll	ll	lm	ll	lm	ll	lm	ll	lm	--	lm	lm	ll	lm	ll	ll	LM	ll	lm	ll	ll	lm	lm	lm	lm	ll	lm	lm	ll	lm	lm	lm	ll	lm	ll	lm
r1_37631	AATTCTATGGCAACACTGCCCTCTGTGGTTGGAGGTAAAGATGACAGCCTACTTCAGTGATTGGGGATTTAATGGTCATTTACACCAAGGTTTCTGCCTGTTAGAAGGAAGTTTTTT	<nnxnp>	np	nn	NP	nn	nn	np	nn	np	np	nn	np	--	nn	np	nn	nn	np	np	np	NP	nn	np	np	np	nn	nn	NP	nn	np	nn	NP	nn	nn	np	np	nn	NP	nn	nn	--	nn	nn	nn	nn	--	np	np
r1_37739	AATTCAAAGAGTACCTTTTCAGTCATTCTACATACATTGTTTTGTCTCACACATTCTTTCCCTGTTCTATCTCTCAGGTGGGACGTCCACACTGCGTCTCTCGTCTGTGCGAGAGCT	<nnxnp>	np	nn	np	np	np	np	np	np	nn	nn	nn	np	np	np	np	np	nn	np	nn	np	np	nn	NP	np	np	nn	nn	np	np	np	nn	nn	nn	np	NP	nn	np	nn	np	np	nn	nn	np	np	np	np	nn
r1_37765	AATTCCATTGTCTTGCTGAATTTCAGCGGTCCATTCGCTTCACTTCTCTTTAGCCTGTGGCAGTCTGCAAAAACTTAAGCCTCAATTCCTTCTGAATCCATTTGTTCAGTCAATTGC	<hkxhk>	hh	hk	hh	hk	hk	hk	hh	HK	kk	hk	hh	hk	--	hh	kk	hh	hk	hk	hh	kk	kk	kk	hk	kk	hk	hh	hk	kk	hk	kk	kk	hk	kk	hk	hh	hk	hk	hk	hk	--	hh	hk	hk	kk	--	HK	kk
r1_37807	AATTCTACACTTACAACAGGGTGGAGCTAGTTTGTATTCCTGCGTCTGATTGGTCAGAGCCGGTGTATGTCAAATCAACCAGCCAATCCCTGAAGAGGTGGAGGAGGGGCGACAGAA	<lmxll>	ll	ll	lm	lm	ll	lm	lm	ll	ll	lm	ll	lm	ll	ll	lm	LM	lm	ll	ll	ll	ll	ll	lm	lm	ll	ll	lm	lm	ll	ll	lm	lm	ll	lm	ll	lm	--	ll	ll	lm	lm	lm	lm	ll	lm	ll	lm
r1_37808	AATTCTTGAGTTATGGCCAAAAACGTGTTTTGTGAGGTCACAGTGACCTTTGACCACCAAATTCCAATCAGTTCATCCTTGAGTCCAAGTGGACATTTGTGCCAAATGTAATGAAAT	<lmxll>	ll	ll	ll	lm	lm	lm	ll	lm	ll	ll	ll	lm	lm	ll	lm	lm	ll	lm	lm	lm	LM	ll	ll	lm	lm	lm	ll	lm	lm	lm	ll	ll	ll	ll	ll	lm	lm	ll	ll	lm	ll	ll	lm	lm	ll	lm	lm
r1_37838	AATTCAGAGGCGGTCAAAGACCCATATGTCCACCTAATCTATGTTGTGTCTACGGTAAAGATATCAGTATTGTGAAGCAAGCTGCCTAGCTTGCAGTCTTGTATGGCATTTGTATGT	<nnxnp>	nn	--	np	nn	nn	np	nn	nn	nn	nn	np	nn	nn	np	nn	np	np	nn	nn	np	np	np	nn	np	np	nn	np	NP	np	nn	nn	np	nn	np	nn	np	nn	np	np	np	nn	nn	nn	nn	np	np	np
r1_37849	AATTCACTGTTAATGTTATATAATTTTACTCCTGGTTAAAAGTGGAGTAGGCATTATTATTTCATTATAATTTTGACCATTGCTTGTCACAAACAATATTTAATTGAAGGCTTCATT	<lmxll>	ll	lm	lm	ll	ll	lm	ll	lm	ll	ll	lm	lm	ll	ll	lm	ll	lm	ll	lm	lm	lm	ll	lm	lm	ll	ll	lm	lm	lm	--	ll	ll	ll	lm	lm	lm	lm	lm	ll	lm	ll	ll	ll	lm	ll	lm	ll
r1_37877	AATTCACTGTTGAGCCCTCCAGAGGCGTCGTGGGCTCATCAACGAAACGTCAAGGAAGGAGGGTGTCCACTTGAGACCTCCTCTGTGTCAACCTTCCATCGTCAGTCACTTCGGTGT	<nnxnp>	np	np	nn	NP	nn	nn	nn	np	np	nn	nn	nn	nn	np	np	np	np	np	np	nn	NP	np	np	nn	np	nn	nn	np	np	np	nn	nn	np	nn	np	nn	np	np	nn	np	np	np	nn	nn	NP	nn	nn
r1_37882	AATTCAAACAGGTCGTTATAGTTTGAATATTTAATATTGTCCGACAGGGCGCCCACGTCTCCGCTGGGTGCTGTAGGCTGGACCCAGTTAGGTTGCTGCTCTCTTCTTCTTCTGGGA	<nnxnp>	np	np	nn	np	nn	np	np	np	np	nn	nn	np	nn	np	np	nn	nn	nn	nn	NP	nn	np	np	nn	nn	nn	nn	nn	nn	nn	np	np	np	nn	nn	np	np	np	np	np	np	nn	nn	nn	nn	np	np
r1_37920	AATTCAGTTTTGATTATCACAGTTTGCACATTGCGATAATGTGTTCTTGAGAGCCAAGTGCACACGAAATGTCTGGAGTGTCAGGAAAACAAGAATACCTTTTTTTAGTACAAAAAC	<nnxnp>	np	nn	NP	--	nn	np	NP	--	np	NP	nn	np	--	NP	nn	NP	nn	np	np	nn	NP	np	np	np	np	nn	np	NP	np	np	np	np	nn	nn	NP	np	np	np	NP	--	np	np	np	NP	np	np	--
r1_37935	AATTCAAAGGACACTTCATTCGTAATATATACCTTATGTATTCCTTATAGAATGAGTTACCTATGCAATTCTATTGTTGTTTTACTTACAGTAACTTTACCACAATTCTAATGCATC	<lmxll>	lm	ll	LM	ll	ll	ll	ll	LM	ll	lm	ll	lm	lm	ll	ll	--	lm	ll	lm	LM	lm	ll	ll	lm	ll	ll	ll	ll	ll	ll	ll	lm	lm	ll	ll	ll	--	ll	--	ll	lm	ll	ll	ll	ll	ll	ll
r1_37940	AATTCCAAAGTTACAGACTTTTTGATACAAAATTCCATCTATGCTTTCACGGACTCCACTTCCTTGCTGAGCTACAGCGGTGGTATTGTAACACAAACAGGCAATTTTGTAATAAAA	<lmxll>	lm	ll	lm	lm	ll	ll	lm	lm	ll	lm	lm	ll	lm	lm	ll	lm	ll	ll	lm	ll	--	ll	lm	ll	ll	lm	lm	ll	lm	ll	ll	lm	ll	lm	lm	lm	ll	ll	ll	ll	lm	lm	lm	ll	LM	ll	ll
r1_37978	AATTCACTTTGGAACCACAGGAAAACTGGCTTCTGCTGATATTGAAACCTGTAAGTTTTTTTTGTTCACGTTAATAATGTTCATTATATGTGTACTTACAATTGACAATCATTATTT	<nnxnp>	np	np	np	np	np	np	np	np	nn	nn	nn	np	nn	nn	np	np	np	nn	np	np	np	nn	nn	nn	nn	np	--	np	nn	np	np	nn	np	np	np	nn	np	nn	np	--	np	nn	np	np	--	nn	nn
r1_37986	AATTCAGTTAGAAATCATCTGTGGGATCTGGTTTGTTCCATATAACTACATAGTCCAGATTAGAATTAAACAGATACGAATCCCTGCAGCTTCTTAACCTTCCCGCTGATGAGAAAA	<nnxnp>	nn	nn	nn	nn	nn	np	nn	NP	nn	nn	nn	nn	np	np	np	nn	np	np	nn	nn	nn	nn	np	np	nn	nn	np	nn	nn	nn	np	nn	nn	np	nn	np	np	nn	nn	--	nn	np	nn	np	--	np	nn
r1_38034	AATTCTAGAGACACCACCAGGGTTGTGTGGAGCACTCTGGGAAACAAACACAGTAAGACACAGTCAGTTTTAGTATCGCTCCAGCACCAACTCTTGAAAGGTTTAGAGCATTTTGAC	<lmxll>	lm	LM	lm	ll	lm	lm	lm	lm	LM	ll	lm	lm	ll	ll	ll	--	ll	lm	ll	ll	ll	ll	lm	ll	lm	ll	ll	ll	ll	lm	ll	--	ll	LM	lm	ll	lm	ll	ll	ll	ll	ll	LM	ll	lm	lm	--
r1_38040	AATTCATGTATGCCTAGAGAGTAACTGGGCTTGATGAACACTTATACTATTCCCACCTTTTCTTTATTATTCTCTTCAAAACTTTAGACGTTGCCTGCTTCCACACACTTGCTGCAA	<lmxll>	lm	LM	lm	ll	lm	ll	lm	ll	lm	lm	ll	ll	LM	ll	lm	ll	ll	lm	lm	ll	lm	ll	ll	lm	ll	ll	--	lm	ll	ll	lm	lm	ll	ll	lm	ll	lm	ll	ll	--	ll	ll	lm	lm	--	ll	LM
r1_38043	AATTCTTCCTATACAGATTATTTATGTTTCTTTGAGCGTTTTTAGATTTTTGTACACGGATCATTTTTAGTGCTGTAGTTATTACTGTTTTCATCATCGATTTATTAAATTTTTTCC	<lmxll>	ll	lm	lm	lm	lm	ll	lm	ll	ll	ll	lm	ll	lm	lm	ll	lm	ll	ll	lm	lm	lm	lm	lm	ll	lm	lm	lm	ll	ll	lm	lm	ll	lm	lm	ll	ll	lm	lm	lm	ll	ll	ll	ll	ll	--	ll	lm
r1_38071	AATTCATGATCATATACTTGCCTATAGTCACAGATAGAAAAATAAACTTTTTTTGTTAGAGATTAGACTGAATGTTATCTAAAACACACTGAACTGTTCCACAATTTAAAAAGCAAT	<hkxhk>	hk	hk	hh	hh	kk	hk	hh	hh	hk	hh	hk	kk	hh	hk	hk	kk	hk	kk	kk	hh	hk	hk	hk	hh	hk	kk	hh	hk	hk	kk	hk	hk	hk	hk	kk	hk	kk	hh	hh	hh	hk	kk	hk	kk	kk	kk	hk
r1_38157	AATTCATCAGTTAAGGAGCGCACTGATTGTTACACCTGAGTGGTGCAGAAGAGAAATCCCTCTCCAGTACATTTACAGTATAAATGTGCTCAGAGTTCACAGGTTCAACCTGAGACG	<nnxnp>	NP	NP	np	nn	np	np	NP	nn	--	np	np	np	NP	np	nn	nn	nn	np	np	np	np	NP	nn	NP	NP	np	NP	nn	np	np	NP	NP	NP	np	NP	np	nn	np	np	--	nn	nn	np	np	--	np	nn
r1_38192	AATTCTTAGAGGATTTATGACGTTTATTCACAATAGAAAACATCGTCCATCCTCCAGCTTTTTCAAACTGCTCCCTGGACTTGTTGACCACCAGATGGTGGTATGGACCCCCCCACC	<nnxnp>	np	--	nn	np	nn	np	np	np	np	nn	nn	np	nn	np	np	nn	nn	nn	nn	np	nn	np	np	nn	nn	nn	nn	nn	nn	nn	NP	np	np	nn	nn	np	NP	np	np	np	np	nn	nn	nn	nn	np	np
r1_38234	AATTCCTCCCTGAGGTAAAGGAACGGAGAGCCGGGTGGGAGGAACTCCGTCAGCATCCTGTCACGGGCAGCTAGCCACTGCCTGATGATGTCGGAACGATGGAAACCGACGTTGTCC	<nnxnp>	nn	--	NP	nn	NP	np	np	nn	nn	NP	np	np	NP	nn	nn	nn	nn	nn	np	np	np	nn	np	np	nn	np	np	nn	nn	nn	np	np	nn	np	nn	np	nn	nn	np	nn	nn	nn	np	np	nn	NP	--
r1_38276	AATTCCTCGGAGTTGGCCTTAAACCACAACAAATATGGACAGTCTTTTATTTTTTTCAGAACATTTCTGAAAAACATCTTACATATATGATCACACTGGTAATTTCAGGATCACAGG	<hkxhk>	hh	hk	kk	kk	kk	hk	hh	hh	hh	hh	hh	hk	hk	hh	hh	hh	hk	hh	hk	hk	HK	hk	hh	kk	hk	hk	kk	hk	kk	hk	hh	hh	hk	hh	hh	kk	hk	hk	kk	hh	hk	hh	hh	hh	hk	hk	hk
r1_38303	AATTCAGAGGTTTGTAAAACCACTTAGATTTAGAATAGAATTTGATTTGATAAATACAAATAAACAAGTATGTGTTTCAGTTCAGTCTTCAGACTTAGTATTAGATAGTTTGTCATT	<lmxll>	ll	lm	LM	lm	lm	lm	ll	lm	ll	lm	ll	ll	ll	lm	ll	lm	lm	lm	ll	lm	ll	ll	ll	lm	ll	lm	--	lm	lm	ll	ll	ll	lm	ll	ll	ll	ll	ll	ll	--	lm	lm	lm	lm	--	ll	lm
r1_38330	AATTCATAATTAACGGAGATCGTATCATTTTAAACACGTGGGGCGAAAAAGTATCCAAGTATCGATATTTTTGACAACGTTAATCAGCAGCAGCTCAGCTTTTACGTTATTTAGTTC	<lmxll>	lm	lm	lm	lm	LM	lm	lm	lm	lm	ll	ll	ll	lm	ll	ll	ll	lm	ll	ll	lm	lm	lm	lm	lm	lm	ll	lm	ll	ll	ll	lm	lm	ll	ll	ll	lm	ll	LM	lm	lm	ll	ll	lm	ll	ll	ll	lm
r1_38413	AATTCCAGGTGATCCAGGATCTGCTGGTCCAAAGGGAGAACAAGGAGATGAAGGATTTTCAGTCCAGGGGCCTCCAGGCTTCCCGGGGGTCAAAGGTCAGGTTTATGAACAGGGTTT	<lmxll>	lm	ll	lm	ll	ll	lm	lm	lm	lm	ll	ll	ll	lm	lm	ll	ll	ll	lm	lm	lm	lm	lm	ll	lm	ll	ll	lm	ll	lm	ll	ll	ll	ll	lm	ll	lm	lm	lm	ll	ll	ll	lm	ll	ll	lm	ll	ll
r1_38438	AATTCTTTTACCTACAGTGACATCACACTCTACCCACAATTCCCCGCGATATCATCCGCCATATGGTTGGTGGTGCAACCAAACCAAAGGAACACGTCAGGAGCGTGTGTTGATATT	<nnxnp>	np	--	nn	nn	nn	np	np	np	nn	NP	np	nn	nn	nn	nn	nn	np	np	np	np	np	nn	nn	np	nn	nn	nn	--	np	nn	nn	nn	nn	nn	np	NP	nn	np	np	NP	nn	np	np	--	nn	nn	nn
r1_38441	AATTCCCCTGTCTTCATTTAGGGAGGGTGTGAAACAATCATTGTAACAGAGACGTGTCTGCAGGTCTGAGGCCTGCTGTACTTCTCTCTACAGTGATCCCTGTTACCTGCAGGCAGG	<lmxll>	lm	lm	ll	lm	lm	lm	lm	lm	lm	lm	lm	ll	ll	lm	ll	lm	ll	lm	ll	lm	LM	lm	lm	ll	lm	ll	ll	lm	ll	lm	ll	ll	lm	lm	lm	lm	ll	ll	lm	ll	lm	lm	lm	ll	lm	ll	lm
r1_38516	AATTCACCGAAATGAAGGTCGACGGAGGATTTGTCTTGTTCGTCTGTTGGCCGCAGTCAGCTGATGTTACGTCACGCTGCGGACCGCTCACGTGATTTTGTCACGAGGGGGACAGTT	<lmxll>	lm	ll	--	lm	lm	lm	ll	lm	lm	lm	lm	lm	ll	ll	ll	lm	lm	ll	ll	ll	--	lm	lm	ll	ll	ll	ll	ll	lm	ll	LM	lm	ll	ll	lm	ll	ll	lm	ll	lm	ll	lm	lm	ll	lm	lm	ll
r1_38574	AATTCTGGCAGAATGACTTCCGGATGGGAGCCGAAACGTCTTGATTCTGAAAACAGTGTCCAGATGACTACGACTGAAACCTTTTCTACGATAGAAAACTCCTGGACGAATGAGGGA	<nnxnp>	np	nn	np	np	np	np	np	np	nn	nn	nn	np	NP	np	np	np	nn	np	nn	np	np	nn	np	np	np	nn	nn	np	np	np	nn	nn	nn	np	np	nn	np	nn	np	np	nn	nn	np	np	NP	np	nn
r1_38579	AATTCACCTATTTGCCTCAGATGCATTCGATCAGCTGATTGTTTCTTTTTGCCTCACAGTACCTGTGTATTTGCCTGAGGAAGGCCTCAGTTTGCAACATTGGAAATAAATAAGACC	<lmxll>	lm	--	lm	--	lm	ll	lm	ll	lm	lm	ll	ll	--	ll	lm	--	ll	lm	lm	--	--	ll	ll	lm	ll	ll	lm	lm	ll	ll	lm	lm	ll	ll	lm	ll	lm	ll	ll	ll	ll	ll	lm	lm	ll	ll	ll
r1_38594	AATTCTTTCAAAAGTGTGTTTCGGCCGCTGGAAAACGGGATTTGACCACTGTGATGAATATTTCTGCATTTTGGCACACATTTGTTCTTCTTATCGTTTCCTCTGGATCGAAGAGTA	<nnxnp>	np	nn	np	--	np	nn	np	nn	nn	np	np	nn	np	nn	nn	np	nn	nn	np	nn	np	nn	nn	nn	np	np	np	nn	np	nn	np	np	np	np	nn	np	nn	nn	np	np	nn	nn	np	np	nn	np	nn
r1_38597	AATTCCTGCCAGTCTTTCAAAAACCCAGAAACACTTAATGCAAGTTTAAGGGAATTTCTAGAATCTTCAGAACTCTTCTGTCCGTCTGGATCGAAAAAATATTCCATCCACTGCACA	<lmxll>	lm	ll	--	lm	lm	lm	ll	ll	ll	ll	ll	lm	ll	ll	ll	ll	ll	ll	ll	lm	ll	ll	lm	ll	lm	lm	lm	ll	ll	lm	lm	lm	ll	lm	ll	ll	lm	lm	ll	--	lm	ll	lm	ll	--	ll	lm
r1_38610	AATTCCTCAACTGAAGTCACACTCGGGCTCTGTGATGTTCCGGCATTGACAGATTTCTTTCATTTCATTTTTCTGGTCCTGTAATATAACCACTCCAGCTGCAAAGTTTGTTATGTC	<nnxnp>	nn	nn	np	nn	nn	np	np	nn	nn	nn	nn	np	np	np	np	nn	np	nn	nn	nn	np	nn	nn	nn	np	np	np	np	np	nn	nn	nn	np	np	nn	np	nn	nn	np	np	np	nn	np	np	np	np	np
r1_38648	AATTCACGTGTGCCGAATCGATCATCAGACTATCCTGATCCAGAGGATCCATAGAGGTCTCTAAACAGGTCAATTATGGTCTAATGAGAGTAAGAGATTATAAAATGTGAAGATTCT	<lmxll>	lm	lm	lm	lm	lm	ll	lm	ll	ll	ll	ll	ll	ll	ll	ll	lm	ll	lm	ll	lm	ll	lm	lm	ll	ll	ll	ll	ll	ll	lm	ll	lm	lm	lm	ll	ll	lm	lm	ll	ll	lm	ll	lm	ll	ll	ll	ll
r1_38737	AATTCAGCTATGAGTTATGTCATTAATTTTACTTCTTACACATCCACAGCTATTGTACTATTGTAATCTGTACTAAGAGGAGTACTATTACTATTACTATAATTTCCATTCACACTA	<lmxll>	lm	ll	--	lm	LM	ll	ll	ll	ll	ll	ll	lm	ll	ll	ll	--	ll	ll	ll	lm	ll	ll	lm	ll	ll	lm	--	ll	ll	lm	lm	LM	ll	lm	ll	ll	LM	lm	ll	--	lm	ll	lm	ll	--	ll	lm
r1_38771	AATTCCCTCATTCAGGTGAGCCTTCTCGTTCACTATGATCTGCTAATGAACAATGACTAGCCCTGCCGTCTCCTGTGTGCTCCCTCGTTGGTTGGATGAGTTACTGAACTCGAGTCG	<nnxnp>	nn	nn	np	np	np	np	nn	NP	np	nn	nn	np	np	np	nn	np	nn	nn	nn	nn	--	nn	nn	np	np	nn	nn	NP	np	NP	np	NP	np	nn	np	nn	--	np	nn	nn	np	nn	np	np	nn	np	--
r1_38826	AATTCAGTGAGGACAAACCTAAGATCCCAAATTGTTGAACAGCCTCCTGAATATCGCTGAGTTTATGCTACACTGATGTACAAGCAGAGCAGTGCAGCAGAAGAGTGGAGCTGGTGG	<lmxll>	ll	ll	lm	ll	ll	ll	ll	ll	ll	ll	ll	lm	lm	ll	lm	ll	lm	ll	lm	ll	LM	ll	ll	lm	ll	lm	lm	ll	lm	ll	lm	lm	ll	ll	ll	ll	lm	ll	ll	LM	ll	ll	ll	lm	--	lm	ll
r1_38875	AATTCCCTAGAAATACTTTGTTGTTGTTGCTTTTTATTTGAACACATATTTAATGGACCCAGAGCTAATTTAGCAGGTGAGACAGCCAACGTACAAGCTATGCATTATATGATGATA	<nnxnp>	np	nn	np	np	nn	np	np	np	np	np	nn	np	np	np	nn	np	nn	np	np	nn	np	np	np	np	np	nn	np	np	np	np	np	np	nn	nn	np	np	np	np	np	nn	np	np	np	np	--	np	nn
r1_38896	AATTCTCATACTTGGATGAAGAGGAAAAGGAAAAGGCTGAATGGTAAGCTAGTGTGTGTGACAGCAGTCCATCGTACTGAAACACATTTCAGGTCCTGTGTTATAACTTCAGTATCC	<lmxll>	lm	lm	ll	ll	ll	lm	ll	lm	ll	lm	ll	ll	lm	ll	ll	ll	ll	lm	lm	lm	lm	ll	lm	ll	lm	ll	ll	ll	ll	lm	lm	LM	ll	ll	ll	ll	lm	ll	ll	lm	lm	lm	lm	lm	ll	ll	lm
r1_38903	AATTCTGATCGGCGTAGCCGTCAAATCTCCTGAGCGGATCAGTGTGGTTGATGCGTCCCACTAACATACCTGGCTCACCTGCAGAGTCATAGAGATGGAAGAGGACACAATGGATCA	<lmxll>	lm	lm	ll	lm	lm	lm	lm	lm	lm	lm	lm	ll	ll	lm	ll	lm	ll	lm	ll	lm	LM	lm	lm	ll	lm	ll	ll	lm	ll	lm	ll	ll	lm	lm	lm	lm	ll	lm	lm	ll	lm	lm	lm	ll	lm	ll	lm
r1_38942	AATTCCAGTTTATTACAAACACTGATGTCTGCTACAACAGCAGTCTATTTAAAGCAAACCTTTAAGTCATTATCAGGGGGCACCCAAATTTGAATTGAGGACCTCTTGATGAACCCC	<lmxll>	lm	lm	ll	lm	lm	lm	lm	lm	lm	lm	lm	ll	ll	lm	ll	lm	ll	lm	ll	ll	lm	lm	lm	ll	lm	ll	ll	lm	ll	lm	ll	ll	lm	lm	lm	lm	ll	--	lm	ll	lm	lm	lm	ll	lm	ll	lm
r1_38943	AATTCACACAAAATCCAGCAATGTGGCTCCTTCTAACAGCGTTGTGCGGAGGTGTGGGCGATTTTATTTGTGCTTTAGAACGAAACCGCCGTGAAACAATCAGAAAAGGACGTTTCA	<hkxhk>	hk	--	hk	hk	hh	hh	hk	hh	hk	hh	hk	hk	kk	hk	kk	hk	hk	hk	kk	hk	hk	hk	hh	hk	hk	kk	hk	hk	kk	hh	kk	kk	hk	hk	hk	hk	kk	kk	hh	kk	hk	hk	hh	kk	hk	kk	hh
r1_38968	AATTCTTTATTAATCCGGAAAATCACATCCCTGACTGCTTATTTCTTACATACCTGCTGCATTTATTTCTATAGATATATGAAAGTTTATCGGATATGATGACTCTGTGTTGAAAAA	<nnxnp>	nn	nn	NP	np	np	np	nn	nn	nn	nn	nn	np	np	nn	nn	nn	nn	nn	nn	nn	NP	np	nn	np	nn	nn	NP	nn	np	nn	nn	nn	nn	nn	nn	np	nn	np	np	nn	nn	nn	nn	nn	NP	nn	np
r1_38969	AATTCATTGTATAGATGTAAATGTCACAAAACAGTGAAGCTATAAAAATATTCTCCTTACTGATAGTGGGTGTGGGAAGCCGTATAAATTACTCTCAGGACCTCTGAGGTAGCAGAA	<nnxnp>	np	np	nn	np	np	nn	nn	np	np	nn	nn	np	nn	nn	nn	np	nn	np	nn	nn	nn	np	np	np	np	np	nn	nn	nn	nn	nn	nn	nn	nn	nn	np	np	np	nn	nn	np	np	np	np	nn	nn	nn
r1_38998	AATTCAAACAATCTAAAGAGACTGAAGACTCCAGTAAAAACTAGCTAGTTGTTCACTAGTCAGAACAAAATATTTTTCTTACAAAGTAATCCCTTAGTTCAATCCAATGAAAATGTT	<nnxnp>	np	nn	np	np	nn	np	np	np	np	np	nn	np	np	np	nn	np	nn	np	np	nn	np	np	np	np	np	--	np	np	np	np	np	NP	nn	nn	np	np	np	np	np	nn	np	np	np	np	np	np	nn
r1_39074	AATTCTGACGTGTTGTCATTTGTTGCTGTCATTGTTTGTTTCTCTAGCAAAGATAATTGGAAGTTATTTGTTGTGCTTGAGGTTTGGATAGCATCTCAGAGCTGCAACAACAGAACA	<nnxnp>	np	nn	NP	np	nn	np	np	np	np	np	nn	np	NP	np	nn	np	nn	np	np	nn	NP	np	np	np	NP	--	np	np	NP	np	np	np	nn	nn	np	np	np	np	np	nn	np	np	np	np	np	np	nn
r1_39094	AATTCAGAAACTTTGCTGCTCCATTAAAGTTAATATTGTTTTTATAATAATTGTTATAAATGGGGATTGGCTCCCATTCAGCCACAAGAGCATCAGTGAGGTCCAACACTGATGCTG	<nnxnp>	np	np	nn	np	nn	nn	nn	np	np	nn	nn	nn	nn	np	np	NP	np	np	nn	nn	nn	np	nn	nn	np	nn	nn	np	np	np	nn	nn	np	nn	np	nn	np	np	nn	np	np	np	nn	nn	np	nn	nn
r1_39101	AATTCAGCTGCATTAAAACACACTGACGGTGATCAGAGAGAGCCGGAGGAGACCGAACAGCCGTCTCCCTCCCTCCTTCACTTTTCTCCTTCTCTCTCTCTCGAGCTACAAACACAA	<nnxnp>	nn	np	nn	nn	nn	nn	np	nn	np	np	nn	np	nn	nn	np	np	nn	np	np	np	nn	nn	np	np	nn	nn	nn	nn	np	nn	np	nn	np	nn	nn	nn	np	np	np	nn	np	np	nn	nn	np	nn	nn
r1_39106	AATTCTCAGATTTACTTCCAGCACTCAGAACAACACTCCCCCATTCTCCATTCACTCAAAACTCAAACTGCTGGCACTAAGCCTACATTGTATTCGCAAATCTTTTTTTCCTTCTTA	<lmxll>	--	lm	--	lm	LM	ll	ll	ll	ll	--	ll	ll	ll	ll	ll	--	lm	ll	lm	lm	LM	ll	ll	lm	lm	lm	LM	lm	lm	lm	ll	ll	lm	ll	ll	lm	lm	ll	lm	ll	lm	ll	ll	ll	ll	lm	--
r1_39123	AATTCTATCATAATTTAACACAAGACTGGATATAAACTCAGGAAGTTCCAACAAGAAGGAGCCAGCTGGTTTAGGGGGCAATAAATAATAGCAAATATGACCGGGAGGGGGCCGCAA	<nnxnp>	np	nn	--	np	nn	nn	np	nn	np	nn	np	nn	np	np	np	np	--	NP	np	--	np	np	nn	nn	np	np	nn	np	NP	nn	NP	np	np	np	np	np	np	np	nn	np	np	np	nn	np	np	np	nn
r1_39185	AATTCAGCTAGCAAGTTAGCCTGCTGCGTTTGCCTTAACTGACATTTGTTTTACTCATACATTAAATATTTAGCGGTATGTTCCAGTCAGACCACTTTTGTCCAGGTGACTAAAACT	<nnxnp>	nn	nn	np	nn	nn	nn	nn	np	np	nn	np	nn	nn	np	nn	nn	np	nn	np	nn	NP	np	np	nn	nn	np	nn	nn	np	nn	np	nn	np	np	np	nn	np	nn	np	nn	np	np	nn	nn	np	nn	np
r1_39267	AATTCTGTATGATATGAAAATAAAAATTTAAACGTGAAGTTTATGACCGCAAGCTCAATAAGTAGGAATACTAGTAATTGCTTGGCTTAAGTGGGCATCACCACTGATGTGACGAGG	<nnxnp>	NP	--	--	np	np	np	nn	--	nn	nn	nn	nn	nn	nn	np	nn	np	nn	np	nn	NP	np	np	np	np	np	np	nn	np	np	NP	np	np	--	nn	nn	NP	np	nn	np	np	nn	nn	np	nn	np	NP
r1_39316	AATTCTGTAATTTTACACATTTGTGGAGTCCAGATGGACCTGAAAAATGAATCAACAACAAAAACACAAGAATACCTTTCTTCTCAAATCGTAACTGAATGAATATAAATCCAGTCC	<lmxll>	lm	lm	--	lm	lm	ll	ll	ll	lm	lm	lm	lm	--	ll	lm	--	ll	ll	lm	--	LM	lm	ll	lm	lm	ll	lm	ll	ll	lm	lm	lm	LM	ll	lm	LM	ll	ll	ll	lm	ll	ll	ll	ll	ll	lm	lm
r1_39359	AATTCCTGCTAATTAGCCTCCGGGCTAAAGGTCTGGAAGTTCACACCGGATCAAACTAAGTTAAAACTTCATAAACTCACCGCTTATCCCAACATATATGTCGCTGTTGAAGCCGTT	<lmxll>	lm	lm	ll	ll	lm	ll	ll	ll	lm	ll	lm	ll	lm	lm	ll	lm	ll	lm	lm	lm	lm	lm	ll	ll	lm	lm	ll	--	lm	lm	ll	ll	lm	ll	lm	ll	ll	lm	lm	ll	ll	ll	ll	lm	ll	ll	ll
r1_39472	AATTCAGGGTAACGTTAGCGGCTCTGTCCTGTTCTCAAATGGATTTGGAGCAATTAACAGCAATCCCAGATAAACTCGTTATTTGAGATAACTTTACGTTTGCCAAACACATCAGGT	<lmxll>	lm	ll	ll	ll	ll	lm	lm	lm	lm	lm	lm	lm	LM	lm	lm	lm	ll	lm	ll	ll	ll	lm	lm	ll	ll	lm	ll	ll	ll	ll	lm	lm	ll	lm	ll	ll	ll	lm	ll	--	--	lm	lm	lm	--	ll	lm
r1_39488	AATTCAGAAGGTGTATTTTGCAGTTTGATAAGGAAAACAGTATTTCCTTTCTTGACATTTTGTGAGTTTATTTTGTTTATTTATTAGACTAAAAAAGCTATGAGAGTTCCAGCTGGA	<nnxnp>	nn	np	np	np	nn	np	nn	np	np	--	nn	np	--	NP	np	nn	nn	np	nn	np	nn	np	np	NP	nn	nn	--	np	nn	np	nn	--	nn	nn	np	nn	np	np	nn	--	np	np	nn	nn	--	nn	np
r1_39490	AATTCAGGGGGTGGAAGCAAATCAGTCTGGTGGGTTTGGGGTCAGGAGAGAGGAGTGGAACCTGGAAGAGCACTGCATTGTGATCAGAGACTGCAAAATCAATCAAGTTCACATCAT	<nnxnp>	NP	nn	np	np	--	np	np	np	NP	np	nn	np	np	np	--	--	nn	np	np	nn	np	np	np	np	np	nn	np	np	--	np	np	NP	nn	nn	np	np	np	np	np	nn	np	np	np	np	np	np	nn
r1_39575	AATTCACCATATGGAAATGATCCATCAAATGCTGAAAACTACAGACCAATAGCACTAACCTCACACTTATGTAAATGGGTGGAAAAGGGAAGATTGTTAAACGGGTATCAGAGCGGC	<nnxnp>	nn	nn	nn	np	nn	nn	nn	nn	np	np	np	nn	np	np	nn	nn	nn	np	nn	nn	nn	nn	nn	nn	nn	nn	--	--	np	nn	nn	nn	nn	nn	nn	np	nn	np	nn	--	nn	np	nn	nn	--	np	np
r1_39635	AATTCAGTGTAATATAAAATGTTTACTTCTTGAGATGGACCTTGTGTTGTTGGGGAAACCGACAGGGAGGAGATGTGAACAGGAAGTGCAGTCAGTGGCGTTAAGTCCCGTGCTCTG	<lmxll>	ll	ll	LM	lm	ll	ll	ll	ll	ll	lm	ll	lm	LM	ll	LM	ll	lm	ll	lm	lm	ll	ll	ll	ll	ll	ll	LM	ll	lm	ll	lm	lm	ll	ll	ll	ll	lm	lm	ll	lm	ll	ll	ll	lm	ll	lm	ll
r1_39637	AATTCCATTTAGATGCTTCAGTTTCAGGGTCCTGGTATCATATGCTGACTCACTGCCACACTGTCATACTGCAACTGCTATGTGACAAACCTACACTGTGTACACAAATGCCTTGTT	<nnxnp>	np	nn	np	np	nn	np	np	np	np	np	nn	np	np	np	nn	NP	nn	np	np	nn	NP	np	np	np	np	nn	np	np	np	np	np	np	nn	nn	np	np	np	np	np	nn	np	np	np	np	np	np	nn
r1_39698	AATTCGGAAAGAGTGCTTACAATCTAGATTATGAGTATATGAAAGGAGAAAAGTGTGGAAGAGAGAGTGAGAATGAGTGTAAGAGAGATGCTGTCTGGCTGTGGATGTGTGCCTATA	<nnxnp>	np	nn	np	np	nn	np	np	np	np	np	nn	np	np	np	nn	np	nn	np	np	--	--	np	np	np	np	nn	np	NP	--	np	np	nn	nn	nn	np	np	np	np	np	--	np	np	np	np	--	np	nn
r1_39716	AATTCTTCAAAGGTGCTGGGGCTGGCCACTGCTGATTAGGATTTTCATCAGTTTATAAGCAGAGCTGAAACTGTAATGTGCACAGAAAATATGTGGTTTTACTGCTAGAAAAAGACA	<nnxnp>	nn	--	np	nn	nn	np	nn	nn	nn	nn	np	nn	nn	np	nn	np	np	nn	nn	np	np	np	nn	np	np	nn	np	NP	NP	nn	nn	NP	nn	np	nn	np	nn	np	np	--	nn	nn	nn	nn	--	np	np
r1_39787	AATTCAGAATGCAGAACAACAACATAACTTTTCATACTAAGCTCCTCCTGATTGGATGTGATGTTTTCTGGTTGGTCAATGATCAAAACACGTAAGTCACTGAACGTCGCACTAAAC	<hkxhk>	hh	--	HK	hk	hk	hk	hk	hk	HK	hk	kk	kk	HK	hk	hk	kk	kk	kk	hk	hk	--	hk	hk	kk	hh	kk	hk	hk	kk	hh	hh	hh	hk	HK	hk	hk	hh	kk	hk	--	hh	hk	hk	HK	--	hk	hh
r1_39788	AATTCTTTGCTATCTTTCATTCTTTCAAAACCCTGTTTGTTCACTCTCCTTTCTTTTTGTTGTCTCGTGTTTTTTATGTCCCTGTATTCACTCATTTCACTTTTCTCATCTTACCAC	<nnxnp>	nn	np	--	nn	nn	nn	np	nn	np	np	nn	np	nn	nn	np	np	nn	np	np	np	np	nn	NP	np	nn	nn	nn	nn	np	nn	NP	nn	np	nn	nn	nn	NP	np	np	--	np	np	nn	nn	np	nn	nn
r1_39821	AATTCGCCTGCGTGGGTGACCAAAATAAGACGTCCTGGTGTGTTTGTCGAGGCGTTACCTAGTGCTTTATTTTATGTTGGACTACAATAATTGTTAAATATTTAACTGCAAAATAGT	<lmxll>	ll	ll	lm	lm	ll	ll	ll	ll	ll	lm	ll	lm	lm	ll	lm	ll	lm	ll	lm	lm	LM	ll	ll	ll	ll	lm	lm	ll	lm	ll	lm	lm	ll	ll	ll	ll	lm	lm	ll	lm	ll	ll	ll	lm	ll	lm	ll
r1_39921	AATTCATACAGGTGGATGAGGTTGCAATATCTTTTCGTGATAAGCTGTCATTGCTGTTTTTTGTTTTGTTCTACATTTCTGTGAGATCACTTGTCAAAAATGGTCTGTGGTATTGTA	<nnxnp>	np	nn	np	np	np	np	np	np	nn	nn	nn	np	NP	np	np	np	nn	nn	nn	np	np	nn	nn	np	np	nn	nn	np	NP	np	nn	nn	nn	NP	np	nn	np	nn	nn	--	nn	nn	np	np	--	np	--
r1_39973	AATTCACAGACCTTTCACATTGTGACTGACAATCAAAACCTGCAACTCAACTTTGACTTTAACACCAAAGACTTGTGATTTCACTTGGACTTGTCACAGGATGTATTTGAGGCAGGA	<lmxll>	ll	--	ll	ll	lm	ll	ll	ll	ll	lm	lm	lm	ll	lm	lm	lm	ll	lm	lm	ll	LM	ll	ll	ll	ll	lm	ll	ll	ll	lm	ll	ll	lm	lm	lm	ll	lm	ll	ll	ll	lm	lm	ll	lm	lm	lm	ll
r1_40009	AATTCTCCTCAGAGTACTAACCTCATCACTGCTCGTAACTTTGTCTCCGTCTCTGTTTCATACCTTATATGGACAGATGGTGAAAGTCGTTACTGTAAGTCGAGTATTAGAGGTGAG	<nnxnp>	np	np	nn	np	np	nn	nn	nn	np	nn	nn	np	NP	nn	nn	np	nn	np	nn	nn	nn	np	np	np	np	np	nn	nn	nn	nn	nn	nn	nn	nn	nn	np	np	np	nn	nn	np	np	np	np	nn	nn	nn
r1_40010	AATTCTGCTATAATCTGCTGACGTTTAAATGGAGTTCTGCATATAAACTCAGCGGGCGCAGATGCTTCCTCACATCGCCTCTTTGTTCTCAGTCTGTTAGGTCGGAGGCGGAGCGAC	<hkxhk>	hk	--	kk	--	kk	kk	hk	kk	hk	hk	hk	hk	hk	hk	hh	hk	hk	kk	hh	hk	hk	hk	hk	kk	hk	hh	hk	hk	hk	kk	kk	hh	hk	hk	hh	hh	hh	kk	kk	hh	hk	hk	kk	hk	hk	hh	kk
r1_40013	AATTCAACAGTTTCACTGCCAGAGGAAGAAAAGAGTTTGTCTAGCAGTTAAATCAGCCCTGCGGGACCCTGAAGCAACTACTGAAGGGAGCAGGTCACACTGCGAATGTTTGTCAAG	<nnxnp>	nn	np	nn	nn	--	nn	nn	nn	np	np	np	nn	nn	np	nn	nn	np	nn	np	nn	np	nn	nn	nn	nn	np	nn	nn	nn	nn	np	np	np	nn	nn	np	nn	np	nn	nn	np	nn	nn	nn	nn	nn	np
r1_40025	AATTCCTCTAAAATGTCCCTGGTTGTGTTAATTTTCTTTTTCAGACATCTTTCATCACTGCTGTTGTACCAATCACGCTGTGAAAAAGCAGCTACTGTTTGTCAAATCTATTGATAT	<nnxnp>	np	nn	NP	np	np	np	np	np	nn	nn	nn	np	np	np	np	np	nn	np	nn	np	NP	nn	np	np	np	nn	--	--	np	np	nn	nn	nn	NP	np	nn	np	nn	np	np	nn	nn	np	np	np	np	nn
r1_40151	AATTCAGTATAGCAAGTGTTTAATTCAACTGGTAACCTATTTGTTTGCGTGAACAAAACTCTGAATGGACGCAGAGCTGTTGCTATGGCGGTGAAAGGTGGCAGTGATTCTAAGGGC	<nnxnp>	nn	--	np	np	np	np	nn	nn	nn	nn	nn	np	np	nn	nn	nn	nn	nn	nn	nn	np	np	nn	np	nn	nn	np	nn	NP	nn	nn	nn	nn	nn	nn	np	nn	np	np	nn	nn	nn	nn	nn	NP	nn	np
r1_40156	AATTCTGGGGGCAGCAAAACAAATTACTGTCGTTTTAATAAAGAAGTTGGGCAATAATTGTACTTTTTCCATCATTCTGTGAGCAAGCGTGATCGGATTTTATGCTGCGCACGGCAC	<lmxll>	lm	lm	ll	lm	lm	lm	lm	lm	lm	lm	lm	ll	ll	lm	ll	lm	ll	lm	ll	lm	lm	lm	LM	ll	lm	ll	ll	lm	--	lm	ll	ll	lm	lm	lm	lm	ll	ll	lm	ll	lm	lm	lm	ll	lm	ll	lm
r1_40184	AATTCCTCTATGGAGAGTAAAGTGGAAGGAAAAGTGACACTATCCTGGGATGGGCTGTTCACTTGAAGGAATGGTGAAACGCCACATCGTCCCAAACAACTACAAAACCTTATGGAT	<lmxll>	lm	LM	--	ll	lm	ll	lm	ll	lm	ll	ll	lm	lm	lm	ll	lm	ll	lm	lm	ll	lm	ll	ll	ll	lm	ll	lm	ll	ll	ll	lm	ll	lm	ll	lm	lm	ll	lm	lm	lm	lm	ll	lm	lm	ll	lm	lm
r1_40185	AATTCCCAATTTTCCACTAAAGCAAACACTTGTGTGAATGCCTGAGGTGCTGTAGTGTTGTTTTGTTGACCGGCCAAGTTTGTATTTTGTGACCAGTCAGTGAGCAGGCAGTGGTTG	<nnxnp>	NP	nn	nn	nn	nn	np	np	np	nn	--	np	nn	np	nn	nn	nn	np	np	np	np	--	nn	np	np	nn	np	nn	nn	np	nn	nn	nn	nn	nn	nn	np	nn	np	nn	np	nn	np	np	np	nn	nn	nn
r1_40191	AATTCACATAAAAAGACTATTTCCACAATGTAAATTAATTTAGAGAACAGAGACAATAAAGCCACAGATGGAAAGAACCTGCCAACGTGGTAATAGCTGTATTTTCAAACACAATGC	<nnxnp>	NP	np	--	np	np	nn	nn	np	np	nn	nn	np	np	nn	nn	np	nn	np	nn	nn	nn	np	np	np	np	np	nn	nn	nn	nn	nn	nn	nn	nn	nn	np	np	np	nn	nn	np	np	np	np	nn	nn	nn
r1_40205	AATTCATACTCCAAAGCATATCACCAGAAAGTTGGGGTGTCCGCTCCTATCGTAAGAAACAAAGAAATGCACAGTCCCTGCCATAGGTCTCTCTTTCTTTCAACAAACAGCTAACTT	<lmxll>	lm	lm	--	lm	lm	ll	ll	lm	lm	ll	ll	lm	lm	ll	ll	--	ll	ll	lm	lm	lm	ll	lm	ll	lm	lm	lm	ll	lm	lm	lm	lm	lm	lm	lm	lm	lm	lm	ll	lm	lm	ll	lm	ll	ll	lm	lm
r1_40245	AATTCAAATAGTATCTGCTCCACAGATTTTGAAATATTGTGTACAAGACAAATGCAAATACTACCTAGAATTTTTAAAATAGTAGAAATGTAATTGTAGTGTTAATATTAATAAATT	<hkxhk>	hk	HK	hk	hk	kk	hh	kk	hk	hh	hk	hk	hk	hk	hk	hh	kk	hk	hk	kk	hk	HK	kk	hh	hk	kk	hh	hh	hk	hk	kk	kk	--	hk	hk	kk	hh	hk	hh	hk	hh	kk	kk	hk	hk	hk	hh	kk
r1_40251	AATTCTCTACTGGATCGCAGCAGTACCTTCCTTCTCTGCCGGAGTGGCAGGCTCTGGGTTCCCGAACATCACTGGTTCTGCGAGCTCCTCTATAAGTCTCTCCATCGCCGGCTTCCT	<hkxhk>	kk	hk	hk	hh	kk	hh	hk	hh	kk	hk	hk	kk	hk	hk	hk	hk	hh	kk	kk	hk	kk	hh	hk	HK	hk	hh	kk	hk	--	hh	kk	hk	hk	hh	kk	kk	hk	kk	kk	hk	kk	hk	kk	kk	hh	kk	hk
r1_40289	AATTCAACTAATATTTTTATCGCCGCCACCCAAATGTTACTCGCCTCCTTTACCTGTGCCGGGTCCAGCTGATGATGTCTTTTCAAGGCTGGCTACAGGAGGACAGAAGCCAGTAGA	<lmxll>	lm	lm	lm	ll	ll	ll	lm	ll	lm	lm	lm	ll	ll	lm	ll	lm	ll	ll	ll	ll	LM	lm	ll	ll	ll	ll	lm	ll	ll	ll	lm	lm	lm	lm	lm	ll	ll	lm	ll	ll	lm	lm	lm	ll	ll	ll	ll
r1_40351	AATTCATCCAGGATGTTACCTGGGAGTACCTGGGAGTATACTTAGATAACAAACTGGACTGGACCAAGAACACTCAAGCTGTTTACAGGAAGGGCCAGAGCCGCCTCTATTTCCTGA	<lmxll>	ll	ll	LM	LM	lm	ll	lm	--	lm	ll	lm	lm	--	lm	lm	lm	lm	ll	ll	ll	ll	lm	ll	lm	ll	lm	lm	lm	LM	ll	ll	ll	lm	LM	lm	lm	ll	lm	lm	ll	ll	ll	ll	ll	lm	lm	ll
r1_40388	AATTCTATCTTCAACATTTGATAACTAAAGACAAATGAATGTTTTCAAGGCTACCAAAATTTTATTAATTACAAACAGAAGACGAATGTGCGTGACTATCAGACCGGCTGCGATGGC	<nnxnp>	NP	np	nn	np	np	nn	np	nn	np	np	--	nn	np	NP	np	NP	np	np	np	nn	NP	nn	np	nn	nn	nn	np	nn	nn	np	nn	--	nn	NP	nn	nn	nn	nn	np	np	np	np	np	nn	nn	np	np
r1_40390	AATTCATAAAGACTCTCTGTATGTCTTCGTCTTCTAGTAGAATATTGGAAAGAGAGTTGCAACATTAAATAATAACAGTAACCCAAAAAAGGAAAGGTATGGGAAATCCATTCACAT	<hkxhk>	hk	hk	--	hk	hh	hh	hk	hh	kk	kk	hk	hk	hk	kk	hk	--	hh	hh	hh	hk	hk	hk	hk	hk	hk	hk	--	hk	hh	hk	hk	HK	kk	kk	kk	hh	hk	kk	hh	--	hk	kk	hk	hh	--	hk	--
r1_40406	AATTCAAAGTGCAGTGTGTATGATATGGAGATCAGATGTCAGTTTTTTATTTAGTTTTTTCATTTTGGCCATTTAATTTACAGATGGACGTGGTCTGAGGCACAAATACTTCAAGGA	<nnxnp>	np	nn	np	np	nn	np	np	np	NP	np	nn	np	np	np	nn	NP	nn	np	np	nn	np	np	np	np	NP	nn	--	np	np	np	np	np	nn	nn	np	np	np	np	np	--	np	np	NP	np	--	np	nn
r1_40488	AATTCAGTTTTCCCCCACAAATGTATTTTAATCAGGGTGGGAAAGTCTCTGAAAACAGGATTTAGACCAGTATGGCACATAAAAACTATTCACTGAAACCCAGAATAAGGATGGTAT	<hkxhk>	hh	hh	hk	hk	hk	hh	hk	hk	hh	kk	kk	hk	hk	hk	kk	HK	hh	hk	hk	hk	hk	hh	hh	hk	hh	hk	--	hh	hh	hk	hh	hh	kk	kk	hk	hk	kk	hk	hk	--	kk	hk	hh	hk	--	hk	hh
r1_40491	AATTCAAAAAATGTCTCCCGAGTTCCTCCATCTCTCCTGCCGTCTAAACCGAAGCGTTTCAGCCGTTTTAATGCCTGGATATAACATCTGATGGTCACCCAGAATGCATAGAACCAT	<hkxhk>	hk	hk	--	hh	kk	hk	hk	hh	hk	hk	kk	hk	kk	hk	hh	hk	--	hk	kk	kk	kk	hk	hk	hk	hk	kk	hk	hh	hk	hk	HK	HK	hk	HK	hk	hk	hh	hk	kk	--	hh	hh	HK	kk	--	hk	hh
r1_40503	AATTCCCACAAGGTGGCAGTATTAGCCAGAGGTAAATGAGGGAAAATGGACAGGCATTAGGCAGGACGACTCTGAAGGGACTGAGGTCCTTTACCACTGCTCACGCATAGCCTGCAC	<nnxnp>	np	nn	nn	nn	nn	np	np	np	np	nn	np	np	nn	np	np	np	nn	nn	nn	np	np	np	np	nn	nn	nn	nn	--	nn	np	np	np	np	nn	nn	np	nn	nn	np	nn	np	nn	nn	nn	np	nn	nn
r1_40518	AATTCACCACAATCGTCTATCTTTACCTGACTACAAAATGCAGGTTGTTCCAGGTGGCATCAGCACTATTCCAAATCCTGAAAAATCCTTCTTCCCAGCTTCAGAAGCCAACCCACC	<nnxnp>	np	nn	np	NP	nn	np	NP	np	np	np	nn	np	np	np	nn	np	nn	np	np	--	NP	np	NP	np	np	nn	np	np	np	np	np	np	nn	nn	np	np	np	np	np	nn	np	np	np	np	np	np	nn
r1_40535	AATTCACAAAAGACACTTTACTCTTATATTTCATTTTTATATTAATACAGAAGAAGTATCATTTCTTAAAATGTTATATAGTATTCTGGTGTTTGCTGTTCTAGCAGCTGGTATCAT	<lmxll>	ll	ll	lm	lm	lm	lm	lm	ll	ll	lm	lm	ll	LM	ll	ll	ll	ll	lm	ll	ll	--	ll	ll	ll	ll	ll	lm	lm	ll	ll	lm	LM	ll	ll	lm	lm	ll	ll	lm	ll	lm	lm	lm	ll	lm	ll	lm
r1_40580	AATTCTCAGTGTAAACCCAAATTATCGTTAAGTGTCTTTGTGCTGCTGCCACAGTCACTTCCATAAAGGGGTGCTTTGTTATTCCGTCTTTTTTGAGAAAACGTTGTCAAAGTCACA	<lmxll>	ll	ll	lm	lm	lm	ll	lm	ll	lm	ll	lm	lm	ll	lm	lm	lm	lm	ll	ll	ll	ll	lm	ll	lm	ll	lm	lm	lm	lm	ll	ll	ll	lm	lm	lm	lm	ll	lm	lm	ll	ll	ll	ll	ll	lm	lm	ll
r1_40638	AATTCCCCATCCATTGTCAGCTGTTACAAAATAATCACGTTGTGTTCATTAATAACTAGTGCTCTATTTTCTAAGAATCAGTTTTGAATTATATATAAGCCTATATTTAGTTTATTT	<lmxll>	ll	lm	ll	lm	ll	ll	ll	ll	ll	ll	ll	lm	LM	ll	lm	ll	lm	lm	lm	lm	LM	ll	ll	ll	ll	ll	lm	ll	ll	lm	ll	lm	ll	lm	ll	lm	LM	lm	lm	ll	ll	ll	ll	ll	lm	lm	lm
r1_40717	AATTCCCAGTCACTTTACTATAAACTATAGATTGTGATAAACAGTATAGGACAACATCATTTTGTTTTGTCGTTTACAGGCTCAAAGGGCCCAAGGGGAGTGCCGGGTGATTCAGGG	<hkxhk>	kk	hk	--	HK	hh	hh	hk	hk	hk	kk	hk	hk	HK	hh	hk	hk	hh	hh	kk	hk	kk	kk	HK	HK	hh	hh	hk	HK	hh	hk	hk	hh	hk	hh	hk	kk	hh	kk	HK	hk	hk	hh	hk	hk	kk	hk	kk
r1_40752	AATTCAGTTCTTCTTGCAGGTAAACAAAAAGGTGAGAGCTTGAAGACATCTGTTGTCTCTTATTTCTTCTTCTTAACAGTTTGTGTCGGAGTCCAGCCGTGTGTATACGCTTTTGAC	<lmxll>	lm	ll	lm	lm	lm	ll	ll	ll	ll	ll	ll	lm	ll	ll	ll	ll	ll	ll	ll	lm	ll	ll	lm	ll	lm	lm	lm	ll	ll	lm	lm	lm	ll	lm	ll	ll	lm	lm	ll	ll	lm	ll	lm	ll	lm	ll	lm
r1_40770	AATTCAGGCGAGCCAAAGATCTTAGACAACGCCAGTACAAAGCAGAAAACCAAGTCCTCACTAAAGAGGTAAAGTGAGATTACAAAGGTTATAACCACTGCTTTTATAACCACTACA	<nnxnp>	np	nn	--	np	--	np	np	np	np	NP	nn	np	np	np	nn	np	nn	np	np	nn	np	np	np	np	np	nn	np	--	np	np	NP	np	nn	--	np	np	np	np	np	nn	np	np	np	np	NP	np	nn
r1_40793	AATTCTGTTTTTTCCTATCAGGTTTTTTCATCATCTGTCCAGTTTTGAGAAGTGGAGAGAAGAGGAGTGGAGCAGAACAAAACAGAGCGGGTAGAGTGCGACCAAACTTGCTGCGCA	<lmxll>	ll	LM	--	ll	--	LM	ll	LM	lm	lm	lm	lm	lm	ll	lm	ll	lm	ll	ll	ll	ll	ll	lm	ll	ll	lm	--	--	lm	ll	ll	ll	lm	LM	ll	lm	lm	lm	ll	lm	ll	ll	lm	lm	ll	lm	ll
r1_40818	AATTCGATTCGAACAAGCAGCTAGACAGCCCGTCAGAGGACGAGCCCCCCACACCCCGGATGGTGCCGACCAGCCAGAATCCGAAATATCAGCTGTTCCTCAACAACGAGATGAGGA	<lmxll>	lm	ll	lm	ll	ll	ll	ll	lm	ll	lm	ll	lm	lm	ll	ll	ll	lm	ll	lm	lm	lm	ll	ll	lm	ll	ll	lm	--	ll	ll	ll	lm	lm	ll	ll	ll	lm	ll	lm	lm	lm	ll	ll	ll	ll	ll	ll
r1_40820	AATTCCAGTGATTCTAATCGATAAGTGAACTGTTTTGTATCTGGATTATTGGGGTTATCAATATGAATGTTGAAGTCCCCTGAGACGACAATGCAGTCAAATTCACCTGAAATTTTG	<nnxnp>	nn	np	np	nn	np	nn	np	np	nn	nn	nn	nn	nn	np	nn	np	np	nn	np	np	NP	np	np	np	np	np	nn	nn	np	np	np	nn	np	nn	np	--	nn	nn	np	np	nn	np	np	nn	np	np	nn
r1_40821	AATTCTTAGTTAATATCAATGATTTTAAACTTGTAGCAGTAGCCTACATTTCAGAATCTCAGTTTTCCATTTTTTGCCTTGTAAAAAAATTTTTGTCCTGAGCACAAATCAGCAGAA	<lmxll>	ll	lm	lm	lm	ll	lm	ll	lm	ll	lm	lm	ll	ll	ll	lm	ll	lm	ll	ll	lm	ll	lm	lm	lm	ll	lm	ll	lm	lm	lm	ll	lm	ll	LM	ll	ll	--	ll	ll	ll	ll	lm	ll	ll	lm	ll	ll
r1_40824	AATTCAGAGGAGGAACTTTATGGCCTGATGTTGAATTATGAAAATGGCACGATAGATAATAGATCAAGTTATCTCCCGGACACTCCCTGTTCGTGATCACTGTGCCATCCCAGTTCA	<nnxnp>	nn	nn	--	nn	nn	np	np	nn	nn	np	np	nn	nn	nn	nn	nn	nn	nn	nn	np	np	np	nn	nn	nn	nn	np	nn	np	nn	nn	np	nn	np	nn	np	nn	np	np	--	nn	nn	nn	nn	--	np	np
r1_40838	AATTCATTATTTATATTTTTGTCTTGATGTATTTTCAGGCTACGGTACCAAGACGCTACAGAGAGCGTGGGAAGTCAGCAGGTCAACCAATGAGAAGCCACACACTGACCTCTCGAT	<lmxll>	ll	ll	LM	ll	ll	lm	ll	ll	lm	lm	ll	lm	ll	lm	lm	ll	ll	ll	lm	ll	lm	ll	lm	ll	lm	ll	ll	ll	lm	lm	ll	lm	lm	lm	lm	ll	ll	lm	ll	lm	ll	lm	ll	ll	LM	ll	--
r1_40896	AATTCCTCTGAGTTTATAAGCGACTTCAGACTGTGTCACCTCCATAACTACAAATTTGTTAGCGAAAATGACTCCTGAATAAGCCCATAAAGGGGTGATCCTTTATCGAATTGAATA	<lmxll>	lm	ll	ll	ll	lm	ll	lm	ll	lm	ll	ll	lm	lm	lm	--	lm	ll	lm	lm	ll	lm	ll	ll	ll	lm	ll	--	ll	ll	ll	lm	ll	lm	ll	lm	lm	ll	lm	lm	--	lm	ll	lm	lm	--	lm	lm
r1_40957	AATTCCTCTCAGGCTTGGACGCTGACAAAGCTGGGTCCAATGGTGAAACTGTTCCAAAGGAAAACAGCAGTGCCTCTTCTGCAGGTGCAGGATTGTTATGTGGAGTAAACGATCAGG	<nnxnp>	nn	nn	np	nn	np	nn	np	np	nn	np	np	nn	nn	np	nn	np	nn	nn	nn	np	NP	np	nn	nn	np	nn	np	nn	nn	np	nn	nn	np	np	nn	np	nn	np	nn	np	np	nn	np	nn	np	np	nn
r1_40966	AATTCAGATGTGTTTTGTTCAGTTAGCTTCCAAACACAACATCCTAAATAGTTCTCTTTTGTCCAAAAATACCATCAAAACAATAAAACTGTTGTCAACACATATGTTAGTAAGGAC	<lmxll>	lm	ll	lm	lm	lm	ll	ll	ll	ll	ll	ll	lm	ll	ll	ll	ll	ll	ll	ll	lm	ll	ll	lm	ll	ll	lm	lm	ll	ll	lm	lm	lm	ll	lm	ll	ll	lm	lm	ll	ll	lm	ll	lm	ll	--	ll	lm
r1_41024	AATTCTTCAGGTATGTTTAATCCAGATACTGAGGAAGTGTCTGCCAGTTAATTTCCTGTTGTACTTTTTCTTGTTGTACCCATTTCACTAGCTACAATACATTACATCAGCAATGGG	<lmxll>	lm	lm	ll	ll	ll	lm	ll	lm	ll	lm	ll	ll	lm	ll	ll	ll	ll	lm	lm	lm	lm	ll	lm	ll	lm	ll	--	ll	ll	lm	lm	lm	ll	ll	ll	ll	lm	ll	ll	--	lm	lm	lm	lm	--	ll	lm
r1_41117	AATTCGCTACGGCGCCGATGCTCAGATTGATCGGCCAGCGATCGTTATCGGCCGATCTTCATTCTAAATAGTTTGATCGGCGGTCTCTATAAAGGCCGATCAGGTGATGCAGTGCCG	<nnxnp>	nn	nn	np	np	np	np	nn	np	np	nn	nn	np	np	np	nn	np	nn	nn	nn	nn	NP	nn	nn	np	np	nn	nn	np	np	np	np	nn	np	nn	np	nn	np	np	nn	nn	np	nn	np	np	nn	np	nn
r1_41123	AATTCCTCTGTGCTTAGCAGTTTAGTACCAGATGAGAGGAGCGGAAACAATACTTCACTAGTTCAGAAGCAATGGATTGGATTCAAATGTACAGCACTGAGTTAGCTAAGAGTTAAT	<hkxhk>	hk	HK	kk	hh	kk	hk	kk	hh	hk	kk	hk	hk	kk	hh	kk	hh	hh	hk	hk	hk	hk	hh	hh	kk	hh	hk	kk	hk	hh	hh	kk	kk	hh	hk	hk	hk	hk	hh	hh	hh	hh	hh	kk	kk	hh	hk	hk
r1_41127	AATTCAAAGCTCATCGGTGGAGTCACAGAGTTCCTGAACACTGACAGAGAACTCAATGAGGTAGATACACAAACACACACACACACACACATTCAGGGAGGGACTGGGAATGAAAAT	<hkxhk>	hk	hk	hh	hh	hh	kk	hh	kk	hh	kk	hk	hk	kk	hh	hk	hk	hk	hk	kk	kk	hk	hk	--	hh	hk	hk	hh	hh	hh	hk	hk	hk	hh	hh	hk	hh	hk	hk	hk	kk	kk	hk	kk	kk	--	hh	hk
r1_41179	AATTCATGTTACAAATTTCTGCACTCAGAAAGATGTCTAAAGTGTTGTTTGGGCTGTGGGCGGTGAAGATCAATTTTAGAGTGGTTTCAATGTTTTTGCAGCTTTTAGCTTTGCATT	<nnxnp>	np	nn	--	np	np	NP	np	np	nn	nn	nn	np	np	np	np	np	nn	np	nn	np	NP	nn	nn	np	np	nn	nn	--	np	np	nn	nn	nn	np	np	nn	np	nn	np	--	nn	nn	np	np	--	np	nn
r1_41322	AATTCAAGATTAGATATTGCAACATCATAGTAAATTAAATATTGTTTGTTTATATTCAACCGTCTTCACGACTTCAGTCTTGTTCTAAATCAAGTTACCTTGAACTGCCAATTATAC	<hkxhk>	hh	--	--	hh	hh	hh	kk	hk	kk	kk	hk	hk	hk	hh	hk	hk	kk	hk	hk	hk	HK	hk	hh	kk	hk	hh	--	kk	hk	hk	hh	--	hk	hh	hk	kk	hh	hk	hk	--	hk	kk	hk	hh	--	kk	hk
r1_41331	AATTCATTCAGCTTTACCCCCAGCTTTTCAGCAAACCAGTGAACAATGCTGTTGACAGAGGAGGTGATGGTGGCAGAGTTAGCTTGAGACTGTAAGGTCTCTTTACCGTGCGTGAGC	<lmxll>	ll	ll	LM	lm	ll	lm	lm	lm	ll	ll	lm	lm	ll	ll	lm	--	lm	ll	ll	ll	ll	lm	lm	ll	ll	lm	ll	ll	ll	ll	ll	lm	ll	LM	ll	lm	lm	ll	ll	lm	lm	lm	lm	ll	lm	lm	--
r1_41416	AATTCATTTCAAAAGATTGACCTTGTCTTCTGCTTCAAATAAAACACACAGAGAACTTCTTTCTGATTAAATGAGGACATTTATTCATATTTATGCATATACAATCAGGATTTGAGA	<lmxll>	ll	ll	lm	ll	ll	ll	ll	ll	ll	ll	ll	lm	lm	ll	lm	ll	lm	ll	lm	ll	--	ll	ll	lm	ll	lm	--	ll	lm	ll	lm	LM	ll	ll	ll	ll	lm	ll	ll	--	ll	ll	ll	lm	--	lm	ll
r1_41435	AATTCCTCATAGAATTTTATAATAATAGTAAAGGTAGTGGTAAAAATATTATTTGTTGGGTCTCTGTAAATAATGTTAAAAAGAGTACAGTCTAGACCTGCTCTATAGGAAAAGTGC	<nnxnp>	nn	NP	np	np	np	np	nn	nn	nn	nn	nn	np	np	nn	nn	nn	nn	nn	nn	nn	np	np	nn	np	nn	nn	np	nn	NP	nn	nn	nn	nn	nn	nn	np	nn	np	np	nn	nn	nn	nn	nn	np	nn	np
r1_41439	AATTCATGAGATTACGTCACTCGCTAATTTGCATATCTGTGATGTCATAACGTAACTCTTGCTACACAAAATTTAAGTCACGCTAAACGGGCTCCTTACCTCTGCAGACTGTACCAT	<nnxnp>	np	nn	--	nn	nn	nn	np	np	nn	--	np	nn	np	np	nn	nn	nn	nn	np	np	np	np	np	np	--	nn	nn	nn	np	nn	nn	np	nn	nn	np	np	np	np	nn	nn	nn	np	nn	np	NP	np	np
r1_41463	AATTCTAATCAAGACACCTGTTGCCAATTACACACCTGATCTCCATCTGCATCAGTCAAGCCCCAGTACAAAAACACCCCACTCACCTCAGTCAGTGTCCAGTCTCGTTTCTCACCA	<nnxnp>	np	np	nn	nn	np	np	nn	np	NP	nn	nn	nn	--	nn	nn	NP	nn	np	nn	nn	nn	np	np	np	np	np	nn	nn	nn	nn	nn	nn	np	--	nn	np	np	np	np	nn	np	np	np	nn	nn	nn	NP
r1_41498	AATTCCTCCTGCATCTCTCAGCTGTTTGTCCAGTTCACTGCGTGCTGTGTCGTTACGTGGGTGTAGCAGTCAGACCTGATTTGGCAAAGGCTCAGCAGCATCTCCGTCAGTGAACTA	<nnxnp>	np	nn	np	np	np	np	np	np	nn	nn	nn	np	np	np	np	np	nn	nn	nn	NP	NP	nn	nn	np	np	nn	--	np	NP	np	nn	nn	nn	np	np	nn	np	nn	nn	np	nn	nn	np	np	NP	np	NP
r1_41566	AATTCCCTGATTAAAATTAGCTCAAACCGAATTTTCTCATCAGTCCACTGCTTTGAAATTCATTGTTACTATACAATCAAATGAGACCAGAACAAGTCATCAACCAAATATTTTGAC	<lmxll>	ll	--	ll	lm	ll	ll	ll	ll	ll	lm	ll	lm	LM	ll	lm	ll	lm	ll	lm	LM	--	ll	lm	ll	ll	lm	lm	ll	lm	ll	ll	lm	ll	ll	lm	ll	lm	lm	ll	lm	ll	ll	ll	lm	ll	lm	ll
r1_41571	AATTCACGTTTCAGGGTTTTCAGAGACACGTTTTCAGCAGAGCACTTCCTGCTTGCGACCGTCGACAGCCAGATGTGTTGAAAAGCTGCTCAGCTGGTCGGAGCTCACGTGAGAAAA	<lmxll>	lm	lm	lm	ll	lm	lm	lm	lm	lm	ll	lm	lm	ll	ll	ll	lm	ll	lm	ll	ll	ll	ll	lm	ll	lm	lm	ll	ll	ll	lm	ll	ll	ll	lm	lm	ll	lm	ll	ll	lm	ll	ll	lm	ll	lm	lm	ll
r1_41649	AATTCAACATTCAATTAATAAGTGTACTTGAAAACAGGAAAAGTGTTAATAATACAGAGTATTAATAATGTATATCTACTTTTGAAAGAAGCTCTGTACTTGAACATCTGCTCTGCA	<nnxnp>	np	nn	--	np	nn	np	np	--	np	NP	nn	np	np	np	nn	--	nn	np	np	nn	np	np	np	--	np	nn	--	np	NP	np	np	NP	nn	nn	np	np	--	np	np	--	np	--	np	np	--	np	nn
r1_41652	AATTCAACAGGCCTGAAAGGAGTCCTCCGCAGATTCATCATTTCACTCCTGTAACTCTGTCAGCCTCACGATGAACAGATTTTATAAAAGGATCAAAATCGCTGCAGCTTGAACCAG	<lmxll>	ll	lm	ll	lm	ll	lm	ll	ll	ll	ll	ll	lm	--	ll	ll	lm	ll	lm	ll	ll	lm	ll	ll	lm	lm	ll	ll	lm	lm	ll	lm	LM	lm	ll	ll	lm	lm	ll	ll	lm	lm	ll	lm	lm	ll	ll	LM
r1_41687	AATTCAAACGTCAGCGTCATTTTAATTTCCTCTTTGGGGCGTTTTGGCCTTTTTTATCTGGCGAGCTGCAGAGAGAGAGACGTGCGGCAAAGTGCCGCTAATCTTGTTAATTACGTT	<lmxll>	ll	ll	--	lm	ll	lm	lm	ll	ll	lm	ll	lm	ll	ll	lm	ll	lm	ll	ll	ll	--	ll	lm	lm	ll	ll	lm	lm	ll	ll	lm	lm	ll	lm	ll	lm	lm	ll	ll	lm	lm	lm	lm	ll	LM	ll	lm
r1_41762	AATTCAGTCTGATTTACGAGGTTCGTTCTGGACACGAACAGACGAGGAGTCACGCTGAGTTCACCTGCATCGGTCAGTTTAAACACCTGGAGTCAGTCTCTGCAGCTCTGGACTGCA	<lmxll>	lm	--	LM	ll	ll	ll	ll	LM	ll	ll	ll	ll	ll	ll	lm	ll	lm	ll	ll	--	ll	ll	ll	lm	ll	ll	ll	ll	lm	ll	ll	lm	ll	ll	lm	lm	ll	ll	ll	ll	lm	lm	lm	ll	LM	lm	lm
r1_41795	AATTCTTTTCAACGTCCTGCTGGCTGAGACAAAGCAGCCGCTCCAGAGGACAGACGGAGGGACTGATACCGGCTGATGTCTGAGTTCTTCATTCTGACCCCAAACCCCTGAACACAT	<nnxnp>	nn	np	np	nn	np	np	nn	nn	np	NP	np	np	--	nn	NP	np	nn	np	np	np	np	nn	nn	np	nn	nn	nn	nn	np	nn	--	np	np	nn	NP	np	nn	nn	NP	np	np	nn	nn	np	NP	np	nn
r1_41809	AATTCATTCATTCATTAAAGAGATGATGACGACACATTCATTAAATATTTAAAAATACAACAGGGCTCAGTATTTAATCTCATTTGAAGTATAACTGATATCCTGCTGTATGTTAGC	<lmxll>	lm	lm	lm	ll	ll	ll	ll	lm	ll	lm	ll	ll	ll	ll	lm	lm	ll	ll	lm	ll	lm	lm	lm	lm	ll	ll	lm	ll	ll	ll	lm	ll	ll	ll	ll	lm	ll	lm	ll	ll	lm	ll	ll	lm	--	lm	lm
r1_41937	AATTCCTTTCTTTCTCTTTTTAGCACCTGATGAAGAAAACTTGTACTTCTGGTCAGTATTCATTTTTATGAATAAAAGGACAAAACACGGGCGGCGTGTCCCCCTGGACACATCTGA	<nnxnp>	np	np	nn	np	np	nn	np	nn	np	np	nn	np	nn	np	np	np	np	nn	np	nn	np	np	nn	np	nn	np	np	np	np	nn	np	np	nn	nn	np	np	np	nn	nn	nn	nn	np	nn	np	nn	np	np
r1_41999	AATTCATGCTTCCATTTATCACAGCAAGTCTTCCAGGTCCTGAAGCAGCAAAACAGCCATCGGGGCCTGCAGCCTTGTTTGAGTGGGGTTTCATCAGCTGTCCTCTCACCTGGTCAG	<hkxhk>	hk	hk	hk	hk	hk	hk	kk	kk	hh	hk	hk	hk	hk	hk	hk	hk	hh	hk	hk	hk	hk	hk	hk	kk	hh	hk	hh	hk	kk	hk	hh	kk	hk	hk	kk	hk	hk	kk	hh	hk	hh	kk	hk	kk	hk	hk	hk
r1_42045	AATTCAGTGCACCTGAAGCACACCTGTTTCCTCTCGTTAAGTTGGCCGAATGAATCGCACCGTGGAGTTTGCGGCACGGGACACTTTTATTAAATAAAACATTAACCTTCAGGGAAA	<lmxll>	ll	ll	--	ll	ll	ll	ll	ll	ll	ll	ll	lm	lm	ll	lm	ll	lm	ll	lm	LM	LM	ll	ll	LM	ll	lm	lm	ll	lm	ll	lm	lm	ll	ll	ll	ll	lm	lm	ll	lm	ll	ll	ll	lm	ll	lm	ll
r1_42103	AATTCATGTAGTGTTTTTCTGCCTTTAACAGACTGGTGAGAGTCTAGTCTCCTTAGGGGAGTGAGCAAGCCGACAGCTTACTCTCTCACTGTCACAAAGCATCCATTTACAGGCTCA	<hkxhk>	kk	--	--	kk	hk	kk	kk	hk	kk	hk	hh	hk	hk	hh	hh	--	kk	hh	hk	hk	HK	kk	kk	hk	kk	hk	hk	kk	kk	hk	hk	kk	hk	hh	HK	kk	HK	hk	HK	hk	hh	hk	kk	HK	HK	hk	--
r1_42108	AATTCTTTCGGCTGCTAGAGGGCGCTGTCACTTGAACGTAAACGATCGTCGTTTTTGGGGGCGTTTGCTGAATTGTCGTCGTTTTTCGTGTGAGGACAAGTCTCTTCTTTCTGTTTG	<lmxll>	ll	ll	LM	ll	lm	ll	ll	lm	ll	LM	ll	lm	ll	lm	ll	ll	lm	lm	ll	ll	lm	lm	ll	lm	ll	ll	lm	ll	lm	lm	ll	lm	lm	lm	ll	lm	ll	ll	ll	ll	lm	ll	ll	lm	LM	ll	lm
r1_42110	AATTCCCTTTTTTTCTTTGGTTTATTTTACTCTTCTTCTTTGGTAAACGGCCAGAACATATCAGCTTCTTAGTGAAAACAGAGGCTATTTCTGTTGCATACAATAGATGATTGTAAA	<lmxll>	lm	ll	--	ll	ll	lm	ll	lm	ll	lm	ll	lm	ll	ll	lm	ll	lm	lm	ll	ll	ll	ll	ll	lm	ll	ll	--	lm	lm	ll	ll	LM	ll	ll	lm	lm	ll	ll	ll	--	lm	lm	lm	lm	--	lm	ll
r1_42111	AATTCCTCAAAATTGTTCAGTAAAAATCCCAGAATAATCCTAGCGGAGGTACCCGCGGCTCCGAAATGCCCCCCGGGTCTCGCAGTCCGGGAGCTTTAGTTCTGACCATCAGCTGAT	<lmxll>	lm	lm	ll	ll	lm	ll	ll	lm	lm	ll	lm	ll	lm	lm	ll	LM	ll	lm	lm	lm	LM	lm	--	ll	lm	lm	ll	ll	lm	lm	ll	ll	lm	ll	lm	ll	ll	lm	lm	ll	ll	ll	ll	lm	ll	lm	ll
r1_42164	AATTCAACCCATCCTTTTGGGCATCCCTTGACTTCAGACTCTTCAGACACTACATCAGTACTTTCTCTATTTACTTTTGGATATTTGCAGGTGATTTCAAACAATCCTTCTCTGCAT	<nnxnp>	np	NP	--	nn	nn	np	nn	np	np	nn	nn	nn	nn	nn	nn	np	nn	np	nn	nn	NP	np	np	np	np	np	nn	nn	nn	nn	nn	nn	np	nn	nn	np	np	np	np	nn	np	np	np	nn	nn	nn	--
r1_42189	AATTCTACTTCCTCTCACTTTACCTTTCTCCAGCAGTACTTCGTATATTGCCATATCTTTTCCCACCTGATGGATGACTTTGTGGATGCAATCATCCCAGTAGTTCCACAGCTTCCC	<nnxnp>	nn	--	np	np	np	np	nn	nn	nn	nn	nn	np	np	nn	nn	--	--	nn	nn	nn	NP	np	nn	np	nn	nn	np	nn	np	nn	nn	nn	nn	nn	nn	np	nn	np	np	nn	nn	nn	nn	nn	--	nn	np
r1_42196	AATTCAAATCGTTTACTGCACTCAGATTTTCAATATGCCCATACACTTAGAATGGTTTTATGTTGTGTCTGATGTTTTTTATAGCCCGGTCCTGAAGAAACAATATCTGTATTTTCT	<lmxll>	lm	lm	LM	lm	lm	lm	ll	ll	lm	lm	ll	ll	ll	lm	lm	ll	ll	lm	ll	ll	ll	ll	--	ll	ll	lm	ll	lm	ll	ll	lm	ll	lm	ll	ll	ll	lm	ll	lm	lm	lm	ll	ll	ll	lm	ll	ll
r1_42217	AATTCACATTTCTCTCTTTCACTGAAATATTACGAGCTTAATTGCCTTGTTAACTCATTGTAAAACACACTTCATTCAAACTCGACAGAAACAAAATAAAACTCACCAAAACCGTCT	<hkxhk>	hk	kk	--	hk	hk	hk	hk	hh	hh	hh	hk	--	hk	hh	hh	hk	hk	hk	hk	kk	HK	hh	hk	kk	kk	hk	kk	hk	hk	kk	--	hh	kk	hh	hh	hk	kk	hh	hk	hk	hk	hh	hk	hk	--	kk	hh
r1_42253	AATTCCGTTTATGTAGGAGTGTTGTGTTTGTTTTGGTGATGATGACTTTTTCAAGGGCAGTTCCTTTAGATATTTAGCAATAGGAATGGTAACATAGAAGCAAACATTTGTGTTCTA	<lmxll>	lm	ll	ll	ll	lm	ll	lm	ll	lm	ll	ll	lm	lm	lm	ll	lm	ll	lm	LM	ll	--	ll	ll	ll	lm	ll	--	ll	ll	ll	lm	LM	lm	ll	lm	lm	ll	lm	lm	--	lm	ll	lm	lm	--	lm	lm
r1_42268	AATTCAAATAAATCCCTCCTGACCTCATCAAGCGTTTGGAGATACTCTGTCTGGTTTGTGTCAGAACGAAGGAATCTAGGTCTGAAAACTTACATCAGTGCTGCACTTTGTTTAACG	<nnxnp>	np	np	nn	np	np	nn	nn	np	np	np	np	--	nn	nn	nn	np	nn	np	np	np	NP	np	np	np	nn	nn	nn	nn	np	np	np	np	nn	nn	np	nn	np	np	nn	nn	nn	np	nn	np	nn	nn	np
r1_42363	AATTCAATTAACAGGTTGAACAGGTGGAAATAACTGAGAAAAAGAGCGAGGAGAGAGAAGAAGATCCAGACTGAACCGCAGAACACAAAACCGGTTGAAGAGAGAAACCTGTCAAAC	<lmxll>	lm	ll	lm	lm	lm	lm	ll	ll	ll	ll	ll	lm	ll	ll	ll	ll	ll	ll	ll	lm	ll	ll	lm	ll	lm	lm	lm	ll	ll	lm	lm	lm	ll	lm	ll	ll	lm	lm	ll	ll	lm	ll	lm	ll	lm	ll	lm
r1_42512	AATTCAGGAAATCCGTTTCACCCCAGTGACAGCGGAAACAAACCCCACATCTGTGATACAAGAATTAGGATTTATCGAAGGAAATGGACAGGACGGCGACAGATGGGCAACGATATT	<lmxll>	ll	lm	--	lm	lm	ll	ll	lm	ll	lm	lm	ll	lm	lm	lm	ll	ll	ll	lm	lm	lm	lm	ll	ll	ll	lm	ll	ll	--	lm	ll	lm	ll	ll	ll	lm	LM	ll	ll	ll	ll	ll	lm	LM	ll	ll	lm
r1_42614	AATTCATAGTCATAGACAGCATATGAGGTTGCTAATTAACGTGAAAACTTAAGTTGACTCACCTTTGTAGCAGCGTTTGCAGTTTTGGTTTAGCGTTTTAACTTTGAAATTACTATT	<nnxnp>	np	np	nn	np	nn	nn	np	nn	np	nn	nn	nn	nn	np	NP	NP	nn	np	nn	np	np	nn	np	nn	np	nn	--	nn	nn	np	np	nn	nn	nn	nn	np	nn	nn	np	--	nn	nn	nn	NP	--	nn	nn
r1_42616	AATTCGTTATCAGGAAAGTAGTAAAACACGCTTTAATAAAACGTTAAGATTGTATTTATTTACACAAGACACGGAGTGGTTAAACGCAGGCCTGGGGCCTGAGGTTAGCGAGGTAAG	<hkxhk>	hh	hk	hk	hk	hh	kk	kk	hh	hh	hh	hh	kk	hk	kk	kk	hk	hk	hk	hh	hh	HK	hk	hh	hk	hk	kk	hk	HK	kk	hk	hh	HK	hk	kk	hk	hk	hh	hk	hk	kk	hk	hk	hk	kk	kk	hk	HK
r1_42667	AATTCATCATTTTACTTCCATTCTATTTGTGAGGACTGTGTACAGGAGAAAGTCTTATGGGCCAGTGGGCGTGATATGACCTGCAATATCGACTGTGGCCACTATGGCAAAATCGCC	<nnxnp>	np	nn	np	np	np	np	nn	np	nn	nn	nn	np	NP	np	np	np	nn	nn	nn	np	np	nn	nn	np	np	nn	nn	np	np	np	np	nn	nn	np	np	nn	np	nn	nn	nn	nn	nn	np	np	nn	np	nn
r1_42764	AATTCTCTCTAAAACTTTACCCAGTGACATAGTGAACCAAATCACCCTCCCTTGCTTGGCAAAGCCAGCTCAGCATTCTGCCTCACCTTCCAGCTCAAGTGATTTAGAGGTAGGAAG	<nnxnp>	np	nn	NP	np	np	np	np	np	nn	nn	nn	np	np	np	np	--	nn	nn	nn	np	np	nn	nn	np	np	nn	nn	np	np	np	nn	nn	nn	np	np	nn	np	nn	nn	np	--	nn	np	np	nn	np	nn
r1_42821	AATTCTGGCAAATTACAGAAATTCACATAGCCATCTAAGTAAAGGCACTGTGTAAAAAAGGTGAGCACAAAATAGTGAACCAGTCAGCAGCTGCAACAGTGTGAAGCCAGAGGGCAA	<nnxnp>	nn	--	np	nn	np	np	np	np	nn	np	nn	--	nn	nn	np	nn	nn	nn	np	np	NP	np	np	nn	np	nn	nn	np	np	nn	nn	np	nn	nn	np	nn	np	nn	nn	nn	nn	nn	nn	nn	nn	nn	np
r1_42954	AATTCGGTGCTATGTCTCAATATAACAGAGGACTTCTATGCTAATTTTTCCCAAATTGACCATCTTGTTGATAGTGCTGCAGGCTCACTGCGAACGACACTCAATTCTATCACCCCT	<nnxnp>	nn	nn	--	nn	np	nn	np	NP	nn	np	np	nn	nn	np	nn	--	nn	nn	nn	np	np	np	nn	nn	np	--	--	nn	nn	np	nn	nn	np	np	nn	np	--	np	nn	--	np	nn	np	nn	--	np	nn
r1_42966	AATTCTTTGGCGGCAGAGATCCATTTGCAGATTTGTTTGGTAAGTCCGTTTCATTTCTGGCGAGGCACTGATTGGATTTCTTGTTTTCAAATAGTAGGAAGAAAGATGGACTGAAGG	<lmxll>	lm	lm	ll	lm	ll	ll	ll	ll	lm	lm	lm	ll	ll	lm	lm	ll	ll	ll	ll	LM	ll	lm	ll	lm	ll	lm	lm	ll	ll	lm	lm	lm	ll	ll	ll	lm	lm	lm	lm	ll	ll	ll	lm	lm	lm	lm	lm
r1_42979	AATTCTAAAATCAAAATTTAGGCTTAACAAATCAATATTTTTATATTAACAATGAAGAAAATGTGTGTAATCGTCATAGTGACAAACCCACAGAGAATTATCACCCAACTCTGCAGT	<nnxnp>	np	np	np	np	np	np	np	np	nn	nn	nn	np	nn	nn	np	np	np	nn	np	np	np	nn	nn	nn	nn	np	nn	np	nn	np	np	nn	np	np	np	nn	np	nn	np	nn	np	nn	np	np	nn	nn	nn
r1_42994	AATTCTGATTTGGGGAGGATAGATAAAATCAGTTTAAAGCTACAGAACGTCTTGAGCACACACACTCATATATTCACACAGACATACTTCTGGATGGTGTCAGTGGTCTAGTGATTC	<nnxnp>	np	np	nn	nn	np	np	np	nn	np	nn	nn	np	nn	nn	nn	nn	np	nn	np	nn	np	np	np	nn	np	np	nn	np	np	np	np	np	np	nn	np	np	np	nn	nn	nn	nn	np	np	np	np	np	np
r1_43053	AATTCAGGTCGGGTAACACCACCATCCAGTCCTCCCGGGAGAAAAAACGAAGAAGAAGCAGAAGACGAAGGCTGACAGATATTTTGGGTTTGGAGCCCTCTGAGTGCGCGCTTATAC	<nnxnp>	nn	nn	np	nn	np	nn	np	np	nn	np	np	np	np	nn	nn	NP	nn	nn	np	nn	NP	nn	nn	np	np	nn	np	np	np	nn	np	np	np	np	np	np	nn	nn	np	np	nn	nn	np	np	nn	np	nn
r1_43114	AATTCATGTGTCTCTCTTTCACCGAACTAAGACCAGCTTAATTGCCTTGTTAACTCATCGTAAAACACACTTCATTCATACTCACAGTAATAAACTAAAACTCTCCAAAACCATCTT	<lmxll>	lm	ll	LM	ll	lm	ll	lm	ll	lm	lm	ll	ll	lm	ll	lm	ll	ll	lm	lm	ll	--	ll	ll	lm	ll	ll	lm	lm	ll	ll	lm	lm	ll	ll	lm	ll	lm	ll	ll	ll	ll	ll	lm	lm	ll	ll	ll
r1_43142	AATTCATCATCTGAGGCGGTTCTATTTCTGGAAAAACCAAAGACTTTCAGAGCATCCATCAGCTTTTGACACCTCCTTTCCTTTTCACCAGCTATGGCCAGGTTTCCCAGGAAAGTG	<nnxnp>	nn	np	nn	nn	nn	nn	nn	nn	np	np	np	nn	nn	np	nn	nn	np	nn	np	nn	np	nn	nn	nn	nn	np	nn	nn	nn	nn	np	np	np	nn	nn	np	nn	np	nn	nn	np	nn	nn	nn	nn	nn	np
r1_43147	AATTCAAATATTATTGGGAACTGTAAAGTGAATTATAATGTATTGAATGGAAAACAGTTCTCTGCTGTTTGTCTGAAGAATATGTAACATAATTTCTAATGCTTCTAATGGTCTTAA	<nnxnp>	nn	--	np	nn	nn	nn	nn	np	np	nn	np	np	nn	np	nn	nn	np	nn	NP	nn	--	nn	np	nn	nn	np	nn	nn	np	nn	NP	--	np	np	np	nn	np	np	np	--	np	np	nn	nn	--	np	nn
r1_43165	AATTCAAGAATAAAAATGTGAAAATCAGGTACTTTACACTCATCAATTCAGAAAGTACAAAAGGAACATCGAGTACCATCTCAGAAAGATGTTTTAAAGGTGATAGGATTGTACAAA	<lmxll>	lm	LM	ll	ll	ll	lm	ll	lm	ll	lm	ll	lm	ll	ll	lm	ll	lm	lm	ll	ll	ll	ll	ll	lm	ll	ll	ll	LM	lm	ll	ll	lm	ll	ll	lm	lm	ll	ll	ll	--	lm	lm	lm	lm	--	lm	ll
r1_43212	AATTCCACAGGCCAACTTACGTATTCAGACCTGTCATTGCTCTTCTTCTCACAGTCCTGCTGTAACAACTACTAAAACTACTCCTTGAATGACAGGAAACAAGTTCTACTTCATTTT	<nnxnp>	np	nn	np	nn	nn	nn	np	NP	nn	--	NP	nn	NP	np	nn	nn	nn	nn	np	NP	np	np	NP	np	nn	nn	nn	nn	NP	nn	nn	np	nn	nn	np	NP	NP	np	nn	--	nn	np	nn	np	--	np	np
r1_43229	AATTCCAACAGCTCTGACCCGGTGGCCTCTCCTATTGTTTCTCAGCTGACCAGAGGCGTAATGGGGGCTGATGAGGGGCGCTGGAGTGCGAGCCGGTACACAATAAGGCTGGAAAGT	<nnxnp>	--	nn	nn	nn	nn	nn	nn	nn	np	NP	np	nn	np	np	nn	nn	nn	np	nn	nn	nn	np	np	nn	np	nn	np	nn	--	nn	nn	np	nn	--	nn	np	--	np	nn	np	nn	np	nn	nn	np	np	np
r1_43302	AATTCGTGCCGTTAGCCGTTAAGTTATTGTAGCTTAGCTGAGTTGCACATTCCACCTTTATTTAACCCTCCTCTGCTGGAGTACAAACTGGTTTTAAGACTGGTTTGAGACAGAACT	<nnxnp>	nn	nn	--	nn	nn	nn	nn	NP	np	np	np	np	nn	np	nn	nn	nn	np	np	nn	NP	nn	nn	nn	nn	np	--	nn	nn	nn	NP	np	nn	NP	NP	np	nn	np	np	--	nn	np	nn	np	--	np	np
r1_43385	AATTCATTCATTGTGTGCCTTAACTTTTACTATGAAACGTAAGCCATTACATAAACAGTCGCACCTCTCCTCCTATCACTTCCTGTAACCGTAACTGTAACCTCATATTCCCTGGAC	<nnxnp>	nn	nn	np	nn	nn	nn	np	np	nn	nn	np	nn	np	np	nn	nn	nn	nn	np	np	np	np	np	np	nn	nn	nn	nn	nn	nn	nn	np	nn	nn	np	np	nn	np	nn	np	nn	nn	nn	np	np	np	np
r1_43386	AATTCACAGAGGAGAGTGAGGACAGACCAGACAGACATATTTTTGTTGCTCTGGTGCAGCAATTTCACTGTATTATAGGGCTCTGCAGTTTGTGGAAGTTGTTATATACCAGAGAGA	<hkxhk>	hk	kk	--	hk	hh	hk	hk	hk	kk	hk	hk	hk	HK	kk	hk	hk	hh	hh	hh	hk	hk	hk	hk	hk	hk	hh	--	hk	hh	hk	hk	hk	kk	hk	kk	hh	hk	kk	hh	--	kk	kk	hk	hh	--	hh	hk
r1_43468	AATTCATTATTGAATTTAATCTGGAAAACAAATGTTAAACACAAATCTTTAAGGAAGCTGCGGCTGGATGACAGGTCAGTGTTGGCGGAGGTTTGAGCTCTCCTGAGTGACTTCTCT	<nnxnp>	np	nn	nn	nn	nn	np	NP	np	NP	nn	np	np	--	--	np	np	nn	nn	nn	np	np	np	np	nn	nn	nn	nn	nn	nn	np	np	np	np	nn	nn	np	nn	nn	np	nn	np	nn	nn	nn	--	nn	nn
r1_43507	AATTCATTTGCTATTCAATGATGGATTGCAACGGAAATCGACCACTATGGAAATTTCCAAGGCAGGGAATACCTCTTGCTATCAAGCCTTGTCTCTCTGTATTTATCTGCCCGTCTG	<lmxll>	lm	lm	lm	LM	ll	ll	lm	ll	lm	lm	lm	lm	ll	lm	ll	lm	ll	ll	ll	ll	lm	lm	ll	ll	ll	ll	LM	ll	ll	ll	lm	lm	lm	--	lm	ll	ll	lm	ll	--	lm	lm	lm	lm	--	ll	ll
r1_43584	AATTCTAATACATATCTGCGAGAACCTGTCCTGAAATGCTTTAACTAGCACCTTTGTGGTGTATGTGTACTGTGTGTAAAGAGGGGATTAGTACATATTAGCTGACATTTTTAGATG	<nnxnp>	NP	nn	NP	np	nn	np	np	np	np	np	nn	np	np	NP	nn	nn	nn	np	np	nn	np	np	np	np	NP	nn	--	--	np	np	np	NP	nn	nn	np	np	NP	np	np	--	np	np	np	NP	--	np	nn
r1_43651	AATTCGATGGCAGAGGTTAGGAGAACAGGACTGATCTACATTAACAATACCCTGGGGGTGGGCTCTCTGCAGTTAGACCACAGCCAGGCCAAATCAATGCTCAGTTAGAGCAATCCA	<nnxnp>	nn	np	nn	np	np	np	nn	nn	NP	np	nn	np	nn	nn	np	np	np	np	nn	nn	nn	--	nn	nn	np	np	np	NP	nn	np	np	nn	np	np	nn	nn	nn	nn	np	np	np	nn	np	nn	nn	nn	nn
r1_43673	AATTCACCATAAAAGGACTAACTGAGGACTCCCTTCTTCCCCAAGAAACTCAGGTAGGTCGTCTATAATGGAATTTTTAATGCCCTAATGCTCTAAGTGATTCGATTGTGTGTGGAA	<nnxnp>	nn	np	nn	nn	np	nn	np	nn	np	np	nn	np	nn	nn	np	NP	nn	np	np	np	np	nn	np	np	nn	np	nn	nn	np	nn	np	np	np	nn	nn	nn	np	np	NP	--	np	np	np	nn	--	nn	nn
r1_43725	AATTCATAGTGAGTACAGTCAATACTACTGCCTTTGCCACTTTTTCTGTGGTGAAGGGCAACCCTATGTAGGGAAGGTTTTGATGGATGCCTTACAAATCCGCACTAAAGACGATAC	<lmxll>	ll	lm	LM	lm	lm	ll	ll	lm	ll	lm	lm	lm	ll	lm	ll	ll	lm	ll	ll	ll	ll	ll	lm	lm	lm	ll	ll	ll	lm	lm	lm	ll	lm	lm	lm	ll	ll	ll	lm	lm	ll	lm	ll	ll	ll	ll	lm
r1_43778	AATTCTTTTCTGTTTGTTCTTTCTTTGTCGTACTTTATTTCTCTTTGTTGTCTATGAATCATTCTTCCTCTTTCATTTCTTTCTTTCTTTTTTGTCTTTTTTCTTTCTGTCTTCCTT	<lmxll>	ll	lm	ll	lm	lm	lm	lm	ll	lm	ll	lm	ll	ll	lm	lm	lm	ll	lm	ll	ll	ll	lm	LM	ll	lm	lm	ll	LM	lm	lm	lm	ll	ll	lm	lm	lm	ll	lm	ll	ll	ll	lm	lm	lm	lm	lm	lm
r1_43895	AATTCAGACCGAAATCAACTTTGCGTTAAGACAATGCAAGGGGCTGCGTTGGGGTGTGTTGTTTGAAGTCCAGTTGGAGCAACAGCTTAACGTGTTTAAAGGTTTATCAGAAGCAAA	<nnxnp>	np	np	nn	nn	nn	np	np	nn	np	np	nn	np	--	nn	np	--	np	--	np	nn	np	nn	NP	np	np	nn	np	np	np	nn	np	nn	np	nn	nn	nn	np	np	NP	nn	np	np	nn	nn	nn	nn	np
r1_43931	AATTCTTTTGCCAACATATTTGCTTTTGCTTTATTATTTACAGCCTCTACACCATTGAGGTGAAGGACAGGAATTGTGGACTGCCAGAATATTCCTGTCATTCAATGAACTAATTTC	<hkxhk>	hk	hh	hh	hk	hh	hk	hh	hk	kk	kk	HK	hk	HK	hk	hk	hh	hk	kk	hh	hh	hh	hh	hh	hk	hh	hh	--	hk	kk	hh	hh	hk	--	hh	hk	kk	hh	hk	hh	--	hk	kk	hk	hk	--	kk	hk
r1_43960	AATTCTTGTGTAAGAAACGTAGGTGTGTGAGAAGGAATAGGAAATCAATCCAACACGTTCTGGATTTTCCTCATAACTTTAGTGAAGTCCGAACACAGATCAATCAAGCCATTACAC	<nnxnp>	np	np	nn	np	nn	nn	np	nn	NP	nn	np	nn	nn	np	nn	--	np	np	np	nn	NP	np	np	nn	np	nn	nn	--	np	np	nn	nn	nn	nn	np	nn	np	nn	np	NP	np	np	nn	nn	--	nn	nn
r1_44002	AATTCTGCTGTCTACCAAAAACTCCTGAAGGAGATTGTCCGGCCATCTGTTCGTGACCTCAAGCTGAAGCAGATTCTGCAGCAGGACAATGACCCAAAACACACCAGCAAGTCCACC	<nnxnp>	nn	--	--	NP	NP	np	nn	nn	nn	nn	nn	np	NP	nn	nn	nn	nn	nn	nn	nn	np	np	nn	np	nn	nn	np	nn	--	nn	nn	nn	nn	nn	nn	np	nn	np	np	nn	nn	nn	nn	nn	NP	nn	np
r1_44173	AATTCAAAAAATCTATCATAAAATACCGTGGTTGGTCTGCTTTGTGTTCACACCACAAATGGACCACACCAGATTCCACTTGGAACCGTTACGAGACCCTCCTTTTTAAGCGGTCTC	<nnxnp>	nn	np	NP	nn	nn	np	nn	nn	nn	--	np	nn	nn	np	nn	NP	np	nn	nn	np	np	np	nn	NP	np	nn	np	np	np	nn	nn	NP	nn	NP	nn	np	nn	np	np	np	nn	nn	nn	nn	np	np	np
r1_44215	AATTCACAAGTGCTACGCTGTCATACAGTCACAGCGCAGGTGCTACCGCTTAGTTTCCACTGCTACTTTTCATTGCAAGCTTACCTTGAGATTTGGGAAATGTATTGTCATTCTCTA	<nnxnp>	nn	--	NP	np	np	np	nn	nn	nn	nn	nn	np	np	nn	nn	nn	nn	nn	nn	nn	np	np	nn	np	nn	nn	np	nn	np	nn	nn	nn	nn	nn	nn	np	nn	np	np	nn	nn	nn	nn	nn	np	nn	np
r1_44287	AATTCCAAGACGTCTGAAAAGTGACATATTTGATCACTTGACTGTGAGCCAGTATGACCAGAAACACACAGAGGAAGTGACGTCCTAATGTAAAAACCAGCACACCAGATCATATCT	<lmxll>	lm	--	--	ll	--	lm	lm	--	lm	ll	ll	ll	LM	ll	ll	LM	ll	lm	lm	lm	LM	lm	ll	ll	ll	lm	lm	ll	ll	ll	ll	LM	ll	ll	ll	lm	lm	lm	ll	--	lm	ll	lm	lm	--	lm	ll
r1_44432	AATTCTTGTGCAGTAGATAAGAGTCAAACCTCAGAGGCTGCAGTTTGTTTCCCACTCTGTCTCAGACTCGTGCCCTCACAAACTCACTCACACACACTGCAATCAGTCAAACAGTGT	<hkxhk>	hk	HK	hh	kk	hk	kk	hh	hk	hk	hh	hh	hh	hk	HK	kk	hh	kk	kk	hk	kk	HK	hk	kk	hk	hk	kk	hh	HK	--	kk	hh	hh	hh	hh	hh	hk	hk	hk	hk	hh	hk	hk	hh	hh	kk	hk	HK
r1_44564	AATTCGATATGAGTGACCAGAGCGGGAACTCAGAAGCGAGAAGTTGGGGGTTTTTTTGTCTTTTCTTTTTAGTCAGTCGGCTACAGGACATCACTGTCTTTATGAGTGTTTGAGAGA	<lmxll>	lm	ll	lm	ll	LM	ll	lm	ll	lm	LM	ll	ll	lm	ll	LM	ll	ll	lm	lm	ll	ll	ll	ll	lm	ll	ll	--	--	ll	ll	LM	lm	ll	ll	lm	ll	lm	ll	ll	--	ll	ll	lm	lm	--	--	ll
r1_44665	AATTCTCTTGCCAATTTAAGTTACTTTCTGAAACGAATGTGCATCAGTGCTCTCAGAGTGTATGTTGTAAGATGCTCTGTGTGGTTCACCTCCTGCACCTCCTGAGTTTACACCTTG	<nnxnp>	nn	--	nn	nn	nn	np	nn	nn	np	NP	nn	nn	nn	np	nn	--	np	nn	np	NP	NP	nn	NP	np	nn	nn	np	--	NP	nn	np	np	nn	nn	np	NP	--	np	nn	np	np	np	np	np	--	np	np
r1_44822	AATTCAATGCAATTCCATAGTTTGCCACTTTTGTTTAAATTATTTGCAATTTCTGGTAGCCTGTATGAACTGTTTGTGTCTCGTACAAATATGAAAACAATCTGTGGTATGGTTGCT	<nnxnp>	np	nn	np	np	np	np	np	np	nn	nn	nn	np	np	np	np	np	nn	np	nn	np	--	nn	np	np	np	nn	--	np	np	np	nn	nn	nn	np	np	nn	np	nn	np	--	nn	nn	np	np	--	np	--
r1_44934	AATTCATCTCTTGACAGGGCTAACTTTTGAAGGAACAGAGATCCTTCTGAGTTGTTTTGATAATGATAATGCAAAATAGACTCGGTGTGAGAGAGCCAAGACTGTGCACAAATTTTG	<hkxhk>	hh	hk	hk	hk	kk	kk	kk	hk	hk	hk	hk	hh	hh	hk	kk	hk	hh	hk	hk	hk	HK	kk	kk	hh	kk	hk	hh	kk	kk	hk	hk	hk	hh	hk	kk	hk	hk	hk	hh	hh	hh	hk	hk	hk	hk	hk	kk
r1_45027	AATTCTGTATGATTGCCACTCACTTCCAGAACAGACTCAGTCATTTTGAAGGAGCCCATTTAAATTAAGCTCTATAGCTTCACACTTCAGATGTTTTTTTATTCTTGGTTTATCAGT	<nnxnp>	np	nn	np	nn	nn	np	np	NP	np	nn	np	np	nn	np	nn	nn	np	nn	np	nn	np	nn	nn	nn	nn	np	nn	nn	np	nn	nn	nn	nn	nn	np	nn	np	np	np	np	np	nn	nn	nn	np	np	nn
r1_45033	AATTCATTTGCATAATAATGTGATGTTGGCAAAGTGCATTTTAGCATTTTTCTATAAAATTAACTATATCAGCTTGAGTACTAATAAACAATGTTCTTCTGTGTAGATTCTGCACTA	<nnxnp>	np	nn	NP	np	np	np	np	np	nn	nn	nn	NP	--	np	np	np	nn	np	nn	np	--	nn	np	np	np	nn	nn	--	np	np	nn	nn	nn	np	np	nn	np	nn	np	np	nn	nn	np	np	np	np	nn
r1_45147	AATTCAGTTTAGAGAAATACACAATGGTAAAAATAGTATAAATTATAGTATATATATTAGCCAGGCAAATCAAAACTTTTTGATGAATGTGCATTTCTGTGTTGATACAGGATCACC	<lmxll>	ll	ll	ll	lm	lm	lm	lm	ll	lm	ll	lm	lm	lm	lm	ll	ll	lm	lm	ll	lm	ll	ll	ll	ll	lm	lm	--	lm	lm	lm	ll	lm	lm	lm	lm	ll	lm	ll	lm	--	ll	lm	lm	ll	--	ll	ll
r1_45218	AATTCAAGACTATTGTAAATTCTAGGATAAATGACTCCACTGTCTCTTTTCTTAGTCTAATTGTTAATTTAGTATTATCTGTCTTCAGTATTGTTTTATCTGTTGCCTGATTTTGTA	<nnxnp>	np	nn	NP	np	np	np	np	np	nn	nn	nn	np	np	np	np	np	nn	np	nn	np	np	nn	np	np	np	nn	nn	np	np	np	nn	nn	nn	np	np	nn	np	nn	np	np	nn	nn	np	np	np	np	nn
r1_45288	AATTCAATCTAGCGGCTTGTATTGAGTGGGAAGGTGAAATTATCAGTTGTAGTTTTATGTATTCCTTGTGCGCTGCTTTCACATACTACATTTTTGGATGTAAATCAGATATTAAAC	<nnxnp>	nn	np	--	nn	nn	nn	np	nn	np	np	nn	np	nn	nn	np	np	nn	np	np	np	np	nn	np	np	nn	nn	nn	nn	np	nn	np	nn	np	nn	nn	nn	np	np	np	nn	np	np	nn	nn	np	nn	nn
r1_45358	AATTCAGTTTCTGTTTTGAGTCATCAAGGGGAAATTGAGGTCAGTGAGTCAGTCTGCATAGTTTACATATACAGTATATGTATTCAACACCCACAGTGACAAGCCGCTGTGCAGTAA	<nnxnp>	np	np	np	np	nn	np	np	nn	nn	nn	np	nn	np	nn	nn	np	nn	np	nn	np	np	nn	np	np	np	nn	np	nn	nn	np	nn	nn	np	nn	nn	nn	np	nn	nn	--	nn	nn	np	np	--	np	nn
r1_45419	AATTCTTGGACTGGAGACTGAGGAAAGCGAAAGCATTTGCTAAGAATGTTTTTATTAACAAAAACTAAACTTCAGAGGATTGAAATCGATTACATATCGTCATAGTTTTGACCGTAA	<nnxnp>	np	--	--	np	nn	nn	np	nn	nn	nn	nn	nn	nn	np	nn	nn	np	nn	nn	nn	nn	np	np	nn	np	np	np	np	--	np	np	np	nn	np	nn	nn	np	np	np	nn	np	np	nn	nn	nn	nn	np
r1_45434	AATTCAAAACTGTGACTGAGGAATGACACAGGCAAGTAACAACTGGGACAGAACAGTTGACAACAACAACAAAAATAAAAAATAAAACAGAAGTAAGTCCAAGCTGTGTCTTATCTT	<nnxnp>	np	--	nn	nn	nn	np	np	np	np	nn	np	np	nn	np	np	np	nn	nn	nn	np	np	np	np	nn	nn	nn	nn	nn	nn	np	np	np	np	nn	nn	np	nn	nn	np	nn	np	nn	nn	nn	np	nn	nn
r1_45449	AATTCTCAAATAATAAGCAGCACTCAATACATTCTCACAGAGAAATTAAGAACAATAAGAGTATAGAATATTGTTTTTAATCAGTAATTAGTGCTCAACTCTGTACAGTAAACATCT	<nnxnp>	np	NP	nn	np	nn	np	np	np	np	nn	nn	np	--	np	np	nn	nn	nn	nn	np	nn	np	np	nn	nn	nn	nn	nn	nn	nn	np	np	np	nn	nn	np	np	np	np	np	np	nn	nn	nn	nn	np	np
r1_45450	AATTCGTTTAATGGGGGTAGATTTGTGACAAAATCTATTGAAAGTTGTGACCAGGGTCGCTGGGGGATGGGCAAGGGTTGTAGCAAACCAGACGGTAACTCTTTCGGTGTTTTGGAA	<nnxnp>	np	nn	np	np	nn	nn	nn	nn	np	np	np	np	--	np	nn	nn	nn	np	nn	nn	np	np	nn	nn	nn	nn	np	np	--	np	nn	nn	np	nn	nn	np	np	np	np	nn	nn	nn	np	nn	--	np	np
r1_45497	AATTCAGCTACTCCGGGGACAGAAGTCAAAGAATATTTAGGCAATTTGTTGCAGATTTAGCAAGAGCTGCACAATTAGTCAAAAGAATATTGAAAGTGCAGTACTGATAACTGACCA	<hkxhk>	hk	hh	hh	kk	hk	kk	hh	hk	hh	hh	hk	hh	hk	hk	kk	hh	kk	kk	kk	hk	hk	hk	HK	HK	kk	kk	--	HK	kk	kk	hk	hk	hk	hk	hh	hk	HK	hk	hk	--	hk	hh	hh	hh	--	hk	hk
r1_45540	AATTCATCTTTGTGTGGTGGTTGGAACATTGAACTGTAAAAAATCTGGCTGGACTGATAGTGAACAAAACCGCTGCGGATCAGTTATGGCCCTTAATTCCCTCTCCAGATACTGACA	<nnxnp>	nn	nn	np	np	np	np	nn	nn	nn	nn	--	np	NP	nn	nn	nn	nn	nn	nn	nn	NP	NP	nn	np	nn	nn	np	nn	NP	nn	nn	nn	nn	nn	nn	np	nn	np	np	nn	nn	nn	nn	nn	NP	nn	NP
r1_45541	AATTCCTGTTGCTTGCCCCAGCCAATATCACCCCTGCTATCCAGTCCAATCCTGGTGACCTAACACCAAATGTGAAACCCTCTGCCCATAACCTAGGCGGGATTTTTGATTCTAACT	<nnxnp>	nn	nn	--	nn	nn	np	np	nn	nn	nn	nn	np	np	np	np	--	np	nn	nn	nn	np	nn	nn	nn	np	np	np	np	np	nn	nn	nn	np	NP	nn	np	nn	nn	np	NP	np	nn	np	np	--	np	np
r1_45624	AATTCACCCTTAAGTGCACACTTGCTTTTATGCCTGTTTTTCACATCTGTATAGTAAACTGCTCTTATGACTAGTAGTACTGTTAACTCATTATCGTCAATTATCACAGTGTGACGC	<nnxnp>	nn	nn	NP	np	nn	nn	nn	np	nn	np	np	nn	np	np	np	nn	nn	nn	nn	np	np	nn	nn	np	nn	nn	np	nn	--	nn	nn	nn	np	NP	nn	nn	nn	np	np	np	np	nn	nn	nn	nn	nn	nn
r1_45645	AATTCTGCAAAGCCACTACAGGGTATCGCTCTTTTCAGTGAGTCATATGAGGCCAATCGCTTCAGGAAATACTTGTAGCTGACATAGATGTTTTATTTCTCCCTATCTACGTGTGCT	<lmxll>	ll	ll	lm	ll	lm	ll	ll	lm	ll	lm	ll	lm	ll	ll	ll	ll	lm	lm	ll	ll	lm	lm	lm	lm	ll	ll	ll	LM	ll	ll	ll	lm	ll	lm	ll	lm	lm	ll	ll	ll	lm	ll	ll	lm	lm	--	--
r1_45660	AATTCAACATTTGGCCAGTGGCTCTGAGTGGTTAAAGGCTGATTGTCCACACTAAATCAGAAAAGTTTGAAAATGATGTGTCCGCATTAGCTTCTTCTTGTAAAGGTCGCTGTTCAA	<nnxnp>	nn	np	np	nn	np	np	nn	nn	np	np	np	np	np	nn	np	np	nn	np	np	NP	np	nn	nn	np	nn	nn	nn	--	nn	nn	nn	--	np	nn	np	np	nn	nn	nn	np	nn	nn	nn	np	np	np	--
r1_45699	AATTCAGATAAAAGTTCAGAATAAGGACCAGGAGCGAGGTACACTATAACAAATAGAATTGGGTCGTGTTTTCCAGGTTGGGTGTGAAAGACTAAGAACAAGGCTTTCGAATGAGTT	<hkxhk>	hk	kk	hk	hk	HK	kk	hk	hh	hk	hh	kk	hh	hk	kk	hh	kk	hk	hh	hk	kk	hk	hk	hh	hk	kk	kk	kk	hk	kk	hk	hk	hk	hk	hk	hk	hk	hk	kk	hk	kk	hh	hk	hk	hh	hh	kk	hk
r1_45959	AATTCCCACCCACCAGAGACACAACCCCATTGCAGTCTACTGAGCTGTGCCTGATCCCATTGGGTGGAAGTAGGCGATGTGACAAGAAGCTGCACTGGCTCATACTGCTGCTGCGTC	<nnxnp>	nn	np	np	np	nn	np	nn	nn	nn	np	nn	np	nn	np	np	nn	np	np	nn	np	nn	nn	np	np	np	nn	nn	nn	np	nn	np	nn	nn	np	np	np	np	np	nn	np	nn	np	np	np	nn	np	np
r1_45994	AATTCTGCTGTCTACCAAAAACTCCTGTAGGAGAATGTCCGATCTGTTCGTGACCTCAAGCTGAAGCGAACTTGGGGTCTGCAGCAGGACAATGATCCAAAACACACCAGCAAGTCC	<nnxnp>	NP	nn	--	np	nn	np	np	np	NP	np	nn	np	--	np	nn	np	nn	np	np	nn	np	np	np	np	np	nn	np	np	np	np	NP	np	nn	nn	np	np	np	np	np	nn	np	np	np	np	np	np	nn
r1_46025	AATTCGAGAGACAACATTGTGCAAACATTAGACAAGTCCAAAAGAAAACAGATACAGTACTGCCCTCTTGTGTTCCTCTAGCAGCATTACAAAAATAAATGCTTTTTATTTCGGCCA	<nnxnp>	np	nn	np	np	np	np	np	--	nn	nn	nn	np	NP	np	NP	np	nn	np	nn	np	NP	nn	np	np	np	nn	nn	np	NP	np	nn	nn	nn	--	np	nn	--	nn	np	np	nn	nn	np	np	--	np	nn
r1_46049	AATTCACTGCCCCCTGTTAACTCCAAACAGAGAAGTGTGCGAGTGAACTATTCGGAAGGAGCTACGCCAGTGACAGTGACAGTTTTCAGGCTGTGATCATTCACAGTGTGGAGGAAG	<nnxnp>	nn	nn	nn	nn	nn	np	nn	nn	nn	nn	nn	nn	NP	np	np	nn	np	np	nn	nn	nn	nn	np	np	nn	nn	np	nn	nn	nn	NP	--	nn	np	nn	np	np	nn	nn	np	nn	np	nn	np	nn	np	nn
r1_46145	AATTCCAAGGTAAAGAAGCAGATTCATCACTTAGTGGAAGACGAGCTGCTGGAGAGGAAAGCGACCTAGCCGAGCCAAAACTGTGAGTGAAACATCGCTGTCACTGTTCCAAGATGA	<lmxll>	ll	ll	lm	ll	ll	ll	ll	lm	ll	ll	lm	lm	ll	ll	lm	ll	lm	ll	lm	lm	LM	ll	ll	lm	ll	ll	ll	LM	lm	ll	ll	ll	ll	lm	lm	lm	ll	lm	ll	lm	lm	ll	ll	lm	ll	lm	ll
r1_46171	AATTCAGCCCTCATTAATTGTATTATTTACACCTGTGATTTTCCTGCTGTGACAAAATGTCTTTCGTGAAAAAATTTATATTTAGATGATGCAGCATACAGTTTAGCAACAACATTT	<nnxnp>	np	--	nn	nn	nn	np	np	np	nn	np	np	nn	nn	nn	nn	--	np	np	np	np	NP	nn	nn	NP	nn	nn	--	np	np	nn	nn	nn	nn	nn	np	np	--	np	np	--	nn	NP	np	np	--	nn	nn
r1_46200	AATTCTCTTGCCAGGCTATACCAAGTTTTAGCAGCCCAGGTAAAAATATATTATATACAAGCAATTTCTTCACACAAGTAGCCCTGTTAGACCAGAGCCAAAGCTTGCATCTTTATA	<nnxnp>	nn	np	--	nn	nn	nn	np	nn	np	np	--	np	--	nn	NP	nn	np	nn	nn	np	nn	nn	nn	np	np	nn	np	np	nn	nn	nn	nn	nn	nn	nn	np	nn	np	np	np	np	np	np	nn	nn	np	NP
r1_46340	AATTCTTGCCAAATTACCAGCTGTGGTTAATCGTCCGCCATAAGCCTCAGTCAGATGTGAACATACATACGCAGGTACAAATATACTCACAAAAACACACACGCTTGCACAAATGCA	<nnxnp>	nn	--	np	np	np	np	nn	nn	nn	nn	nn	np	np	nn	nn	nn	nn	nn	nn	nn	NP	np	nn	np	nn	nn	np	nn	np	nn	nn	nn	nn	nn	nn	np	nn	np	np	nn	nn	nn	nn	nn	np	nn	np
r1_46466	AATTCACCTAAAGCATCAGCTGCAGTGGTGCTGAGGTTCACAGTTCACAATTCATTTTAGTTTGTATTAGATTTCACTGTTTCTCTATCTCTCTCTTTCTGTGTGTCCTACTGCTCT	<lmxll>	lm	lm	LM	lm	lm	ll	ll	lm	lm	ll	ll	lm	--	ll	ll	ll	ll	ll	lm	lm	lm	ll	lm	ll	lm	LM	ll	ll	lm	LM	lm	lm	lm	LM	lm	lm	lm	lm	ll	lm	lm	ll	lm	ll	ll	lm	lm
r1_46520	AATTCATGATTCCACAGCAAGTCTTCCAGGTCCTGAAGCAGCAAAACAGCCCCAGACCATCACACTACCATCACCATTTTTTACTGTTGGTATGATGTTCTCTTTCTGAAATGCGGT	<nnxnp>	nn	np	nn	nn	nn	nn	np	nn	NP	np	nn	NP	nn	nn	np	nn	np	nn	nn	np	--	nn	nn	np	np	nn	np	NP	nn	nn	nn	nn	nn	nn	nn	np	nn	np	np	np	np	np	np	nn	nn	np	np
r1_46543	AATTCCATTGATTTGGGCATTTTCTCATTAAGCAAGAGGAATGGATCTGATAATGAAGCACTGACACAGCGCACCGAAAAGAGCGCCGAATGGACTGGATAGACCGATGCACTGATT	<nnxnp>	np	np	nn	np	nn	nn	np	nn	np	nn	NP	nn	nn	np	nn	NP	np	np	np	nn	np	np	--	nn	np	nn	nn	np	np	np	nn	nn	nn	nn	np	nn	NP	nn	np	--	np	np	nn	--	--	nn	nn
r1_46636	AATTCTCAGCCCAAACCCGAGTGAGGCCAAGCCCACTCGACCTGATGGCTTTGCACCAGTTTGGGATCTAGTTGTTATTTATTATTCTGCCATTTACGTATGTGAAACACTGCTTAC	<nnxnp>	nn	nn	np	nn	np	np	np	np	nn	np	nn	--	nn	nn	np	nn	nn	nn	np	np	NP	np	np	nn	np	nn	nn	NP	np	nn	nn	np	nn	nn	np	nn	np	nn	nn	nn	nn	nn	nn	nn	nn	np	np
r1_46650	AATTCAAAACAATAAGTCACTTATATAATACAAATACAAGTCAAACCACATTGAATGAAATATTTAATTTTAAAATGTATTTATATGTTTGTTCTTTATCAAAGAACATCTCCACTG	<lmxll>	lm	--	LM	ll	ll	ll	ll	lm	ll	lm	ll	lm	lm	ll	ll	ll	lm	ll	lm	lm	lm	ll	ll	lm	ll	ll	lm	ll	ll	ll	ll	lm	lm	ll	ll	ll	lm	ll	lm	lm	lm	ll	ll	ll	ll	ll	ll
r1_46869	AATTCAGCCATCATTCATTTTATTATTTACACCCGTGCTCTCCCTACTGTGACAGGTCAAATTGTCCTCTGTGAAAAAGGTCTATTGTGAAGGGCCCCCCTTGCTCTCAACAGAGGC	<lmxll>	ll	LM	LM	ll	LM	ll	lm	ll	lm	LM	ll	ll	--	ll	lm	ll	ll	lm	lm	ll	LM	ll	ll	lm	ll	ll	--	LM	LM	ll	lm	--	ll	ll	lm	ll	lm	ll	ll	--	ll	ll	lm	lm	--	ll	--
r1_46870	AATTCTGGTTGGAGTACAGCTCTCTGTAAGTTAGCAATGATCCTTATAATAACTCACTCCAGTGTCTAGTCTAAATGATTACCGCCCTGTGGCTCTCAACCTCATTCTGATGAAGTG	<nnxnp>	np	--	NP	np	nn	np	np	np	np	NP	nn	np	NP	np	nn	np	nn	np	np	nn	np	np	np	np	np	nn	np	np	np	NP	--	NP	nn	nn	np	np	NP	np	np	nn	np	np	np	np	NP	np	nn
r1_46899	AATTCCTCTGGAGATGGGCAAAAAAGGTGGATGAACCCCTCTGGAGGCTGGCAGTGTAATCCCTCAGGAGGTCGAGCTGGTAGCTGGCAATGTAAATGGAACTGCTCTGGAGGCCAG	<nnxnp>	np	nn	np	np	nn	np	np	NP	NP	np	nn	np	--	np	nn	np	nn	np	np	nn	np	np	NP	np	NP	nn	np	NP	np	np	np	np	nn	nn	np	NP	NP	np	NP	nn	np	np	np	np	np	np	nn
r1_46987	AATTCAGATCAACATTTCTTCATCCATAGCCTGACTTCTGAGGAAAAACGTCCCTATAATCCAATCCTGTCCCGCTGTAAATGGAGCTTGTTGTATTTTGTTGTTTTTGTGTAACTC	<nnxnp>	nn	--	np	np	nn	nn	nn	np	np	np	np	nn	np	nn	np	nn	nn	nn	nn	np	np	np	np	np	nn	nn	nn	np	nn	np	np	np	np	np	nn	np	nn	nn	nn	--	nn	np	np	np	--	nn	np
r1_47026	AATTCTGTTTCAGTGGAGGAAAAATGTTCCCAGAGCCTTTGTCTGATCTTGAGAGCACTTCACTTCTTTTGTAATCCTCCCTGCTCCACTAACAGTGGGGACTGTAGTTCAGTGTTA	<hkxhk>	kk	hk	--	HK	hh	hk	hh	hh	hk	hh	hk	hh	hh	hk	hk	hh	hk	hh	hh	hk	hh	kk	hk	hk	hk	kk	--	hk	hk	kk	--	--	hh	hk	hh	hk	kk	kk	kk	--	hk	hk	hk	hk	--	kk	kk
r1_47125	AATTCATCCTACTAACAGGTATTGTCTGTGTAGCCAAAGCTTGTTATGGCTTATTCCTCTGTGCCAAAAAATTTGCTACAGAGGAATTTCCTTTAATCTTTCCACATTGAAAACTCA	<nnxnp>	nn	np	nn	nn	np	nn	np	nn	nn	nn	np	nn	np	nn	np	nn	np	np	nn	nn	np	np	nn	nn	np	np	np	nn	np	np	np	nn	np	np	nn	np	np	nn	np	--	nn	np	nn	np	--	np	np
r1_47362	AATTCACTGTTCACTGAAATGTCAAAACAATGATGATGGCTAAATGATGAAAATGGCTAAATCTCTTCCTTTTCCTCTGCTTTCATTTAGCAAATGCCAAATTGTACATTACTACCA	<nnxnp>	nn	nn	np	nn	np	nn	np	np	nn	np	np	nn	nn	np	nn	np	nn	nn	nn	np	--	np	nn	nn	np	nn	--	nn	nn	np	nn	nn	np	np	np	np	nn	nn	nn	--	nn	nn	np	nn	--	np	nn
r1_47424	AATTCGCTAACTGTAAGTCCTGATGTTTACTATGCATATACATTTGCTAACGTTAAGTCAATGTTACTGTGCTGCTGGCTATGTCAACTTGTGGCAAATTTGCTAGCAAGTCACGTT	<nnxnp>	--	np	np	nn	nn	np	nn	nn	nn	nn	np	nn	nn	np	nn	np	np	nn	nn	np	NP	np	nn	np	np	np	np	--	np	nn	nn	np	nn	np	nn	np	np	np	nn	np	nn	nn	nn	nn	np	np	nn
r1_47437	AATTCATTAGGGTCAAATGTGGCGGCATTGCATCCTACTGACGCCGATTCAAAATACCGAACGTCAACGTCGCTGAGTGGCACCCGCTCACTGTCTGAAAGCACCATTAGTCTTGTT	<nnxnp>	np	nn	NP	np	np	np	np	np	nn	nn	nn	np	np	np	np	NP	nn	np	nn	np	NP	nn	np	np	np	nn	nn	np	np	np	nn	nn	nn	NP	np	nn	NP	nn	np	np	nn	nn	np	np	np	np	nn
r1_47542	AATTCCCCCCAAAGCACTGTGATGACATTGACTCAGAAATATGAGAAATTGTCAGCTGTATTGATGCTCTTCATTTTCAATCAACTTGCACAAAAGTCAAAACATCACACCAGGTCA	<nnxnp>	np	nn	np	np	nn	np	np	np	np	np	nn	np	np	np	nn	np	nn	np	np	nn	np	np	np	np	np	nn	np	np	np	np	np	np	nn	nn	np	np	np	np	np	--	np	np	np	np	--	np	nn
r1_47635	AATTCATTTGGACTCAGTGATCCAGCTGCGATGATGTCCTGACAGCTCCTCTCGTTCGTTCCAGCCTCTTCCCTAAGCCTGGCTAGCGAGCTAACTTGGCTAACTAGCAGGTTTTCA	<nnxnp>	np	nn	np	np	np	np	np	np	nn	nn	nn	np	np	np	np	np	nn	np	nn	np	np	nn	np	np	np	nn	nn	np	np	np	nn	nn	nn	np	np	nn	np	nn	np	np	nn	nn	np	np	np	np	nn
r1_47647	AATTCTTGTAGTAGCTTGTGCCTTAGCAACTCACTGTCCTTTTGTGCAAAAGTAGAGCGGAAACTGCTTCCTTGAAACATACTCAAACGCAGCCCTGGATCATTATCCAAGCTACTA	<nnxnp>	nn	np	np	np	nn	np	nn	nn	nn	np	nn	np	nn	np	np	nn	np	np	nn	np	nn	nn	np	np	np	nn	nn	NP	np	nn	NP	nn	nn	NP	np	np	np	np	nn	np	nn	np	np	np	nn	np	np
r1_47821	AATTCCTCTGTTCATACAAACACAAGGGCTCAGAGTAAACAGAGCAGGACCGGTGGAGCTGAAAGCAAATATGCCAATGACAACAAAAAAATATAACTGTAGATAATATAACTGAAG	<nnxnp>	np	nn	np	np	nn	np	np	np	np	np	nn	np	np	np	nn	np	--	np	np	nn	np	np	np	np	np	nn	--	np	np	np	np	np	nn	nn	np	np	np	np	np	--	np	np	np	np	--	np	nn
r1_47839	AATTCAATCAGCCATATATTTTGTTGACTAAAGTAGTTGAATGAGAACTTCATCTTAAATTGCAGTGCAGACCATAAAGCCTTCAATCAGGAAAAAAAAATAATGCTCACATTTCAT	<nnxnp>	nn	np	NP	np	nn	np	nn	nn	nn	np	np	np	nn	np	np	nn	np	np	nn	np	--	nn	np	np	np	nn	nn	--	np	nn	NP	--	nn	np	np	np	--	np	nn	np	nn	np	np	np	nn	np	np
r1_47875	AATTCAGCTCTACTGAGCGTTTTAGCATCCTTCAGCTCATTGTTTTGGTTTTATGGCTCACAACTTTACTGTTTTCATTTAGTCTCACCATTCTCATTAGTGCTGTTTCCAGTCGCA	<hkxhk>	hh	HK	hh	hk	hk	hh	HK	hh	hk	hk	--	hk	kk	hh	kk	--	hh	hk	hh	hh	HK	hk	hk	hh	kk	hk	hk	hk	HK	kk	HK	kk	hk	hh	hk	kk	kk	kk	hk	kk	hk	hk	hk	hk	hh	hk	hk
r1_48039	AATTCAGCCATTTTTAATTTTATTATTTATAGGATGACACTCAGGGAAATACGCTTCTGAATTTTGCTCTTGTTGTAAACATTAATTGGAGTTCCCTCTGAGGTTTATAGTACATCA	<hkxhk>	hk	hh	hh	hh	hh	hh	hk	kk	hh	hk	hk	kk	hk	hk	hk	hk	kk	hh	hh	kk	hh	hk	hk	hk	hh	hk	--	kk	hk	kk	hk	hk	hh	hk	hh	kk	hk	kk	hh	--	hk	kk	hk	hk	--	kk	kk
r1_48045	AATTCTCTGTGGGCTCATCACTACGAGTGATTCCTTTCACATTAAACGTAGTTATTTGATTCACTGTTACAGTAATATAAAAACATTCATTAGTGCAGCTTTAAATATAAATAGAGA	<nnxnp>	np	nn	np	--	nn	np	nn	nn	nn	nn	np	np	nn	np	np	nn	np	np	np	nn	NP	nn	nn	np	nn	np	--	nn	np	nn	np	np	np	np	nn	np	np	nn	nn	--	np	np	nn	np	--	nn	np
r1_48124	AATTCTTCTAAAGCAGCAGACAGCTGCTGTTGTCTCCCTCTCAGTGTGGCCTGCTAGCCAGCAGACACACAGCAGAAATGAACTCTCAGCCATTTTTAGCATACATATCAATATGCA	<nnxnp>	nn	nn	--	np	nn	np	nn	nn	np	np	np	nn	NP	np	nn	np	nn	np	np	--	np	nn	nn	nn	np	nn	np	nn	np	np	nn	nn	np	--	np	nn	np	NP	np	nn	np	np	np	nn	nn	np	nn
r1_48216	AATTCAACACTACTCGTGGAAATGTTCAGTTACAATGATATCTTTGACCCTGAAATGTGTGGGATTTTTCAGTTTCTATAGCTGTGGTAAAATGTGGTTCCAAAATCAGATGCAGTC	<nnxnp>	np	nn	np	np	nn	np	np	np	np	np	nn	np	np	np	nn	NP	nn	np	np	nn	np	np	np	np	np	nn	np	np	np	np	np	np	nn	nn	nn	np	np	np	np	--	np	np	np	np	--	np	nn
r1_48297	AATTCACAATCCCCACTACCCTTTGTTGCCTTTTAGATCCACTGTTGTCTTTTAAGTTCAGAGAAAAAGCTGCACAGGTAAGAGATGGTCCAGCAGGGGAACAGCGCGTGTTGTTTT	<nnxnp>	np	nn	NP	np	np	np	np	NP	nn	nn	nn	np	NP	np	np	--	nn	np	nn	np	np	nn	np	np	np	nn	nn	np	np	np	nn	--	nn	--	np	nn	NP	nn	np	np	nn	nn	np	np	np	np	nn
r1_48352	AATTCCAGGAGAAAGAGCGAGTACAATGGGCTTTTGCCTTTTGTCTGTCTGCTTGTCCGTCTGCTTGTCTCTTCTCTCAGAGGGTTGAGAGGAGGAGGGGGGTCAGCAGACACACAC	<nnxnp>	nn	nn	NP	NP	np	np	nn	nn	nn	nn	nn	np	--	nn	nn	nn	nn	nn	nn	nn	nn	np	nn	NP	nn	nn	np	nn	np	nn	nn	nn	nn	nn	nn	np	nn	np	np	nn	nn	nn	nn	nn	np	nn	np
r1_48419	AATTCTACATTGTGTAGATTTACATCTATTTATTGTAGATGATAAAAAAATAGGCTGTTGTGATGGATAGAAGCACATCTGAATCATTGTGTGCCAGCTCAGCAGAAAGAGTTAATT	<nnxnp>	np	nn	--	np	np	np	np	NP	nn	nn	nn	np	NP	nn	np	np	nn	np	nn	np	nn	np	np	np	np	nn	np	--	np	np	nn	nn	nn	np	np	nn	np	--	np	np	nn	np	np	np	np	np	nn
r1_48425	AATTCCAATTCCTGACAAATCTAAGATATTTCATCATTGTCGTGATTATATGATTCAAAAATCATACAAAAATCCAATATTGCAATAAGGCAGATGTACTCATTGATTTGCTCAAAA	<lmxll>	lm	LM	ll	lm	lm	ll	lm	ll	lm	lm	ll	ll	lm	lm	ll	LM	ll	lm	ll	ll	--	lm	ll	ll	lm	lm	--	ll	ll	lm	lm	lm	lm	ll	ll	ll	ll	ll	lm	--	lm	lm	lm	ll	--	ll	lm
r1_48452	AATTCGCCTTCAGGAAAAGACTGGTGATTTTCTATATTTCTCTTGTCAGCAAGAAACGTCCAAAACCAGCAGTGAACGTATCTGCTAACAGGTGTGTGTGTGTGTGTGTGTGTGTGT	<lmxll>	ll	ll	--	--	ll	ll	ll	ll	ll	ll	ll	lm	LM	ll	lm	ll	lm	ll	lm	--	LM	ll	lm	ll	ll	LM	--	ll	LM	ll	--	LM	ll	ll	lm	lm	lm	--	ll	lm	ll	ll	ll	lm	ll	lm	ll
r1_48555	AATTCATGGTTCCATTTATCAAAGTCTTCCAGGTCCTGAAACAGCCCCAGACCATCAAACTACCACCACCATATTTTACTGTTGGTATGATATTGATGATAAAATGCGGTGTTACTT	<nnxnp>	nn	NP	np	np	np	np	nn	nn	nn	nn	nn	np	np	nn	nn	nn	nn	nn	nn	--	--	np	nn	np	nn	nn	--	nn	np	nn	nn	nn	nn	nn	nn	np	nn	np	np	nn	nn	nn	nn	nn	np	nn	np
r1_48567	AATTCCAAATTTCGAACCTGATTTGGTTGTTCAGGCTAATGCAGAATTTGCAAACCTTGCTAAACACTTCATTTGAAGTGTCTTTCGAAGTTTAGGTTATGCCAGTGTATCCGTACA	<hkxhk>	hk	HK	HK	hk	hk	hk	kk	hk	hk	hk	kk	hk	hk	hk	hk	hk	kk	hk	hk	hk	HK	hk	hk	kk	hh	kk	HK	HK	kk	hh	hh	hh	hk	HK	hk	kk	hh	kk	hk	hk	hh	hk	hk	hk	--	hk	hh
r1_48745	AATTCTGCCTGAAAGTGTTCCAGGTTAATGGAGAACCGCAGGTAAGAGTTTCCTCCTATAACCTCACCACCTCCAAACTCTAAAATTTGTGTTTGCACAGACTGAACACTGAACTGA	<lmxll>	lm	lm	lm	--	ll	lm	lm	lm	lm	ll	ll	ll	lm	ll	ll	ll	lm	ll	ll	lm	lm	lm	lm	lm	lm	ll	lm	lm	lm	ll	lm	lm	ll	ll	ll	lm	ll	lm	lm	ll	ll	ll	lm	ll	LM	ll	lm
r1_48761	AATTCATGTTTGCCGCTTTCTGTTTGGGAGGGGTTGTTATCTTGCCCTAATCAATCAGTAATGAGTGATGTATCCATCCCACCGACATCATTTTCAGTCGATGCAGAAGTTGCAGTA	<nnxnp>	nn	nn	np	nn	np	np	np	NP	nn	np	nn	nn	nn	np	np	nn	nn	nn	np	np	--	np	np	nn	--	nn	nn	np	NP	nn	nn	np	nn	nn	np	nn	np	nn	nn	--	nn	nn	nn	nn	--	np	np
r1_49205	AATTCTTCAAATAAACTGAATTACACTGGAAACTACTGAAACTGCCGTACCCAATCAACAAGTCTGTTCATTTATTGTAAGAAAATGTACTTTGTACATTTCCAGACTGGATTCAAG	<nnxnp>	np	nn	np	np	np	np	np	np	nn	nn	nn	np	np	np	np	--	nn	np	nn	np	NP	nn	np	np	np	nn	--	np	np	np	nn	nn	nn	NP	np	nn	np	nn	np	--	nn	nn	np	np	--	np	nn
r1_49222	AATTCCACCACCACAGTGCTTTATTCCAGCTACAACAAGCACCAAGACATTTTTTCACTCAATATTCTGGTCACTGTGTGTGTTTGTCTCTGTGTGTGTGTGTGTGTCGTGGGTGCG	<nnxnp>	nn	nn	nn	nn	nn	nn	np	np	nn	np	nn	np	nn	nn	np	nn	np	np	nn	nn	nn	np	nn	nn	nn	np	np	np	np	nn	np	np	nn	nn	np	np	nn	np	nn	nn	np	np	nn	np	np	np	np
r1_49228	AATTCCGTTTATATAACGTTAGCGTTTTATCTTGATACCCAAAGTGCTTCACAGTTAGGGGGGAACCTCACCTCAACCACCACCAATGTGGTTAGGTTAGCTAACGTTACCTTAGCA	<nnxnp>	np	nn	nn	np	nn	nn	np	nn	np	nn	np	nn	nn	np	np	--	nn	nn	np	nn	np	np	nn	nn	np	np	nn	np	nn	nn	nn	np	np	np	np	np	np	nn	nn	np	np	np	nn	nn	np	np	nn
r1_49249	AATTCGCCTTTTGAACCACTCCTCCAAACTGACAAGAAACTCAATCTGACAATTATTGATTTTCTGCTGCTCTGATGAAAATGTGCCTACGATTGATACGCTGTTCTCCCTCCAAGT	<nnxnp>	np	nn	np	np	np	np	np	np	nn	nn	nn	np	np	np	np	np	nn	nn	nn	np	np	nn	nn	np	np	nn	nn	np	np	np	nn	nn	nn	np	np	nn	np	nn	nn	np	nn	nn	np	np	nn	np	NP
r1_49298	AATTCGCGACTGCAGACCCCTGTAGCTTCAGATCATATTTGCAGCTCCATCATAGCCTTGGTCCCTGATGTTTTCCATTTTCCTCAAGCAGTGCCACTACAACATTCTTTACCCGTA	<lmxll>	ll	LM	--	ll	lm	ll	ll	--	--	ll	lm	lm	--	lm	lm	LM	ll	lm	lm	ll	lm	ll	ll	ll	ll	lm	ll	ll	ll	lm	ll	ll	lm	ll	lm	ll	lm	ll	ll	ll	lm	lm	ll	lm	--	lm	ll
r1_49358	AATTCAATGGTTTGGATTATGCATATTGTGAAATAGTCTAAATGTGCGTTTTGTACTTAATTTTACCTTTTATTAACCAGGCTTCAGAGGAGGCATCACTGCGTGCACTGGAGAGCC	<lmxll>	ll	lm	lm	lm	lm	ll	lm	ll	ll	ll	lm	ll	LM	lm	ll	LM	ll	ll	lm	lm	lm	lm	lm	ll	lm	lm	lm	--	ll	lm	lm	ll	lm	LM	ll	ll	LM	lm	lm	ll	ll	ll	ll	ll	ll	ll	lm
r1_49485	AATTCAAAGACCAAGCGGAAGATCTCAGGTGGGCGGTCTTGGGGGCAGGACAAAAATGGGTCCGGGAACATCAGGCAGATGGCCTGAGGGCTAGGCTGGACAGGTGCGGGGCAGAAA	<lmxll>	lm	lm	--	lm	ll	lm	lm	lm	LM	lm	ll	ll	LM	ll	ll	ll	lm	ll	ll	lm	--	lm	lm	lm	lm	ll	lm	lm	LM	ll	lm	lm	ll	ll	ll	lm	ll	lm	lm	lm	ll	ll	lm	ll	ll	ll	lm
r1_49530	AATTCATACTGATAGACACATTTGCTAATTGCAGTTTTTATTTTTTGCCCCCTCTGCAGCACATACAGCACTCGTCTTCACACATAGCTAATTATCTTCATTATTAATTAATGAGCT	<nnxnp>	nn	NP	nn	nn	nn	np	nn	nn	nn	nn	nn	nn	np	np	np	nn	np	np	nn	np	nn	nn	np	np	nn	nn	np	np	nn	nn	np	nn	nn	np	nn	np	np	nn	nn	np	nn	np	nn	np	nn	np	nn
r1_49535	AATTCTGGAGCAGCTTTGAGTAGTGAGTTTGTCTTTGCCTTTGACTAGTAGTACTACTAGTGTTTCAGGCCAGGCATTCAGGCCTACTGTTGGCTATCCTCTGATCCCCGACCCTTG	<hkxhk>	hh	hk	hk	kk	kk	hh	hh	kk	HK	hk	kk	hk	hk	kk	HK	hk	kk	hh	hh	hh	hk	hk	hk	HK	hk	hk	hh	hk	HK	kk	hk	HK	hk	kk	kk	hk	hh	hh	hk	kk	hh	hk	hk	hk	hh	hk	HK
r1_49566	AATTCTTCCTCTACAGATCGACGAAGTGAACTTTCCTTCAGTCTGAAGAAGAGCGGAGGGATCGAACACGTCTGAGACAGACAAAGGTGTGTGACAAAGACGTGTGTTTGTGATGCA	<lmxll>	lm	ll	LM	ll	lm	ll	lm	lm	lm	lm	lm	ll	ll	lm	ll	ll	ll	lm	lm	lm	lm	lm	lm	ll	ll	lm	ll	ll	lm	ll	lm	ll	lm	lm	ll	lm	ll	ll	lm	lm	ll	lm	ll	lm	lm	lm	lm
r1_49604	AATTCTGGCCATTAAAATGACACGGCGTAGCCATTTTCCCATCAAACACACAGTACGTTACTGGTGTTTTTTCTCCTTAACTGAGAGTCTTTTGAATGTAAAGACCTTATAGTTAAA	<nnxnp>	nn	nn	np	np	np	np	nn	nn	np	np	np	np	np	nn	nn	np	nn	np	nn	nn	nn	np	nn	nn	nn	np	nn	nn	nn	nn	nn	np	np	np	np	nn	np	nn	np	np	np	np	np	nn	np	np	np
r1_49726	AATTCTTCCTCATAAGTAAGTCTATCATTCAAGACATATACCTCAATATGGGATTATGCTGCTATCTCCTTAAATCTCCATAGCAAGCAATTCCATAAACAACCCCCAGATGGCGCT	<lmxll>	lm	lm	lm	lm	lm	ll	lm	--	ll	ll	ll	ll	ll	ll	--	LM	ll	lm	ll	lm	ll	lm	lm	ll	ll	ll	ll	ll	ll	lm	ll	lm	lm	lm	ll	ll	lm	lm	ll	--	lm	ll	lm	ll	--	ll	ll
r1_49778	AATTCAGAAAACAGACAGGCAAATCATTCAGTGAGGCAAGCCAGAGACAGAGGCGTAGTATCACTTGGGTAAACAGACGATCTGGCGAAAACTGGTGAGAAGAGCCGGGTACTTATA	<lmxll>	ll	ll	ll	ll	ll	lm	ll	ll	ll	lm	lm	ll	ll	lm	lm	ll	lm	lm	ll	ll	ll	lm	ll	lm	ll	ll	lm	lm	ll	ll	ll	ll	ll	ll	lm	ll	ll	ll	lm	lm	ll	lm	ll	lm	lm	ll	ll
r1_49798	AATTCTGTCTTGAAATACAAAGTTAATATATTTCTTCCCACCGAAAATTAAGGTGTTAATGGTTAATACGTATGTCCTTTTTTTCAAGTTTAGAGTCACTGTTCATTTGGGGTGTTT	<nnxnp>	np	np	nn	np	nn	nn	np	nn	np	nn	nn	nn	nn	np	np	nn	nn	np	nn	np	np	nn	np	nn	np	nn	--	nn	nn	np	np	nn	nn	nn	nn	np	nn	nn	np	--	nn	nn	nn	np	--	nn	nn
r1_49821	AATTCATTACAAAGCATTATTATCAATACATATAGATAAAGACTCTTATTCCAGTACCTTTCCAATGCTAACCAAAGCTCAAATTTCATATCAGAGGCATTTTACTGAGCAAATCTA	<nnxnp>	np	np	nn	np	nn	nn	nn	np	np	nn	nn	nn	nn	np	np	np	np	np	np	nn	nn	np	np	nn	np	nn	nn	np	np	np	nn	nn	np	nn	np	nn	np	np	nn	np	np	np	nn	nn	np	nn	nn
r1_49866	AATTCTCTAACAATTGCTTTGACAAATTGAATATGTGTGGTAAATGATGGTGTAGTGCTGTTTTGTGTCTTGTTTATCAAATATTATCATCATTTAAATTACACAAACAATGATATC	<lmxll>	lm	ll	ll	ll	ll	lm	ll	lm	ll	LM	ll	lm	ll	ll	lm	ll	lm	lm	ll	ll	ll	ll	ll	lm	ll	ll	ll	LM	lm	ll	ll	lm	ll	ll	lm	lm	ll	ll	ll	lm	lm	lm	lm	lm	lm	lm	ll
r1_49893	AATTCAGTTTCTCCATTTATTTAAGTTTATACAGATCAAATCACCCTAAAGAATCAGAAAGGTTGTAAGTTTTAATAACTAATAATTAAGAGCTTAAACAAGCAGCACTGAAAGGCT	<lmxll>	lm	lm	lm	--	ll	ll	lm	ll	lm	lm	lm	lm	ll	lm	ll	lm	ll	ll	ll	ll	lm	lm	ll	ll	ll	ll	lm	ll	ll	ll	lm	lm	lm	lm	lm	ll	ll	lm	ll	lm	lm	lm	lm	lm	ll	ll	ll
r1_49972	AATTCATTCTTTACCTTGGAATAGAGCTATCGACACAACAGCTGAGCAAACTTCATCTGATGATGAAGACTGAAATGTGGTTGAAAACGGCAGAAAAAGGTAGTGAGTGGACCCTAG	<lmxll>	ll	--	LM	lm	LM	ll	lm	ll	lm	ll	lm	LM	ll	lm	lm	lm	lm	ll	ll	ll	ll	lm	ll	lm	ll	lm	lm	lm	LM	ll	ll	ll	lm	--	lm	lm	ll	lm	lm	--	ll	ll	ll	ll	--	lm	ll
r1_49985	AATTCACTACTTAAACTTCAACTCCCTTCAGCCAACAGACTTCACCCAACTCCTTCCAGTACACTTCATCTGATTTCAGTACTTAAACTCCTTAACTTTCAACTCAACTTTCAGTTT	<nnxnp>	np	nn	nn	np	nn	np	nn	nn	np	np	np	np	--	nn	np	--	nn	np	nn	nn	nn	nn	nn	nn	nn	nn	--	NP	nn	nn	nn	np	nn	--	nn	np	--	np	nn	--	np	nn	nn	np	--	nn	np
r1_50012	AATTCACCTAGCTCAACAATGTCTTCTAGAAATTATGTTTATATCCTACTAATTTGTTGTGTGAGTGCCTAAACATAACCATAAAAACATTCAATCACGCGTTGGTTGGTACAGGCG	<nnxnp>	nn	nn	np	np	nn	nn	nn	np	np	np	np	nn	np	nn	np	nn	nn	nn	nn	np	NP	np	np	np	nn	nn	nn	NP	nn	np	np	np	np	np	nn	np	nn	nn	nn	--	nn	np	np	np	--	nn	np
r1_50078	AATTCAGCCACCGTTCGATTGATCATCTACACCTACTGCGTTTGATCGGACGGACGTGAAGTCAGAAAAAAAATTGTGATGACTTCATTGGTTGACTTTTTTTAGTCCAATATGATG	<lmxll>	lm	lm	LM	LM	ll	ll	lm	lm	lm	lm	lm	ll	ll	lm	ll	ll	lm	ll	ll	ll	--	lm	lm	ll	ll	lm	lm	--	ll	lm	lm	--	ll	lm	lm	ll	ll	lm	lm	ll	lm	lm	ll	ll	lm	ll	ll
r1_50129	AATTCCTTGTTTAGGAAAAGACATAAGAGGGACCTTTCGACCGCAGCCCAGTTGAATTTTTTATGGGACTAAAATTTTAATGGACTTGACCTCTGACCTTGCTGTCATTAGATATTT	<hkxhk>	hh	hk	hk	hk	kk	hh	hh	hk	hh	hk	hk	hk	hk	hh	hk	hk	kk	hh	kk	hk	hk	hk	hh	kk	hk	hk	--	kk	kk	hk	hk	HK	kk	HK	kk	hk	kk	hk	hk	--	kk	hk	hh	hh	--	kk	hk
r1_50141	AATTCAGACACACACACATACACACACACACACACGGATGCACGGTACACAACCACGTGTGCGACAGCCAAACACAACTCATACCTGACAATAATGTACATACTGAGAATTTATGGC	<lmxll>	lm	ll	lm	lm	lm	lm	ll	ll	ll	ll	--	lm	LM	lm	lm	ll	lm	ll	ll	lm	ll	ll	lm	ll	lm	lm	lm	ll	ll	ll	lm	lm	ll	lm	ll	ll	lm	lm	lm	ll	lm	ll	LM	lm	lm	ll	lm
r1_50203	AATTCTGTGTAATGCTCAGCACTCAAGTGTCAATTCTGTGTTTGTGGATCACAGTGTATTTGTGGATTGTGTCGCATTTTTCTACAAATCATTTTGACACTGTATTTCGAATCTATT	<lmxll>	lm	--	lm	ll	ll	ll	ll	lm	ll	lm	ll	lm	lm	ll	ll	ll	lm	ll	lm	lm	lm	ll	ll	lm	ll	ll	--	ll	ll	ll	ll	lm	lm	ll	ll	ll	lm	ll	lm	--	lm	ll	ll	ll	--	ll	ll
r1_50205	AATTCGTCTTCAGTCTCCACTGCTGAGTGTCTTTTTCTCCCTGTTTTCCTCCTTGCTGTTCACTCTGCGTGCATCAGGCTTGCTTTACTACTTGCTCACTCTGACTGCTCTCTTGTT	<nnxnp>	nn	nn	--	np	np	np	nn	nn	nn	nn	nn	np	NP	nn	nn	nn	nn	nn	nn	nn	np	np	nn	np	nn	nn	np	nn	np	nn	nn	nn	nn	nn	nn	np	nn	np	np	nn	nn	nn	nn	nn	NP	nn	np
r1_50270	AATTCATTGTCAATCATAAAAAGTGCTGTTCTGTCCATCGTGTATGCTGCATCAGTCCTCTCTGCTTGTGACAGCGGTCACTCGTTGTGTACTGCTGGTGGAGAGAGCACTGTGACA	<lmxll>	lm	LM	ll	ll	lm	ll	lm	ll	lm	ll	ll	lm	LM	lm	ll	LM	ll	lm	lm	ll	lm	ll	ll	ll	lm	ll	lm	lm	ll	ll	lm	ll	lm	ll	lm	lm	ll	lm	lm	lm	lm	ll	lm	lm	lm	lm	lm
r1_50302	AATTCATCACATCCTAATATTTATTTCCCCTCAGATTCTGCTGGTGTCGGATTATTTCTACGCTTTCTTGCGGAGGGAGCACCATCTCAGCTACGGACTGTATCTGAAGAGGAAAGA	<hkxhk>	hk	hk	hk	hh	hk	hk	hh	kk	hk	hk	hh	hk	hh	hh	hh	hk	hk	kk	hh	hh	hk	kk	kk	kk	hk	hk	hk	hh	hh	hk	hh	hk	hk	hk	hh	kk	kk	hk	hk	hh	kk	hk	hk	hk	hk	hh	hh
r1_50369	AATTCGAATGACAGGAGATTGGCAGTCGTTCCCTCGCTGGCTGTCTGGCTGCGACACATCTCCAACCTGCCTTTAATCAAACCTGCTGAAAGCCACACGAGAACAATACTAATACAG	<nnxnp>	nn	--	nn	nn	nn	np	nn	np	nn	np	nn	np	nn	nn	np	nn	nn	--	nn	np	nn	np	nn	np	np	nn	np	NP	np	nn	np	nn	nn	nn	nn	np	nn	np	nn	np	np	nn	nn	nn	nn	nn	np
r1_50423	AATTCACAGTCCCATAATGCAGTCACAATTGGGATGGTTATATGGCTTCCTATAACGTTTAGTCAGTTTATACACAGCATAATCCTATCACCTGTTTGAGGTGTAGGAGTCCCATAT	<nnxnp>	nn	nn	np	--	nn	np	np	np	nn	np	np	nn	nn	nn	nn	nn	nn	nn	np	np	np	np	nn	nn	nn	nn	np	np	np	np	np	np	np	np	np	np	nn	np	np	nn	nn	nn	nn	nn	np	np	np
r1_50507	AATTCATGCTGTTAGTTAGTTGTGGCCACCAGTAGTTTGACTGAGAATTTCCCAGCCAGTTGTGAATGTCTGACATTGTAAGAACGTGAGACAGACATAGATGAATTGCAGCTTAAC	<nnxnp>	np	nn	NP	nn	np	nn	np	np	nn	np	nn	np	np	nn	np	nn	np	nn	nn	nn	np	np	nn	nn	np	nn	nn	nn	np	np	np	np	np	NP	np	nn	np	nn	np	np	np	np	np	nn	nn	np	np
r1_50566	AATTCAGGCAGCTTTAACATAAAACACGTAATGTGATGCACTCCTAGCTCCCTGGCTTGCGGCCGAGACAGAGGCTGTGCTGCTACTGCTGCTGCCGCCGCCGGCGGTGGTGGCCGT	<hkxhk>	kk	hk	hk	hk	kk	hh	hh	kk	kk	kk	kk	hh	hh	hh	hh	hk	hk	hk	kk	kk	hk	hk	kk	hk	hk	hh	hk	hk	hh	hk	kk	kk	hk	hh	hk	hk	kk	hk	HK	hh	hk	kk	hk	hh	hh	hh	hk
r1_50622	AATTCGATCATCTAATTGAGTAACAAACACAAATGCACTGCAACATATAAAGTTGTGGAAATATAACTTCAATGTTTTCAACCTTTATTTACAGAAACCAACACTACTGATCTCCTA	<lmxll>	ll	ll	ll	ll	ll	ll	lm	ll	lm	ll	LM	lm	lm	ll	lm	ll	ll	ll	ll	ll	lm	lm	lm	ll	lm	ll	lm	ll	ll	lm	lm	lm	ll	ll	lm	lm	lm	lm	lm	lm	ll	ll	ll	ll	--	lm	ll
r1_50659	AATTCATATATCAAGCGTAACACTGGGGCCCCTTGGTACATACAGTGTATGCTTATAACGAGAGCCTCTCGGAGAGTACAGTGCTTCTGTACAACAGAGCCAATGGCTGGCACGCTA	<nnxnp>	np	nn	NP	NP	nn	nn	np	nn	np	np	np	np	NP	np	nn	nn	nn	np	np	np	np	np	nn	nn	nn	nn	nn	NP	nn	np	nn	nn	np	nn	np	np	np	np	np	nn	nn	nn	np	nn	--	np	np
r1_50687	AATTCTTTATTAAATCTATTATTTCCGCATCGGGTTTTAGCATTCTTTTCACCCATAAACGCAGTAGCTGCTGCAAAGATGACTTCCTCCACAGAAGCTTCCAGCACTTGAGAGAGA	<lmxll>	lm	ll	ll	ll	lm	ll	lm	ll	lm	ll	ll	lm	lm	lm	ll	lm	ll	lm	lm	ll	LM	ll	ll	ll	lm	ll	lm	ll	ll	ll	lm	ll	lm	ll	lm	lm	ll	lm	lm	lm	lm	ll	lm	lm	ll	lm	lm
r1_50770	AATTCTCTGGGTTTGAACATTGTTGGAAACATTTGTAATAATGTAAGTACACAACTTAACAATATGTAACAAAGGGCTAGTCATTTTTAGACATTTTAATGTGGGAATGTTACATAT	<nnxnp>	np	np	nn	np	nn	nn	nn	np	np	nn	nn	nn	nn	np	np	np	np	np	nn	nn	nn	np	np	nn	np	nn	--	np	np	np	nn	nn	np	nn	np	nn	np	np	nn	--	np	np	nn	nn	--	nn	--
r1_50800	AATTCATTTGGTGGAGTTTGGGTGTGAAGAAGTTTAGTCGCGTCCTGACACACACGAGACGCCAGATGTTGTGTAGTTGTAGATCTCTGAGTTTGTTTCCTGTAAATCAAGTATCAA	<nnxnp>	nn	NP	nn	np	nn	np	nn	nn	nn	nn	nn	nn	np	np	np	nn	np	np	nn	np	nn	nn	nn	np	nn	nn	np	np	nn	nn	np	nn	nn	np	nn	np	np	nn	nn	np	nn	np	nn	np	np	nn	np
r1_50803	AATTCAGAGGCCAGCAGCTCTGTGCCTGCCAGCCTGAGCAGGACTAGCACTATCACGGCAGCTAAATCAAATGCCCACTTCTGAATAATCTGAAGGACAGCCTCTGCCTGCCAGAGG	<nnxnp>	nn	nn	--	nn	np	np	nn	nn	np	NP	np	nn	NP	np	nn	np	nn	np	np	nn	nn	nn	np	np	nn	NP	np	np	nn	nn	nn	nn	nn	--	nn	np	np	np	nn	nn	nn	nn	nn	--	np	nn	NP
r1_50873	AATTCAGTCTCAGCGTCATTGCTCTACACTGGAGTTCAATAGGAAGACAAAGGCAGTAAGGTTGAGTGTTTGGTTCCCTGTAAGAGCTGAGCTCTGACCCTGTTGAACTTTGGGTGG	<nnxnp>	nn	nn	np	nn	nn	nn	nn	nn	np	nn	np	np	NP	np	nn	np	nn	nn	np	nn	np	nn	np	np	nn	nn	nn	NP	np	nn	np	np	np	np	np	nn	nn	nn	nn	nn	nn	np	nn	np	np	nn	nn
r1_50879	AATTCATCAGTTATTGTGTTCTTGACTCCTCTTCCTCCTCCTCCCCTCCTCCCCTGTCCTACTTCACCTCCTCCTCCTCCAGTTCTCACCCCTCTCACCTCTCTGTCCAATATTGGC	<hkxhk>	hh	HK	hh	hk	hk	hk	hk	hh	hh	hk	hh	hk	hk	HK	hk	hh	hk	hk	hh	hk	hh	hk	hh	hk	hk	hk	hk	hk	HK	hk	hk	HK	hh	HK	hk	hk	--	hh	hh	hk	hh	hk	hk	hk	hk	hh	hk
r1_50922	AATTCAGAATACGTGATAGCAGCCCGATGATGACGCGACCCAACAGATGTGCGGCATCGAGAACGAAAAACAGGGTTGCCCGTGAAAATCACTTCTTTTATCCGATGTAGTGTAGGG	<hkxhk>	kk	hk	HK	hh	kk	hk	hh	hh	hk	hh	hh	kk	hk	hk	hh	kk	hk	hk	hk	kk	HK	hk	kk	hk	hk	kk	hk	hk	kk	hk	hh	hk	hk	HK	hh	hh	hk	kk	hk	hk	hh	hk	kk	kk	hk	hk	hh
r1_50926	AATTCCTGCTGATCACAAAGATAAAGAGAAACAAGAAGGTGCGTCACTCTGTTGTCTTGTTCTCAGTCGGATTTGGGCCACGGCAGATATTCAGTATTAGGCTGTTGTAACGCTGTA	<nnxnp>	np	nn	np	np	nn	np	NP	np	NP	np	nn	np	np	NP	nn	NP	nn	np	np	nn	np	NP	NP	np	np	nn	nn	np	np	NP	np	np	nn	nn	--	NP	np	np	np	nn	np	np	np	NP	nn	np	nn
r1_50928	AATTCCAGATCCATCTCCATCTGCTGTCGATGGCTGCGTGATATGGTTGAAACTCTGAAAAAAGCTAGTAAGGGGACCTTGAGTTGGAATTGTTATATTACACTCAAGAAAGAAAGT	<lmxll>	lm	ll	ll	ll	ll	ll	lm	ll	lm	LM	lm	LM	--	ll	lm	ll	ll	ll	lm	ll	lm	lm	lm	ll	lm	ll	--	ll	--	lm	lm	LM	ll	ll	LM	lm	lm	lm	LM	--	ll	ll	ll	ll	--	lm	ll
r1_50949	AATTCAAAGATTTGGGGTGTGTGTGTGTGTGTTCGATAAGACCATCTCAGGTTCTGGTATTCAGGTGTGATCAGGACAGGTCCCGGTCTGAAGGCTGTCTGTCTTCACTCTGCTGGT	<lmxll>	ll	lm	ll	ll	ll	ll	lm	ll	ll	ll	ll	ll	lm	lm	lm	ll	ll	lm	lm	lm	lm	ll	ll	lm	lm	lm	lm	lm	ll	lm	ll	ll	lm	LM	ll	lm	lm	ll	lm	ll	lm	ll	ll	lm	ll	ll	lm
r1_51004	AATTCAGCAGATATTAACTGGTGCTGAGGGTTATATTGGTGCACCAGGGGCTGAACGCACGTGTGCCAACGCTGGGATGCTTTTTATATTAATACTCACTCCTAACCAGAGATCTGA	<lmxll>	lm	ll	lm	ll	ll	ll	ll	lm	lm	lm	lm	ll	lm	ll	ll	ll	lm	ll	lm	lm	LM	lm	lm	ll	lm	ll	lm	ll	ll	ll	lm	ll	ll	ll	ll	lm	LM	ll	lm	ll	lm	ll	ll	lm	lm	lm	lm
r1_51025	AATTCATGGCATCTGACAGAACCTGAGGAGAACAGACCCTCCTCCACCACCTGTACAGGTGTGTGTCACCTGTACAGGTGTGTGTTGTATGTACCTCCTCTCTGCTCCTCTTCTCCT	<nnxnp>	np	np	nn	nn	nn	nn	np	nn	nn	np	np	nn	--	nn	np	nn	np	np	np	np	NP	np	np	nn	nn	NP	np	nn	nn	nn	nn	np	nn	np	nn	np	nn	nn	np	np	nn	np	--	nn	--	nn	np
r1_51073	AATTCTTTAATGATTTTCTTTGAAACCAATTATTGCACAATTCGTTTACAGCAGAAATAAAGTGTAAATCAGTGAGATGCTTGTTTTTCTTGAATTTGAAGACACATTTGGCGATTT	<nnxnp>	np	--	np	np	nn	nn	np	nn	np	np	np	NP	np	nn	nn	NP	nn	nn	np	np	np	np	nn	nn	nn	nn	nn	np	nn	np	nn	nn	np	nn	np	np	nn	np	np	--	np	nn	np	nn	--	nn	np
r1_51074	AATTCTGTTTGGTTAAAGAAGATCTATAGTGGTGGAATGTGACTAAATATGTTTGAATTGCCTTGTTGTTGAAATGTGCTATACAAATAAACTTGCCTTGCCTTACTCGGCTACATC	<lmxll>	lm	lm	lm	ll	ll	ll	ll	lm	lm	ll	lm	ll	ll	ll	lm	lm	ll	ll	lm	ll	lm	ll	lm	lm	ll	ll	lm	ll	ll	ll	lm	ll	lm	lm	ll	lm	ll	lm	lm	lm	lm	ll	ll	lm	ll	lm	lm
r1_51092	AATTCATTGCCAAGGGCTCTGGTAATTTGGGGGATGGGCATTTGTAATAGATTTTGGCATTTTCATTAAAACCATCATTAGTTGCAGCCCTTATTTACAGCTTTACTAAGTATTATG	<nnxnp>	np	nn	nn	np	np	np	np	np	nn	nn	nn	np	np	NP	np	--	nn	np	nn	np	NP	nn	np	np	np	nn	--	np	np	np	nn	nn	nn	np	np	nn	np	nn	np	--	nn	nn	np	np	--	np	nn
r1_51122	AATTCATGTCTAATCCCATCTTACCATTGACTTTGTATGCAACTGTTTGATTTTAAGGTGGAGTTGTACAGTTGTAGGACCACTGACTCACAGAGAATAAGCTTTTCATTTAACCAG	<lmxll>	ll	lm	--	LM	lm	ll	lm	LM	ll	--	lm	ll	lm	LM	lm	ll	ll	ll	lm	lm	--	lm	ll	ll	ll	lm	ll	lm	LM	ll	LM	LM	ll	ll	ll	lm	lm	ll	ll	--	ll	ll	lm	lm	ll	ll	lm
r1_51145	AATTCCCCTCATAGATACAGATGGGAAAGGTAACAACAAGGTTAGCGACGTTAAAGATAAAGACAACAGAATAATCAAGCAGCTGAACCAAGCCACTGAAGCTTGTGGAGGTGATAA	<nnxnp>	NP	nn	NP	np	np	np	np	NP	nn	nn	nn	np	--	np	NP	--	nn	NP	nn	np	NP	nn	np	np	np	nn	nn	np	NP	np	nn	nn	nn	np	np	nn	np	nn	np	np	nn	nn	np	np	--	np	nn
r1_51161	AATTCATAAATGTCGATGTAGAACTCTTTGCCAACGTGTTCCTGAAAAGCAAGGGCATCCATTCTCTAGGTGAGAACTCTCAGAACCTGTTTCATACCTTCAGTGTGGAAATCGCTT	<nnxnp>	nn	np	np	np	np	nn	nn	nn	nn	np	nn	nn	np	nn	nn	nn	np	np	np	nn	NP	nn	nn	np	np	np	nn	nn	np	nn	nn	nn	nn	np	np	NP	np	np	nn	--	nn	np	np	np	--	np	np
r1_51180	AATTCTGGGAGTGCAGTGTTCTAGTCGGGTAATAAGATATTATGAAATCCTGCCACCTTCAGAAGTTTTCTGATGACTCTGCTGTGGTGGGATGTATCAGCGGTGGTGATGAGACTG	<nnxnp>	np	np	nn	np	np	np	np	np	nn	NP	nn	nn	nn	nn	np	nn	np	NP	nn	np	nn	np	nn	nn	np	NP	np	nn	--	np	nn	nn	nn	nn	nn	NP	np	np	np	--	np	nn	np	nn	--	np	NP
r1_51196	AATTCATTCCGACTCGCCGCCCCCTCAGCTGACCTCGGCTGACCTCATCTGCCTCCGTGCGATCTGGAGATAATGAAAAACTATATGGTGTGCACGCAGCCCCTGAAATCAGATTCA	<lmxll>	lm	ll	lm	lm	LM	ll	ll	ll	ll	ll	ll	lm	ll	ll	ll	ll	ll	ll	ll	lm	ll	ll	lm	ll	lm	lm	lm	ll	ll	lm	lm	lm	ll	LM	ll	ll	LM	lm	ll	ll	lm	ll	lm	ll	lm	ll	lm
r1_51224	AATTCAGATTAAAATTCAGAATATGGACCAAGAGCGCGATACACTATAACAAATAGAATTGGCTGTCTTGTTTTCCAGTTAGAGTGTGAAAGACTAAGAGCAAGGCTTTCGAATGAG	<nnxnp>	nn	nn	NP	nn	np	np	np	np	nn	NP	nn	np	nn	np	nn	nn	np	nn	np	np	--	nn	nn	nn	nn	nn	nn	nn	--	nn	nn	np	nn	nn	np	nn	np	nn	--	nn	np	nn	nn	nn	--	np	np
r1_51340	AATTCAATGCGAAGGATTTGTGCAGGTTTACTTGGCGACCCCTCCTCTGCCTCTCCTTTCTTGTCACTGTGTGCGTGTCAATGTTTACAATGTAGCCTAACATTCATATATGTTTGT	<lmxll>	lm	lm	--	ll	lm	ll	lm	ll	lm	lm	ll	ll	lm	ll	lm	ll	ll	--	lm	ll	LM	ll	ll	lm	ll	ll	LM	lm	ll	ll	lm	lm	ll	ll	lm	ll	lm	ll	ll	ll	ll	ll	lm	lm	--	ll	ll
r1_51349	AATTCAGCCACCTTCCAACTGCACTCGACCACATATTGTACCTCACACAGCAGCACATTTTGCTTCCTCTTGTCTTGTTTGGGCAGACAGTGGTCCCAACACTTAACTACACCACGA	<nnxnp>	nn	nn	nn	np	np	nn	nn	nn	np	np	np	np	np	np	nn	nn	np	np	nn	nn	nn	nn	nn	nn	nn	nn	nn	nn	NP	nn	nn	nn	nn	nn	nn	np	np	np	np	np	nn	np	nn	nn	np	np	nn
r1_51446	AATTCGGCTGTATCAAAACACAGTGTAGGTGACCGCAGAGAGCAGGAGACTGACCGGAGGTGTAACGTGGCTGTCACTCAGAAGAGTGACCGGCTGGGTGTGTAGTCTAGTCACAGG	<nnxnp>	np	nn	np	np	np	np	nn	np	nn	nn	nn	np	np	np	np	NP	nn	nn	nn	np	np	nn	nn	np	np	nn	nn	np	np	np	np	nn	nn	np	np	nn	np	np	nn	nn	nn	nn	np	np	nn	np	nn
r1_51487	AATTCTCTGAACTAACGAGTGTTCACGTTTAATATAACGTGGCACAAATACATTTCTTTTGGTATGAATTATATCGACGCTAGTATTGATACTCAAAACTAGAATTAAGTGTCAGCA	<lmxll>	ll	ll	ll	ll	ll	ll	lm	ll	lm	ll	lm	lm	lm	ll	lm	ll	ll	ll	ll	ll	LM	lm	lm	ll	lm	ll	lm	ll	ll	lm	lm	lm	ll	ll	lm	lm	LM	lm	lm	lm	ll	ll	ll	ll	ll	lm	ll
r1_51677	AATTCCAAGACCTCTGTCAGAAGCTAGAAATTAATCGTTGTACCGTGGCGATCCTTGAGGATCATATTCACAAAAGAGAGACACATTTTCTCGGCTCAGTGTTTGTTGACTTTGCTT	<nnxnp>	np	nn	np	np	nn	np	np	np	np	np	nn	np	np	np	nn	np	nn	np	NP	nn	--	np	np	np	np	nn	--	NP	np	np	np	NP	nn	nn	np	np	np	np	np	--	np	np	np	np	--	np	nn
r1_51696	AATTCCCCAAATAATGGACAGATCTGTCAATTATGAAAATAGCCATTGGTTGCAGCTCAGAGGTCGAATCGAACTTGTAGTTATATGGTCTGTGCCGTAAACCACTTTGTGTTAATG	<hkxhk>	hk	HK	HK	hk	HK	hh	hh	hk	hh	HK	hk	hk	hk	hk	hh	hk	kk	kk	kk	hk	kk	hh	hh	HK	hk	kk	hh	hk	hk	HK	hh	hk	hk	kk	hk	hk	--	hk	hk	hh	hh	hk	hk	hk	--	hh	hk
r1_51784	AATTCATATCGGTAGTTCGTATTTAGTTGTCTCGCGCTTGCAACAGCAGTTGACAGATGTTGAGAGAGAGTGGGAGGTCTTACTAAATCCTATTATCCTCAAGATGAAAGTCCTGTC	<hkxhk>	hh	hk	--	hk	hk	kk	hh	kk	hh	HK	hk	hk	--	hk	hk	HK	hk	hh	hk	kk	hk	hk	hk	hk	hk	kk	hh	hh	HK	hk	hk	hk	hk	kk	hh	kk	hh	kk	HK	--	hk	HK	hk	HK	--	kk	kk
r1_51842	AATTCAGCTGTATTAGGAGCAGTCAGATGTTTTGGGAGCCCCTCCTCTTGTTTGCGATCTTATCCAGATGTTCTACAGATGAGCAGATGAATACCAGTTTCATCTCTGTGTGTCCAA	<hkxhk>	hk	hk	kk	kk	--	hh	kk	hh	kk	hh	hk	hk	hh	kk	hk	hk	hk	hk	hh	--	hk	hk	--	kk	hk	hk	kk	kk	kk	hk	hk	hk	kk	kk	hk	kk	HK	hk	HK	--	hh	hk	hh	hh	kk	kk	hk
r1_51919	AATTCTGTCTGGACCGGTGCACTCTGTGCTGCAGAGAAATCAGGCGCAACCCATTTGCTGTCTCTCTCCTCTACTGTATGTCCTCAACTTGAACGGTTCATAAAGCGAATGATGAAC	<nnxnp>	nn	np	--	np	np	nn	--	nn	nn	nn	nn	nn	np	nn	np	NP	nn	np	nn	nn	np	nn	nn	nn	np	np	nn	np	np	nn	nn	nn	np	nn	nn	nn	nn	NP	nn	np	np	np	np	np	nn	nn	NP
r1_51933	AATTCTCCGACAGCCTCTTCATCCCTCTACAATTAAAAACTCCTTCATCGAGGGCCAGGCGTATCCCCGCGGACCAGCCGAGTTTCACCGGTTTCACTGTGATCCTTTAACGTGTTT	<lmxll>	ll	lm	lm	lm	ll	lm	lm	lm	ll	ll	lm	LM	ll	ll	lm	lm	lm	ll	ll	--	ll	lm	lm	ll	ll	lm	ll	ll	ll	ll	ll	lm	ll	lm	ll	lm	lm	ll	ll	lm	lm	lm	lm	ll	lm	lm	lm
r1_51989	AATTCATTGATAATAAAAAATGGAATTGGTACTTGTTAAAATATAGACTACTATGTACTTCTGCATCAGTTCAGTGCTTTTGCTTAAACAAAAGACTGATTTCATTTTTTTGTCACT	<nnxnp>	nn	nn	--	NP	nn	nn	nn	nn	nn	nn	nn	NP	nn	nn	nn	--	nn	nn	nn	NP	--	nn	nn	nn	np	nn	nn	NP	NP	nn	nn	nn	nn	nn	nn	nn	nn	nn	nn	nn	nn	nn	nn	nn	nn	NP	nn
r1_51993	AATTCACGATTGATTTTTGCTGTTTAATTTATGTTTTGACTGACACTGGTCTGAACGGTCCACTGCGGTTGGCTGGATCTCCGATGTTGTGGACACCTTTTGTAAACGACAGAATTT	<lmxll>	ll	ll	ll	lm	ll	ll	ll	ll	ll	lm	ll	lm	lm	ll	lm	ll	lm	ll	lm	lm	lm	ll	lm	ll	ll	lm	lm	ll	lm	ll	ll	lm	ll	ll	lm	ll	lm	lm	ll	lm	ll	ll	ll	lm	ll	lm	ll
r1_52004	AATTCGAACCTGAACTTTTAAGTTAAATTTTGGGTGCAAAACTTTTACTTGCAAAATGCTTTGTACTTAGGAAGTGACCCTAATGTCAAGGAACTTACAACTTAAGGGACTCAAGAA	<nnxnp>	nn	nn	nn	nn	np	np	nn	nn	np	np	nn	nn	NP	nn	nn	np	nn	np	np	nn	np	nn	np	np	nn	np	--	np	nn	nn	nn	nn	nn	np	nn	np	np	np	nn	--	nn	nn	nn	np	--	nn	nn
r1_52018	AATTCACATTACACGAGGGTGCTATTGCTTCGTTTATCCAACAATATCATTTTACTCCCTAAACAAAGGTAATAGGTGTTTCACCTTATTCCGTCACCTGTCGGATTTTGTGACCTA	<nnxnp>	np	np	np	nn	nn	np	nn	nn	nn	nn	np	np	nn	np	np	nn	np	np	np	np	np	nn	nn	np	nn	nn	nn	nn	np	nn	np	np	np	np	nn	np	np	np	nn	nn	np	np	nn	np	nn	nn	np
r1_52031	AATTCAAATGAGAAAAAACTTAAAACTGAAAGTTACAAGCATAAATGCATTAAAATACACAAACAGAAAGTAAAGCAGCTAAGAGATCTGTTTTAGTTCTTAAATATTAAGTTATTT	<nnxnp>	np	np	nn	np	nn	nn	nn	np	np	nn	nn	nn	nn	np	np	np	np	np	nn	nn	nn	np	nn	nn	np	nn	--	np	np	NP	nn	nn	np	nn	np	nn	np	np	nn	--	np	np	nn	nn	--	nn	nn
r1_52037	AATTCTAGCCGACGTTTTCAAAAGAGCCGTCGTCGCCACCGCGGCTAGCTAACCAGAACAGGCCGATGTTTATCGTTAAAATGTTGCGGGGCGTCCAGTCCGGAGAGCTACCCGACC	<lmxll>	ll	lm	lm	lm	ll	lm	ll	lm	ll	lm	lm	ll	ll	ll	lm	ll	lm	ll	ll	lm	ll	lm	lm	lm	ll	lm	ll	lm	--	lm	ll	lm	ll	lm	ll	ll	lm	ll	ll	ll	ll	lm	ll	ll	lm	ll	ll
r1_52110	AATTCCTCTGCTAAGGAGGACGCCGCCCCCTCGCCGCAGGAGTCCCCGGCCACAGCTATCCCAGGGACGGCTGATGGAACTCGCCCGTCAGCAATCAGAGCTGATGAAAGCAGACTT	<nnxnp>	np	np	np	np	np	nn	np	nn	nn	nn	nn	np	nn	nn	np	nn	np	nn	np	np	np	nn	nn	nn	nn	np	nn	np	nn	np	np	nn	np	NP	nn	nn	NP	nn	nn	nn	nn	nn	NP	np	np	nn	nn
r1_52116	AATTCATCCTGAGTCAGTTGTATATTCTCGGTGCAGTGGGCGTTGGGATTGCATTTCTACAGGTAAAGAACTAACCACTGAGCAAAGTACAGCTTAATGTGAACATCTCTTTTAATG	<nnxnp>	np	nn	NP	np	nn	np	np	nn	np	--	nn	np	NP	np	nn	np	nn	NP	np	nn	NP	np	np	np	np	nn	nn	np	np	np	np	np	nn	nn	NP	np	NP	np	np	nn	np	np	np	NP	--	np	nn
r1_52129	AATTCATTATATCATACAAATATGATTACGTTAGCACATTTATTACATACTGTATGCCCTTCTCCCCTCCAGACTCTATTGTACAAACTGAGATGCTACATTGGATGTTGTTTCAGC	<hkxhk>	hk	--	hk	hk	hk	hk	hh	hk	hk	HK	hh	hk	hk	hk	hk	hh	hh	hk	hk	hk	HK	hk	hk	hh	kk	hh	--	kk	hh	kk	kk	kk	hk	HK	hk	hk	kk	hh	hk	--	kk	hk	hk	hk	--	hk	--
r1_52181	AATTCTGAAATTAGCTCCTTTTCACAATTCTCTCAGGTGGCTTGGATTTGTCAAATTAATTGTTTTGTAGACTATAAGAAGCTAGCCATAAACAAGAATATAAAAGTTAATTCCTTG	<nnxnp>	nn	nn	nn	np	nn	np	nn	nn	np	np	np	nn	np	np	nn	np	nn	np	np	--	nn	nn	nn	nn	np	nn	np	nn	np	np	nn	nn	np	nn	np	nn	np	np	np	--	np	np	np	nn	--	np	nn
r1_52183	AATTCTACATTTAAATATCCATAACATCAACACAGTCAGAAAGCTTTATAAAAGTCTACAACATTAAAACCTTATGAAACTTTTTTTTTAAAGAAGAAAGAAGAAAGAAACCCATTG	<nnxnp>	np	np	nn	nn	nn	np	nn	np	np	nn	--	nn	nn	nn	nn	np	nn	np	nn	nn	--	np	np	np	np	np	nn	nn	nn	nn	nn	nn	np	nn	nn	np	np	np	np	nn	np	np	np	nn	nn	nn	--
r1_52221	AATTCTGGCGTGGGGCTGTTTTAGATTTGAAAATAGATAATTATGTTTGTGGAAAATATTCTTGAGGAATCCTATATTTTTTATTAATAAAAAACCTTTGTTTACGCTGTGGCTCAG	<lmxll>	ll	lm	ll	lm	lm	lm	lm	ll	ll	ll	ll	lm	ll	lm	lm	lm	ll	lm	ll	ll	LM	ll	ll	lm	ll	lm	ll	lm	lm	lm	ll	lm	lm	lm	lm	ll	ll	lm	ll	--	ll	lm	lm	ll	--	ll	ll
r1_52247	AATTCCAGGCTGTAGGTCTGCGGTGATGCCAGAGGCTTCGGAGCAGACGAGATGTTTTCAAAAACATTAAATCAGACTTTATTTATATAGCTCCAATTGCAATACAAGGTGATTAAC	<lmxll>	ll	lm	ll	lm	lm	lm	lm	ll	lm	ll	lm	ll	ll	lm	lm	lm	ll	lm	ll	ll	ll	lm	lm	ll	lm	lm	ll	lm	lm	lm	lm	ll	ll	lm	lm	lm	ll	lm	ll	ll	ll	lm	lm	lm	lm	lm	lm
r1_52369	AATTCTGTGTGCATACAGTGACACTGTGGTCACATACGTGACTGTCCACTTCTGCACAAGACCCTTGACCACGTAAAAGCAGTGGGGAAAAAGGGATCCAAGGGTAAGGTTTAAGGT	<hkxhk>	hk	hk	hh	hk	hk	hh	kk	HK	--	hh	hk	HK	kk	kk	hk	kk	hk	hk	hk	hh	HK	hk	hk	hh	kk	hk	kk	hh	HK	hk	kk	hh	kk	hk	kk	kk	hk	hk	kk	kk	hk	hk	hk	kk	hk	kk	kk
r1_52431	AATTCAACTTTATAAAAAAGAAGCAGGAAGGGCCACATCAGCAGTCTTTAAAAGAAATGACCTGGGAATGTTACGAGCAAACTTTGCTCCAAACACCTAAATGTGAGTTATAACAAA	<lmxll>	ll	ll	lm	lm	lm	lm	ll	ll	lm	ll	lm	ll	lm	ll	lm	lm	lm	ll	lm	ll	ll	lm	ll	ll	ll	ll	--	--	lm	lm	lm	lm	ll	--	lm	lm	ll	ll	lm	--	lm	lm	ll	ll	--	lm	ll
r1_52475	AATTCCTGATAACTCTGATAATCAATAAATAATTTAATGTATTTATCAATTAACAAGACTAAGGGTTCTATTTTCGTGGTGATGCAATGACCAGCGCAAGCAGTGCTCCGACCTTTT	<nnxnp>	np	NP	--	np	nn	nn	np	np	nn	nn	nn	np	np	nn	np	nn	np	nn	nn	np	np	np	nn	nn	np	nn	nn	nn	np	np	np	NP	np	nn	np	nn	nn	nn	np	np	np	np	np	nn	nn	np	np
r1_52488	AATTCAGATTTTTGAACACAGAGGATCTGCTCCAATTTTTGCTGGTAGGAAAGAGAACAATGACTCTCTACCCCTTCAGCATCTCTGCTGTTCCCCGAGCAGCGATCACATCTTTTT	<lmxll>	lm	--	lm	ll	ll	lm	lm	ll	lm	ll	ll	ll	lm	ll	ll	lm	ll	lm	lm	lm	lm	lm	ll	ll	ll	lm	lm	ll	ll	ll	ll	lm	ll	ll	ll	lm	lm	lm	ll	ll	lm	ll	lm	lm	lm	lm	ll
r1_52504	AATTCAACCCAGTGTTGAAAACATTGTCCAGAGGCTCATTCTCTTGTTTTCTTTTGTGCCCCTCCATATCTCTGTTCTCCTCTTGGGACTCCCCTCTTTTCTTTCTCCCCACGCTTC	<nnxnp>	nn	np	np	nn	np	nn	nn	nn	nn	np	nn	nn	NP	nn	nn	np	np	np	np	nn	np	nn	nn	np	np	np	np	np	np	np	nn	nn	nn	np	np	nn	nn	nn	nn	nn	nn	np	np	np	nn	nn	np
r1_52573	AATTCTATAGGAGTTGTGCTTTTACCCCAATCCCTGGAAACACGCCCTTTGTCTTTTCAGCCCCAGTTGACCCAGCCTGGTGAAGTCAATGGAAGGAACATCAGAGAACATCACGTC	<nnxnp>	NP	nn	NP	NP	np	np	np	NP	--	nn	nn	np	np	np	np	np	nn	np	nn	--	np	nn	np	np	np	nn	nn	np	NP	np	nn	nn	nn	np	np	nn	np	nn	np	np	nn	nn	np	np	np	np	nn
r1_52585	AATTCATCTCTCCACTGATGTACAAGTGACGCACCTGAAACAGAAAGGAAAGAGAAAATGAATGACACTCAAGAAGTTGTGTATATTTGTTTAAAAATGGAGCCAGTACGTAATGAT	<nnxnp>	np	np	np	np	nn	nn	np	np	nn	nn	nn	np	nn	nn	np	nn	np	nn	nn	np	np	np	nn	nn	np	nn	nn	nn	np	np	np	np	np	nn	np	nn	nn	nn	np	np	np	np	np	nn	nn	np	np
r1_52586	AATTCAAATTGAAAAAACAAGGAATTTGATGTACAGAAAAGGAGGCCAGAAGCTAAAGGTTGCTGTACAAATACAGATATGGATTCCTTGTTATCAAAAAGGACAGACGGAGAAAAA	<nnxnp>	np	nn	np	np	np	np	np	nn	np	np	np	nn	nn	np	np	NP	nn	nn	np	np	np	np	nn	np	np	np	np	nn	nn	np	np	np	np	nn	nn	nn	nn	nn	np	nn	nn	nn	nn	nn	nn	np	nn
r1_52588	AATTCTGACTTAGAATCATTTAGTTTGAGGACGTTTTGTGACATCCAGCACTTAATGTCCGAGAGGCAGGATAAAACATTTGCCAAGTTGTTTGAATCATTGGGTCTGAGGGGGACA	<nnxnp>	nn	--	--	nn	nn	np	np	nn	nn	nn	nn	np	np	np	np	nn	np	nn	nn	nn	np	nn	nn	nn	np	np	NP	np	np	nn	nn	nn	np	np	nn	np	nn	nn	np	np	np	nn	np	np	NP	NP	np
r1_52595	AATTCACAGAACATAGGATAACAAAAACAGCAAGTGTTTTTGAAAACTAATAGAAACCAGACCCCTTTATCACGAATCATTGGCAGCCAAGAAATCTGAATCACTGCGTAAAATAAC	<hkxhk>	hk	hk	hh	kk	hk	hk	hk	hh	kk	hh	kk	hk	hk	kk	hk	kk	hk	kk	hh	hh	hk	hk	hk	hk	hk	kk	hk	hk	HK	kk	kk	hh	hk	kk	hk	kk	hh	kk	hk	hk	hk	kk	kk	kk	kk	kk	hk
r1_52611	AATTCAGAAGGTTAGTTAAGTTATCATAGATCACAGGTAGCGGCCGAGGCGTAATAACACATAGGTAAACAGACAATCTGGACTGGAGAGAAGAGCTGGGTATATATACTGCCAGGT	<nnxnp>	np	np	nn	np	nn	nn	nn	nn	np	nn	np	nn	np	nn	np	np	nn	np	nn	nn	nn	np	np	np	np	np	np	np	nn	np	np	nn	np	np	nn	np	nn	np	np	np	nn	np	np	np	np	nn	nn
r1_52623	AATTCTCTGGCACCTCCCTAACCACGACGACAGAGGTAAGACTCGGAGGTCTATTACGTATGTTGACCCCCCCGACTGAGGTAGCAGCTGCTAGCTCCAGTTTGTGCCCATCACACA	<nnxnp>	nn	np	NP	--	np	np	nn	nn	np	np	np	np	np	nn	np	np	nn	np	np	np	np	nn	nn	np	nn	nn	nn	nn	np	nn	nn	np	np	nn	np	np	--	nn	nn	np	NP	nn	nn	np	np	np	nn
r1_52629	AATTCAAGGTACCCTCAGCACACCTGCAGCAGATGTGAGCATAGGCTACTTTTTGTCTTGTCACAGTAACAAAATCACAGGTGTTCCTAATAACATTAACAATTGCTCCATTATATT	<nnxnp>	np	np	np	np	nn	nn	np	np	nn	np	np	np	nn	np	np	np	np	nn	nn	np	np	np	nn	nn	np	nn	nn	nn	np	np	np	np	np	nn	np	nn	nn	nn	np	np	np	np	np	nn	nn	np	np
r1_52740	AATTCTGATTCTGTTTTTGTAGGAAATAAAGCCCGAAGACGTCAACGAGAAACCAGCTGATGCCGCTACAGATACAACCACTGTGTCGCACACAGACGCACCCAGCACAAAACGAGA	<hkxhk>	kk	hk	--	hk	kk	hh	hh	kk	kk	kk	kk	hh	hh	hh	hh	hk	hk	hk	kk	kk	--	hk	kk	hk	hk	hh	hk	hk	hh	hk	kk	hk	hk	hh	hk	hk	kk	hk	hk	hh	hk	hk	hk	hh	hh	hk	hk
r1_52765	AATTCAAGATGTGCCAGTTTGAATGTTGCTTCAGTTTAAATACTTCAGAGAGGAGGGGAAAGATGTGGAGGGTCGCTTAAACTGGACAATTTAAAGGATAATTCTAGGATCTTATTT	<lmxll>	lm	--	ll	ll	lm	ll	lm	ll	lm	ll	ll	lm	lm	lm	ll	lm	ll	lm	lm	ll	lm	ll	ll	ll	lm	ll	lm	ll	ll	ll	lm	ll	lm	ll	lm	lm	ll	lm	lm	--	lm	ll	lm	lm	--	lm	lm
r1_52784	AATTCCCCACCCTGGGGATAAATCTATCTGAACTCTATCTGTACTCTCTGAAGAGATATGTCTTCAAGCGATGTTTGAAGTCAGAAAGGGATTCTGCAGACCGAATCGAGTGCGGTA	<lmxll>	ll	ll	--	lm	lm	lm	ll	ll	ll	lm	ll	lm	LM	ll	ll	LM	ll	lm	ll	lm	--	ll	lm	ll	ll	ll	lm	--	lm	lm	ll	lm	ll	ll	lm	ll	lm	ll	lm	lm	lm	lm	lm	lm	ll	lm	ll
r1_52803	AATTCTGGATCAATTGTGGGTGAAGTTCAGTAACTATGGCGACGTGTTTTGTTCTCACCTGTAAAACACGCGTTTTGAATTTGCTAGCGCTTTGACTCGCGCCGCTGACTGGCCTCT	<nnxnp>	np	np	nn	np	nn	nn	np	nn	NP	nn	nn	nn	nn	np	np	--	nn	np	nn	np	np	nn	NP	nn	np	nn	nn	nn	nn	np	--	nn	--	nn	nn	NP	nn	nn	np	nn	nn	nn	nn	np	nn	nn	--
r1_52915	AATTCATTATATGTCTCATAAAAATGTGACAATTTATTCATATATTGTTACACCAAAAAGCTCTGGAGGAGAACAAATTCTTTTACTGACAAATACATAGGTATAGATACATTCAAA	<nnxnp>	np	np	nn	np	nn	nn	np	nn	np	nn	np	np	nn	np	nn	np	np	np	np	--	nn	np	np	nn	np	nn	nn	NP	np	np	nn	nn	np	nn	np	nn	np	nn	np	np	np	np	nn	nn	np	nn	nn
r1_52916	AATTCACAGTTAAAAACTTTATAGTGTCCACCATCTGGATCAACTAATGGCAAAAATTTAATAAATAAAAATATATAAATGTCTCTAACAAAAGTTATTTAGTAAATGCTGAAATCA	<nnxnp>	np	np	nn	nn	np	np	nn	np	np	nn	nn	nn	nn	nn	nn	np	nn	np	nn	nn	np	np	np	np	np	np	nn	nn	nn	nn	nn	nn	np	nn	nn	np	np	np	np	nn	np	np	np	nn	--	nn	nn
r1_52932	AATTCATAGAGGAGAAGGGATTAGTATGTGTGAATGATGGGAGAGGTACTAGGTATAACAGTGCTCAAAATAAAGAAAGTGCAATCGATCTAACACTAGCCTCTAATGGAAAAGCTG	<nnxnp>	nn	--	NP	nn	nn	NP	np	np	nn	NP	np	nn	np	nn	nn	nn	nn	nn	nn	np	nn	nn	NP	np	--	nn	np	nn	--	nn	np	nn	np	nn	np	np	np	NP	np	--	np	np	nn	nn	--	nn	nn
r1_52956	AATTCTGTGTGGTTAGGTTGTTGAGAAGAGCTGAACAGGGGACCATAAGACGGTAGTGATGCGTAGGATGGAGAAGCTGGAGATTATTATTTAATATACAGTAGTTCTAACATTTAG	<nnxnp>	np	np	--	nn	np	nn	nn	np	np	NP	nn	np	nn	nn	nn	nn	nn	np	--	nn	nn	np	np	NP	np	np	--	nn	nn	nn	nn	nn	nn	nn	nn	np	--	np	nn	--	np	NP	np	nn	--	nn	nn
r1_53038	AATTCATTAATTAAATTGATTTTAAATACATTTACATATAACCCTGTACTTCTGAACAGTCTGTAACAGGTATTGCAGCCTCTAACCTTTTACCGCTTACAGTGTTATTAGCGGAGT	<nnxnp>	np	nn	np	np	nn	np	np	np	np	np	nn	np	np	np	nn	NP	nn	np	np	nn	np	np	np	np	np	nn	np	np	np	np	np	np	nn	nn	np	np	np	np	np	nn	np	np	np	np	np	np	nn
r1_53066	AATTCAATTATTTATGTGCAGGGGCCGTCCTGGTAATCTAAGATGCATATCATCTAAACAAGCTGTCTGGATGTTTTTATAGTGATAATGTGTGTGTGCCGGTTTACAGATTGTGTA	<lmxll>	lm	ll	ll	lm	lm	ll	lm	ll	ll	ll	ll	ll	--	lm	ll	lm	ll	lm	ll	ll	--	lm	LM	ll	lm	ll	ll	ll	ll	lm	lm	lm	ll	ll	ll	ll	ll	ll	lm	ll	lm	lm	lm	ll	LM	ll	lm
r1_53071	AATTCTGGGAGCGCAGTGTTCTAGTTGGGTAATAAGGTATTATGAGCTCTTTAAGATACGATGGTGCCTGACCATTAAGAACTTTGTAGGTGAGAGGAGGATTTTAAACTATATTCT	<nnxnp>	nn	--	np	np	np	np	nn	nn	nn	nn	nn	np	np	nn	nn	nn	nn	nn	nn	nn	--	np	nn	np	nn	nn	np	nn	np	nn	nn	nn	nn	nn	nn	np	nn	np	np	--	nn	nn	nn	nn	--	nn	np
r1_53168	AATTCTCTGCTGGATTGCAGAAGTACCCTCCTTCTCTGCCGGAGTGGCAGGCTCCGGGTTCCCGGACATCACGGGTTCTGCCAGCTCCTCTACCAGTCTCTCCATCACCGTCGTCCT	<lmxll>	ll	lm	lm	lm	ll	lm	ll	lm	ll	lm	lm	ll	ll	ll	lm	ll	lm	ll	ll	lm	ll	lm	lm	lm	ll	lm	ll	lm	lm	lm	ll	lm	ll	lm	ll	ll	lm	ll	ll	ll	ll	lm	ll	ll	lm	ll	ll
r1_53175	AATTCAAGGATGCATTTCCTGTTTGGGTGTGATCTCGTGGCCAGCTACAGGCCTTGCAGGTCAGAGTTCACCTTTGCCCTGTGAATATGCACGGGCGACCAGTAGAAACAGCGATGA	<lmxll>	lm	ll	lm	lm	lm	lm	ll	ll	ll	ll	ll	lm	ll	ll	ll	ll	ll	ll	ll	lm	ll	ll	lm	ll	lm	lm	lm	ll	ll	lm	lm	lm	ll	lm	ll	ll	lm	lm	ll	ll	lm	ll	lm	ll	lm	ll	lm
r1_53237	AATTCTTCCTCCCAACCTCCAGATCTTGTGTGGGAGTGACAAACAGTCCACAGCAGATGGTGCTGTTATTCCCTGCCAAAAGTCTCTTTCAAATCAACATCTAGTTTTCGACGTATT	<nnxnp>	np	nn	NP	np	np	np	np	np	nn	nn	nn	np	np	np	np	NP	nn	np	nn	np	np	nn	nn	np	np	nn	nn	np	np	np	nn	nn	nn	np	NP	nn	np	nn	np	NP	nn	nn	np	np	--	np	nn
r1_53259	AATTCTCCAGCCAAAGGTTTATCTAATTCCTTCAGAACCCAAAACCCCTCGGTTTGCTTCAAAGCCCATCTGGTTTGCAGTGTCTGGAGTCCTGTCAGTAGTTGCGAATACTGAAGA	<lmxll>	lm	ll	ll	ll	ll	lm	ll	lm	ll	lm	ll	lm	ll	ll	lm	ll	lm	lm	ll	ll	ll	ll	ll	lm	ll	ll	ll	lm	lm	ll	ll	lm	ll	ll	lm	lm	ll	ll	ll	lm	lm	lm	lm	lm	lm	lm	ll
r1_53277	AATTCGACAAAAAGACGTGTGTTGGATTAGAATCGCATACCCCACCTTTAAGTAAAATGACTAAATACCACACTGTGAAAATACTCCACTAGAAGTAAATGTCCTGCATTCAAAACC	<hkxhk>	hk	hk	hh	hh	hk	hh	hh	kk	hk	hk	hk	kk	kk	hk	hh	HK	kk	hh	hk	hk	--	hk	--	hk	hh	hk	--	hh	hh	hk	hk	kk	hk	hk	hh	hk	hk	hk	hk	--	kk	hk	hk	hk	--	hk	hk
r1_53321	AATTCAAGCTGTCCACATCAGGAACGACAGGAATAAAGAGCCTGTGACCGGCAGTTTTCTCAGCCAACTCGACTGCTTCTAGACTCAGACCCTGTGTCTCTCCACCTATCACAAGAG	<hkxhk>	kk	hk	--	hh	hh	kk	kk	hh	kk	hk	hh	hk	HK	hh	hk	--	hh	kk	kk	kk	hk	hk	hk	hk	hk	hk	kk	HK	HK	hh	HK	hk	hk	hh	hh	hk	kk	kk	hk	hh	kk	hk	hk	hk	kk	hk	hh
r1_53334	AATTCTGTGCAATTTACCTGAAGTTACCAAATTACTCAAGATTGCAATGTGCAAGGTCTCAGTTCAAGTCTTATGTAGCCACTTAAATGACTTGAATGAGACTCAAAAGGCTGTGTG	<nnxnp>	np	np	nn	np	np	nn	np	nn	np	np	nn	nn	nn	np	np	np	np	np	np	--	NP	nn	np	nn	nn	nn	np	nn	nn	np	nn	nn	nn	NP	nn	nn	nn	nn	np	--	np	np	np	nn	--	np	np
r1_53397	AATTCCAGTAAAGGAGAACTTAAGTGACATAAGGTCTTTCCCTGTTGTTGACAGACGTACACCGGCGTGTGATGATGAGTATTATTGAGGCCAATCTCCCAGGCTCGCCTGCCTGCA	<nnxnp>	nn	nn	np	np	np	np	nn	nn	nn	nn	nn	NP	np	nn	nn	nn	nn	nn	nn	nn	--	np	nn	np	nn	nn	np	nn	NP	nn	nn	nn	nn	nn	nn	np	nn	np	np	nn	nn	nn	nn	nn	np	nn	np
r1_53438	AATTCATATGAGCTAATAATGTTTTCAAAGGTGCTTCAGAGATTAGAAGGGCAGGGTAAGACAAAACATCGCACCCCCCAATTTCACCTGAAGACCAGCACATCTTAGAATATTCTG	<nnxnp>	np	np	nn	np	nn	nn	nn	--	np	nn	np	np	np	nn	nn	NP	np	np	nn	nn	np	nn	nn	np	np	np	NP	nn	nn	np	np	nn	np	NP	nn	np	nn	np	np	np	np	np	np	np	np	nn	nn
r1_53588	AATTCATGTATTTTATTCGACATCAACTCTTTATCACAGCAAAACCGTGGTTTAGCCTACTGTTTTGAAGCGCTGGCAAAGCTTTCTGACGTGGTGGGCAGGGCTGAATCTGCCATG	<nnxnp>	nn	np	--	NP	nn	np	nn	nn	nn	np	np	np	nn	np	np	nn	np	np	nn	np	nn	nn	NP	np	np	nn	nn	nn	np	nn	np	nn	nn	NP	np	np	np	np	nn	--	nn	np	np	np	--	np	np
r1_53606	AATTCAGGACTGAAGCTGCTGACGGCTGGACTGAGGAGTCCATATTGTGAACTGGAAACTCTCAGGTCAGATTAAGTCACAGTTTGTCTCAATGTTTTAAAATGATTTCTCTAAGCT	<lmxll>	lm	lm	lm	lm	ll	lm	ll	ll	ll	lm	lm	ll	LM	lm	ll	--	ll	lm	ll	lm	ll	ll	lm	lm	ll	lm	ll	LM	ll	ll	LM	lm	lm	lm	ll	lm	LM	ll	lm	--	ll	ll	ll	ll	--	ll	ll
r1_53661	AATTCAAAGGCTTAAAATTCTTCTCTCAAAAGAAACAGTTTCTGTCAGACAAAGAGAATACGAAGATATAATACTTTGGAGAAGTCTGAGACTTTATAGAGAAAACAAGAAAACTAG	<nnxnp>	np	np	nn	nn	nn	nn	np	nn	np	np	np	nn	nn	nn	np	nn	np	np	np	nn	NP	np	np	nn	nn	np	--	nn	nn	nn	nn	np	np	np	nn	np	nn	nn	np	--	nn	np	nn	nn	--	nn	np
r1_53691	AATTCATGTTTCTCTCTTTCACCAAAGAGACTTTAGACTTTAGAGACATTAGAGACTAGTATAGACTGGTAAAGACTAGTAGGGAACATTAGATTCAAGATTCAAGAATGTTATTGT	<lmxll>	lm	lm	lm	lm	lm	ll	LM	ll	ll	ll	ll	ll	ll	ll	ll	LM	ll	lm	ll	lm	ll	lm	lm	ll	ll	ll	ll	ll	ll	lm	ll	lm	lm	LM	ll	ll	lm	lm	ll	ll	lm	ll	lm	ll	ll	ll	ll
r1_53708	AATTCATTGTAAAAGTAAATAAAAGGCTGTTTTGTGTGTGTGAGCCCTTTGTTTTTGAGCTGGCTTTACCGTTTTCACAGCCCGCCTGACACAGAGCGCTGAAGCAGGGGACCCGCT	<lmxll>	ll	lm	LM	ll	LM	lm	ll	lm	ll	ll	lm	lm	--	ll	lm	--	lm	ll	lm	lm	lm	ll	lm	lm	ll	--	lm	LM	lm	ll	ll	ll	ll	lm	lm	lm	lm	LM	ll	lm	ll	ll	ll	lm	ll	lm	ll
r1_53776	AATTCAAGTCATTTCATCTCTGCAGCTCCAGTCAGAGACACTTGTGTCAAGGAATAAATAAGTGAGAGCAAAGGAACAGGAGAAGGGAAAGTCAGTAGTGCATCACAGAGCGGGAAC	<nnxnp>	np	np	nn	np	np	np	np	np	nn	np	nn	nn	nn	nn	np	nn	np	np	nn	np	--	np	nn	nn	np	np	np	nn	nn	np	nn	nn	nn	NP	nn	np	np	np	np	np	np	nn	np	nn	nn	np	np
r1_53811	AATTCACTTTCAGTGTTTGCCTTTCTGTTCACTGGTCATAAATGATACAAATTCAGGTTTCATAGGCTGCTGTTTTGTAGCTATAAGGTACTAATCTCTGTCGAAAGGGGTAGCACT	<nnxnp>	np	nn	np	np	np	np	np	np	nn	nn	nn	np	np	np	np	np	nn	np	nn	np	np	nn	nn	np	np	nn	--	np	np	np	nn	nn	nn	np	np	nn	--	nn	np	--	nn	nn	np	np	--	np	nn
r1_53816	AATTCCACCGGGCCCACCCGGAGAAACCTGGTGGGTCGCCAGGAGGCTCCCATTGAGGAGGAGGTACTGTGGTAGTCTGCCACCGTTGCCTCTTCAGCCCTGTGTTCTCTGTTGTTT	<nnxnp>	nn	--	nn	nn	nn	np	nn	NP	np	np	NP	nn	np	NP	nn	np	nn	np	nn	--	nn	np	np	np	np	nn	np	nn	np	--	nn	np	nn	nn	np	np	nn	np	np	np	np	np	nn	nn	--	np	np
r1_53819	AATTCTGCAGTCCACCAAAAACTCCTGAAGGAGAATGCCCAGCCATCTGTTCGTGACCTCAACCTGAAGTGAACTTGGGTTCTGCAGCAGGACAATGATCCAAAACACACCAGTAAG	<nnxnp>	nn	--	--	np	np	np	nn	nn	nn	nn	nn	np	--	nn	nn	nn	nn	nn	nn	nn	np	np	nn	np	nn	nn	np	nn	np	nn	--	nn	nn	nn	nn	np	nn	np	np	nn	nn	nn	--	nn	NP	nn	np
r1_53850	AATTCTGATGAACTTTCCCTGAGACACACAAACACAGAGGCGTGCTCTTTGTAACACACACTGGTGGAGGAAGTATTCAGGTACTTAACTGCAGTAAAAGTACTAACACACTCTGTG	<lmxll>	ll	lm	ll	lm	ll	lm	lm	--	ll	ll	ll	lm	ll	LM	lm	--	ll	lm	ll	ll	LM	lm	ll	lm	ll	lm	ll	ll	lm	lm	ll	ll	ll	LM	lm	ll	ll	lm	ll	lm	ll	lm	ll	lm	lm	ll	ll
r1_53908	AATTCATTCGAACGGCGCGCTGTCCGACCACGTCTAAAAAGTTAAGTATTTATAGCTGTTCCCACCCACGCTTGCAGGCGGGGTAAACAGCCAAGTTTCCATCTAGATTGGCGCAAA	<hkxhk>	hh	--	hk	kk	kk	hh	hk	hh	hk	hh	kk	hk	kk	kk	hh	hk	hk	hk	hk	hk	hk	kk	hk	hh	hk	kk	hk	hk	hk	hk	hk	hh	hk	HK	hh	hk	kk	kk	kk	hk	hh	hk	hh	hh	hk	hk	hk
r1_53933	AATTCTCAGTCTAACACAATGACTGGACAAAGTAATTTAGTTGTTGACATATGGTGGTCCTGCCAAACAAGAGAAAGCACACACAGGCAAAGTTTGTTGTATGTGATTTACTTAAAA	<lmxll>	LM	lm	lm	lm	lm	ll	ll	lm	lm	ll	ll	LM	lm	ll	ll	--	ll	ll	LM	lm	--	ll	lm	ll	lm	lm	--	ll	lm	lm	lm	lm	lm	lm	ll	lm	lm	lm	ll	--	lm	ll	lm	ll	--	lm	lm
r1_53954	AATTCATATCGGGAGGAAATCAACAGTCTTGCAGAGTGGTGCACAGAGAACAACCTTCTGCTCAAGGTCAGCAAAACCAAGGAGCTGATTGTTGATTTTAGGAAAAAGGAGGCAAAG	<lmxll>	ll	lm	ll	lm	ll	lm	ll	lm	ll	ll	lm	lm	ll	lm	ll	lm	LM	ll	ll	ll	lm	lm	lm	ll	lm	lm	ll	--	lm	LM	ll	ll	lm	LM	ll	lm	ll	lm	lm	lm	lm	lm	ll	ll	lm	lm	lm
r1_53979	AATTCAGTCCAAACCTGAAAATAAAACGTCTCTTTATTAAAGTGGTCGGTTCCAGTTAAACGGTAATAATCGGCTCGAGGTGACGCGATCTGCGTTTATTATGGATTTATTTCTAAT	<lmxll>	ll	lm	ll	lm	ll	lm	ll	ll	ll	ll	ll	lm	lm	ll	ll	lm	ll	lm	ll	ll	lm	ll	ll	lm	lm	ll	ll	lm	LM	ll	lm	lm	lm	ll	ll	lm	lm	ll	ll	lm	lm	ll	lm	lm	ll	ll	lm
r1_54074	AATTCTAATTTAGCTATTTCTCAAGTACTGATTCTGGATGTCAGATATTGATTCCTCCTGCTTTGGGATTTTTCATCATTATTGCCATAAGACTGGTCACAACACATTATGTTTTCC	<nnxnp>	nn	np	--	np	nn	np	nn	nn	nn	NP	np	np	nn	NP	np	NP	np	np	nn	np	nn	nn	np	np	np	nn	nn	nn	NP	nn	np	nn	nn	NP	np	np	NP	NP	nn	nn	nn	np	np	np	--	np	np
r1_54082	AATTCCATTTCCAGACTAAATAATGAGTGGTGTGGGTTCCCTCAGGCCCTCAACCTCTGCAGACTGACTGGCTTTTTTGTTAAGAGTGCTACAATGAAGATTGAATTATGAATTAGA	<hkxhk>	hh	hk	kk	kk	kk	hk	hk	hh	kk	hh	kk	hk	hk	kk	kk	kk	hk	hh	hk	hh	hk	hk	hk	hk	hk	kk	--	hk	kk	hk	hk	hh	hk	kk	hk	kk	hk	hk	hk	--	hh	hk	hh	hh	--	hk	hk
r1_54093	AATTCATCCTCATCTCACTGCCTGGATTGTTGCCCAGCGGAAATTGTCTGTTGTATTGGCATCTGCTTGTCCTGAACTGTCTGTGGGATGGAGTGAGGGTTTGGTGATGTGGTCGCC	<hkxhk>	hk	hk	--	HK	hk	hk	hk	kk	HK	hk	hk	kk	kk	hh	kk	hh	kk	hh	hh	HK	hk	hk	hk	hh	hk	--	hk	hk	kk	hk	hk	hk	kk	kk	hk	hk	HK	hk	hk	kk	hk	hk	kk	hk	hh	kk	hk
r1_54157	AATTCTATGATTGCTCCATTATGACTATTGGTCGTGCTCACTTTGCACTAACCGCCTCCGTTATATAGATTTGGGAAACGCTCTTAAACAACGTTTATCGGGGAAAGCAGCGTGAGT	<lmxll>	ll	lm	lm	lm	lm	ll	lm	ll	lm	ll	lm	ll	lm	lm	ll	lm	ll	ll	lm	lm	lm	lm	lm	ll	lm	lm	lm	ll	ll	lm	lm	ll	lm	lm	ll	ll	lm	lm	lm	ll	ll	ll	ll	ll	ll	ll	lm
r1_54188	AATTCAGAGTTGCTTTTATGCTTATATGAATACATCTCTCTCCGCTTGTCAGAACGATTCTACCTCTGTATGTGGGGATGAGAAGAACAAAGGGGCGTATAGTAGAGCGCCTCTCGC	<nnxnp>	nn	nn	NP	nn	nn	nn	np	np	nn	nn	np	nn	np	np	nn	--	nn	NP	nn	np	--	nn	np	NP	np	nn	nn	--	nn	np	nn	nn	np	--	nn	nn	nn	np	nn	np	np	nn	nn	nn	np	nn	NP
r1_54204	AATTCAAGAAGTTTCTGAAAGGCAGCTGATCTAGGAGGAACGAAAACATACATATTACAATAGTTAAATATCAACTAAGGTGATTTGATGGTGATCACAAGCTCCACCCACGCTCTA	<nnxnp>	np	nn	NP	np	np	np	np	np	nn	nn	nn	np	np	np	np	np	nn	np	nn	np	np	nn	np	np	np	nn	nn	np	np	np	nn	nn	--	np	np	nn	np	nn	np	np	nn	nn	np	np	np	np	nn
r1_54209	AATTCATCTGAGGGTAAAGGTCACCGATGTGTCAGCAGTGTGTATTACATTTGTCTGCTTGCACTCCTCCTCCTCTGCTCTTCTTTAATACACTCCGTTACCGCCTCCCATTTCCTC	<nnxnp>	np	np	np	nn	np	np	nn	np	np	np	nn	np	nn	nn	np	nn	nn	np	np	np	NP	nn	nn	np	nn	nn	np	np	nn	nn	nn	np	nn	nn	nn	nn	nn	np	np	nn	np	nn	np	nn	nn	np	nn
r1_54232	AATTCTTATCACTTTGGTGATCCCCTGACATTTCTTCTAGCACTCCTCATCAAATCAAAATTTTTGTTTGCTCACCACCACAGTTTATGAGGTGCCCCCTTGGCTTAGAGGTTACAA	<nnxnp>	nn	nn	nn	np	nn	np	nn	nn	nn	nn	NP	nn	np	np	np	nn	np	np	nn	np	nn	nn	nn	np	nn	nn	np	np	nn	nn	np	nn	nn	np	nn	np	np	nn	nn	np	nn	np	nn	np	np	nn	np
r1_54271	AATTCATTTTTAGGCAGTGATGTAAACAATCAGCTACCAAATCTTCTGTTACAACCCGTCTCAAAGTTGGTCAGAGAGCAGGGAGACCACTCAGGAGGTGGAACTGAATAGTTTTAT	<hkxhk>	hh	hk	hk	hk	hh	hk	hk	hh	--	hh	hh	hk	hk	hk	hk	hk	hk	hk	hh	hh	hk	hk	hh	hk	hk	hk	--	hk	hk	hk	hh	HK	hk	hk	hk	hk	hh	hk	hk	--	hk	hk	hk	hk	--	hk	hk
r1_54390	AATTCAGAGTTAATTCAATCAGAATTTAAAGAACTTTAGTCAGAGTTCCCGAGAAGTAAATTTAGAAGGCTGAGTTTAATTCCTTAATTCTGGGATTAAAGTCAAAAGGCAAGAGAG	<nnxnp>	nn	np	nn	np	np	nn	nn	np	nn	nn	np	np	--	np	np	nn	np	np	np	np	np	np	nn	nn	nn	nn	--	nn	np	nn	nn	NP	np	nn	np	np	nn	nn	np	--	np	nn	np	nn	--	nn	np
r1_54404	AATTCATGAATTGAGTAAATTAAATTGACCTCTATCCTATTTCTGTGAGCAAGAAGCTCTTAAAGTCTGTGTTCATAGTGAGAATATCAAGGCAGCTATTGCGCACATTTTCCCTTT	<nnxnp>	np	nn	NP	np	nn	nn	np	nn	np	np	np	np	np	nn	nn	nn	nn	np	np	np	np	np	nn	nn	nn	nn	nn	np	nn	np	nn	nn	np	nn	np	np	nn	np	np	nn	nn	nn	np	nn	np	nn	np
r1_54439	AATTCCTGACAACAATGATATCTCTCACTTGGTGAAATTAAATACATACATTTCAACTAAGCTGTGGCAAAATATCTGCAAAGCCACTATCGCTGGCAGTTACAGCTAAATACAATC	<nnxnp>	np	nn	NP	nn	nn	nn	np	np	nn	nn	np	nn	np	np	nn	nn	nn	nn	np	np	np	np	np	np	nn	nn	--	nn	np	nn	nn	np	nn	nn	np	np	np	np	nn	nn	nn	np	nn	np	np	np	np
r1_54461	AATTCCCTGAACGTTTAAGTCCTAGAAATAACAGACAGTCCAAACACAAAGTGATAGTGAATTTGTAGAAGCTACTGTTTTACCCGTGGGATTATTTCTGATCTTTTAAGACAACGT	<nnxnp>	nn	np	nn	np	nn	np	nn	np	np	nn	nn	np	nn	np	np	nn	np	np	nn	np	nn	np	np	np	nn	nn	--	np	nn	np	nn	nn	nn	nn	np	nn	np	np	nn	--	np	np	nn	nn	--	nn	np
r1_54502	AATTCTCTGCTTCTGCTGTGCTGCAGCAGTTGCCTGTGTCTGAGCTGCTGGAATCACCAGGTCTTGAGCTGCAGCAGCCTCCTGGACTTTCCGAGCTACAGCAGTCTCCTGAAATTT	<lmxll>	lm	lm	LM	LM	ll	ll	ll	LM	ll	LM	ll	ll	ll	ll	lm	lm	ll	ll	lm	ll	lm	lm	lm	lm	ll	ll	lm	ll	ll	ll	LM	ll	ll	ll	ll	lm	ll	lm	ll	lm	lm	ll	ll	LM	lm	lm	ll
r1_54572	AATTCTAGTCTGGCAGCTGCTTCAGTGTTGCAGGGTTGCAGATGACGATGGACTCCTTGCCGCTGCCTCCGTTACCGGCAGCTTCCCTGTGCAGAGCCTGAGCGACGGCCCTGGACG	<nnxnp>	np	nn	np	np	np	np	np	np	nn	nn	nn	np	np	np	np	NP	nn	np	nn	np	np	nn	np	np	np	--	nn	NP	np	np	nn	nn	nn	np	np	nn	np	nn	np	np	nn	nn	np	np	np	np	nn
r1_54628	AATTCAGTATAATAACAGTATACGTGACAAGTTGCCAGTTATTATTAGTGCTGCATTGTAGTGGTGTGTATCTGTGACGATTTGATATGTGTTTAGAGTTTAGTTTAACCTACATTT	<lmxll>	lm	lm	ll	ll	ll	ll	lm	lm	ll	LM	ll	lm	ll	lm	ll	ll	ll	lm	ll	lm	lm	ll	lm	lm	lm	lm	--	--	ll	ll	ll	ll	lm	ll	ll	ll	lm	lm	ll	--	ll	ll	lm	LM	--	ll	lm
r1_54671	AATTCTCGTCGTTGTTTGTAATGGAGGAAGGCTGAGCAGATAGCCCTGGGGGCTCCGGTGTTGAGTGCTAGAGTGAAGGAGGTGTGACAGCCAATCTGAACTTTCTGGGATCTGTTT	<hkxhk>	hk	hh	hh	hk	hk	hk	hk	kk	kk	kk	hk	kk	hk	kk	kk	hk	hk	hk	hk	hh	HK	kk	hk	hh	hh	hk	hh	hk	HK	hh	kk	kk	hh	kk	kk	hk	hh	kk	hk	hk	hk	kk	hk	hk	kk	hh	kk
r1_54723	AATTCTGTACGAAATAATTCAAAGTGATTTTCAAAGGTTCCTCATTTCCACTGTAAACTTGTTCCTCTTCCACTTGTTTCACTTTGATCCGGACCTGATCACCAACATCAGTGTTGG	<nnxnp>	nn	--	np	np	np	np	nn	nn	NP	np	np	np	NP	nn	nn	np	np	np	nn	nn	nn	np	nn	nn	nn	np	nn	nn	nn	nn	nn	--	np	nn	np	nn	np	nn	np	np	np	np	np	nn	NP	np	np
r1_54831	AATTCTGAGAAAATTATTTCAGAGTTAGAAGTATTTCATAATTACGAAAAAACGTAATATCACTTAATATGGGAAAATGCATAATTACGGAAACTGATCAAGATTTGATCTAATTAT	<lmxll>	lm	lm	lm	--	ll	lm	lm	lm	lm	ll	lm	ll	--	lm	ll	lm	lm	ll	lm	lm	ll	ll	lm	lm	ll	ll	lm	lm	ll	ll	lm	ll	lm	lm	ll	lm	ll	lm	lm	--	lm	ll	ll	lm	ll	lm	ll
r1_54943	AATTCTCCAGTGAACACGCCTGGTGTCGAACAGGGATGATGGGGCACTTCAGACTGGTTGCTTCACTCCCACAGTGATGTCTGCGATGAAAAAAAGTCTCGTTTGCGAATGGACATT	<nnxnp>	nn	nn	np	np	NP	nn	NP	np	nn	nn	np	nn	nn	np	nn	NP	nn	nn	nn	np	np	np	nn	nn	np	nn	NP	nn	nn	--	nn	nn	nn	np	np	np	nn	nn	nn	np	nn	nn	np	nn	np	np	nn
r1_54946	AATTCCCTTTTCTTTTACTCTCCCTCCACTGCAGCTCAGCAAGGAAACACTGACGAGCAAAACGCAAAGAGGGAATTGTGCATTAAACAAAGCGTTACTTTAGAAGATACCTGTTGC	<nnxnp>	np	nn	--	NP	nn	np	np	np	np	np	nn	np	NP	np	nn	np	nn	np	np	nn	NP	np	np	np	np	nn	np	NP	np	NP	np	np	nn	--	np	np	np	np	np	nn	np	np	np	np	np	np	nn
r1_54964	AATTCGACAGGCGGCCAATTCTTATATGTTGCACCTTTAACGTCCTGATCATCTGAGTTTATATTGTGTTTTCGTGGTGCACATTCCTATCACTTGGGCCTTTGGGGCCATTTAGGG	<lmxll>	lm	lm	ll	ll	ll	ll	ll	lm	lm	ll	ll	lm	ll	lm	lm	lm	lm	ll	lm	lm	lm	lm	lm	lm	lm	lm	ll	ll	lm	lm	ll	ll	lm	lm	ll	ll	lm	lm	ll	lm	ll	ll	ll	lm	ll	lm	ll
r1_54983	AATTCAACCTTTTTTGCACCGTGGACCATTTTTATATGGACATTATGATGGCAGCCTGGTTACCTCTGAATATCTACTTTGGTTCAATATAATCAACAATCTGTATGTTGTTGTTGT	<lmxll>	ll	lm	--	lm	ll	lm	lm	LM	lm	ll	ll	ll	lm	ll	ll	--	lm	ll	ll	LM	--	lm	lm	lm	lm	ll	lm	lm	LM	ll	lm	--	ll	ll	ll	lm	ll	lm	lm	--	ll	ll	lm	ll	--	ll	lm
r1_55003	AATTCAGACTTAATGCTGCAATGTCTTAAGATGGAAATCCTGTATTCATCTGCCAGAATCCGCTATCCAGTTGCTGAAATGCAGCGGTGCGATAACTGCTAGCCAAACTCCTCTGTT	<lmxll>	lm	LM	ll	lm	lm	ll	lm	ll	ll	ll	ll	ll	ll	lm	ll	lm	ll	lm	lm	lm	lm	lm	ll	lm	lm	ll	ll	ll	ll	lm	lm	lm	ll	ll	lm	ll	ll	ll	lm	ll	lm	lm	ll	ll	LM	ll	lm
r1_55044	AATTCGCCTATTCTGAGCTCAGACTGAGCTTGTAAGGTAACAGAGAGTACAGTAGGTTCCTGGGAAGAACCACACAGGCTAACAATGCCAGTCAGGAGGGGGAAATGACACACACTG	<nnxnp>	NP	nn	NP	np	nn	np	np	NP	np	np	nn	NP	np	np	nn	np	nn	np	np	nn	NP	np	np	np	NP	nn	NP	np	np	np	np	--	nn	nn	np	np	--	np	np	nn	np	np	np	np	np	np	nn
r1_55079	AATTCTTATTTTGCCTTTGGTTTATATTGTTCACAAAGGAAGGAAGGAATTGTTTTTTAGCAAATGGAAGAAAGTTTTGTCCTTCCCATTATTTTCAATAGTTTAACATCAAGTTCG	<lmxll>	lm	--	lm	ll	ll	ll	ll	lm	ll	lm	ll	lm	lm	ll	ll	ll	lm	ll	lm	lm	lm	ll	ll	lm	ll	ll	lm	ll	ll	ll	ll	lm	lm	ll	ll	ll	lm	ll	lm	lm	lm	ll	ll	ll	ll	ll	ll
r1_55084	AATTCACAGCCACAGCCATCTAAACGTGTGAATCCAATCTTCAAACCAATATAACTAGTGGTTAAGTAACTATTGATATCACAACGTGTCTTTGCTGCAGCGTCCTACCTTCTTGAG	<hkxhk>	hh	kk	kk	hk	kk	hk	hk	kk	hh	hk	hh	hh	hh	kk	hh	kk	kk	hk	hk	kk	hk	hk	hk	kk	hk	kk	hh	hk	HK	hk	hk	hk	kk	kk	hk	hh	hh	hh	hk	hk	hk	kk	kk	hk	kk	hh	hk
r1_55091	AATTCAAGACACTGATCCAACACAAAAAGACGAATATTAAAAAAATGGTACTCACGTGGTGCTCCTTCGGCCATTTCAATAGCTGTGATACCACAAGACCACAGATCACTCTGCAAG	<hkxhk>	hk	--	--	kk	kk	kk	hk	hh	kk	hk	hk	hh	HK	hk	hk	hk	hh	HK	kk	hh	kk	hk	hk	hk	kk	hk	hk	hh	hk	hh	hk	hk	kk	hk	kk	hh	HK	hh	kk	kk	hk	hh	hk	hk	kk	hh	hh
r1_55094	AATTCTAAAATAGAAACATTGTTACTATAAGTAACTATAAGTAGTTAAGAAAAACATTGTAATTCAAGATATTACAGCAACCAAACAAGTATCTTGTACTAGTGTAAAATCTCAGAT	<nnxnp>	np	np	nn	np	np	nn	nn	np	np	nn	nn	np	np	nn	nn	np	nn	np	nn	nn	nn	np	np	np	np	np	nn	nn	nn	nn	nn	--	nn	nn	nn	np	np	np	nn	--	np	np	np	np	--	nn	nn
r1_55111	AATTCAACAATAGAGGTGGAGGGTGGTGGAGAGACAAGAATGAGGAGGTGGAAAAGGGAGAGAGAGAGCACAGGAGGGAGAGAAAGACAAAAAGAAAGAGTTATAAGGGATTGAGGG	<lmxll>	ll	lm	ll	ll	--	ll	lm	LM	lm	LM	lm	ll	ll	ll	ll	lm	ll	lm	lm	ll	lm	lm	ll	lm	ll	ll	ll	LM	lm	lm	ll	ll	ll	--	lm	LM	ll	ll	ll	lm	ll	lm	ll	ll	--	lm	ll
r1_55136	AATTCACCTTTAACAGCCCGATCTCACAGGAAATCCCTACCAGAGCCCGACCAATACATCAGCCCACTGGAGCTTCTCGATGCTACATCGGCAGCAGCCTGTACGACAGCTACAAGT	<lmxll>	lm	lm	--	lm	lm	ll	ll	ll	ll	ll	ll	lm	ll	ll	ll	--	ll	ll	ll	lm	ll	ll	lm	ll	ll	lm	lm	ll	ll	lm	lm	lm	ll	lm	ll	ll	lm	lm	ll	ll	lm	ll	lm	ll	lm	ll	lm
r1_55153	AATTCTGAATTGGCCTGAAACCAGCGCTCTCTTTTTCCCAAATTTAAAATCTGCAGGGAACTGACGAACCACTCCGCCCGGTCACATTAAGACTCCCGTTCCTCGAGGAGGTGCAGC	<lmxll>	lm	lm	lm	lm	lm	ll	ll	ll	ll	ll	ll	lm	ll	ll	ll	ll	ll	ll	ll	lm	ll	ll	lm	ll	ll	lm	lm	ll	ll	lm	lm	lm	ll	lm	ll	ll	lm	lm	ll	ll	lm	ll	lm	ll	lm	ll	lm
r1_55177	AATTCCCAAGCTGAATGGATGTAGGGTGATGGGTTGATGTCCCTCCCCATCGGCTGTCTGTCAGTCTCTGGGATCGGTGAAACCGTCAGTGTTGACACCTCCGTCACCCAATGAGGT	<lmxll>	lm	lm	lm	lm	lm	ll	lm	lm	lm	ll	ll	lm	lm	ll	ll	LM	ll	ll	lm	LM	lm	ll	lm	ll	lm	lm	ll	--	lm	lm	lm	lm	lm	lm	ll	lm	lm	lm	ll	ll	lm	ll	lm	ll	ll	lm	lm
r1_55284	AATTCAATACCTGAAAGTTGCACCCTTGTTTTTCACATTAATTTTATGTTTTAACCAAGTAAATGCATTTAAAATATTACAACACATAAATAGATACAGTGCGAAAAGTTATTATTT	<nnxnp>	np	nn	np	np	np	np	np	np	nn	nn	nn	np	np	np	np	np	nn	np	nn	np	np	nn	np	np	np	nn	--	np	np	np	nn	nn	nn	np	np	nn	np	nn	np	--	nn	nn	np	np	--	np	nn
r1_55302	AATTCTGGACCTGAGAGACAGGGGACAAAGTGAGACAGTTAAACAGAGACTGAGGACAAAGTGAGAGTCAAACAGGGACAGTGAGACAGGACCTAAGTGAAACAGTCTACCAGAGAC	<hkxhk>	hh	hk	--	kk	kk	hk	hh	kk	kk	hh	hk	kk	kk	kk	hh	hk	hh	hk	hk	hk	hk	hh	hk	kk	hk	hh	hh	hk	hk	kk	kk	hk	kk	hh	hk	hk	hk	--	hk	hh	hk	hh	hk	hk	hk	hk	hh
r1_55398	AATTCCTGCTGTTTGTGTTGCGAGGCAAAATCTCGCTAAACAGGAAGGGGTTCACAAGGCTGAGCCAAGAGTTTAAAAGTTCTAAATTGGGGTTAAAAGGATACATTTTACTGATTG	<nnxnp>	np	np	nn	nn	np	np	nn	np	np	nn	nn	nn	nn	nn	nn	np	nn	np	nn	nn	np	np	np	np	np	np	nn	--	nn	nn	nn	nn	np	nn	nn	np	NP	np	np	nn	np	np	np	nn	nn	nn	--
r1_55416	AATTCAGATCATTGGTACCAACCTACCAAGCATCAGTGATATCTGTGAGGTGCCTGCGCATAGCCCAAAGGATACTAAAGGACAGTACCCACCCCAGCCAAAGCCTGTTCGCCCTGC	<lmxll>	lm	LM	ll	ll	ll	lm	ll	lm	ll	lm	ll	lm	ll	ll	lm	ll	lm	lm	ll	ll	ll	ll	ll	LM	ll	--	ll	LM	lm	ll	ll	lm	ll	ll	lm	lm	ll	ll	ll	lm	lm	lm	lm	lm	LM	lm	ll
r1_55452	AATTCTGCTGTCTACCAAAAACTCCTGAAGGAGAATGTCCGGCCATATATTTGTGACCTCAAGCTGAAGCGAACTTGGGTTCTGCAGCAGAACAATGATCCAAAACACACCAGCAAG	<nnxnp>	nn	np	--	nn	nn	np	nn	nn	nn	nn	np	nn	--	np	nn	NP	np	nn	nn	--	np	np	nn	np	np	nn	np	np	np	nn	nn	np	nn	np	nn	np	nn	np	np	np	nn	nn	nn	nn	np	np	np
r1_55480	AATTCCCCAGGCAAAGTTTATCTGTGCCCGGGGAACCAGACTCTGGGGGTGGCCTGAGCAGCAGGTGTGTGAAACAGAGCATTTGTGGTTTGCTGGCTGTGACAGTCCATTTAGAGC	<nnxnp>	nn	np	nn	nn	np	nn	nn	nn	np	np	np	np	nn	np	nn	nn	np	nn	np	nn	np	np	nn	nn	nn	np	nn	np	nn	nn	np	np	np	nn	nn	np	nn	np	nn	nn	np	nn	np	np	nn	nn	np
r1_55481	AATTCCCATTAGCTTCCACAAAGTGGTCGCTAGTCTTCCTTCACACAAAATGACAACAATAAAAACAATTTCAAAATCACACAGTATGAATAAAACAAGAAAAGCCAAAACAAGCCA	<lmxll>	lm	lm	ll	lm	lm	lm	lm	lm	lm	lm	lm	ll	ll	lm	ll	lm	ll	--	ll	LM	LM	lm	lm	ll	lm	ll	--	--	ll	lm	ll	--	lm	lm	lm	lm	ll	ll	lm	--	lm	lm	lm	ll	--	ll	lm
r1_55515	AATTCATCTATTTCCAGTGCCAAATCGCTCACCCTATACAGGTGTAGTTAATAAGATGGTACTTGGACTTTGCAATGATCTGGATGTCATATACAGCCGTCTTGGCAGCTGCACGAG	<lmxll>	lm	LM	lm	ll	ll	ll	lm	ll	lm	lm	lm	lm	--	lm	ll	lm	ll	--	ll	ll	lm	lm	ll	ll	ll	ll	lm	ll	ll	ll	LM	lm	lm	ll	LM	ll	ll	lm	ll	lm	lm	lm	lm	lm	ll	ll	ll
r1_55626	AATTCTGTGACCCTGCGTCCTATTTTAACCAATGTCTGCTTCCAGGACTGATGAATTTTTTGTTGCTACCAATATCTTTAATGTATTGCTCTCATTATGTGCTTCATTATCTGCTTT	<nnxnp>	nn	nn	--	np	np	np	nn	nn	nn	nn	nn	np	np	nn	nn	nn	nn	nn	nn	nn	np	np	nn	np	nn	nn	--	nn	np	nn	nn	nn	nn	nn	nn	np	nn	np	np	--	nn	nn	nn	nn	--	nn	np
r1_55644	AATTCCTGGCAACAATTAATGAGCTAAACAAAACAATCTGCAGCACAGTATATATAGAATTATAACAGCACTTGTGCAGTTATTTGTGATATTGCAAATTACTTTGATAACAGTTAT	<lmxll>	ll	ll	ll	lm	ll	ll	ll	ll	ll	lm	ll	ll	LM	lm	lm	ll	lm	ll	lm	lm	lm	lm	ll	lm	ll	lm	lm	lm	lm	ll	lm	lm	lm	ll	ll	lm	ll	lm	lm	lm	lm	lm	ll	lm	ll	ll	lm
r1_55700	AATTCTCCCCTTGTATGATAATTTCTTATCACTTGTTTATTTTATTTCAATGTATTGTATTTTATTAGATTTTATGTTACCAAAGACTATATTTTTATTAAAGTCTGTGTAAAGCAA	<nnxnp>	np	nn	np	np	np	np	np	np	nn	nn	nn	np	np	np	np	np	nn	np	nn	np	--	nn	np	np	np	nn	nn	np	np	np	nn	nn	nn	np	np	nn	np	nn	np	np	nn	nn	np	np	np	np	nn
r1_55715	AATTCATTTGGGCCTGTATTGTGTGTCTGATTGGGTGCTCTCTTTCTCACTTTGTCAAACAGGAAAGAGATGTGGTGGCGGTGGTGCGGGGCGAGCCGGGGCAAAATATCTGCAGGG	<nnxnp>	nn	nn	nn	nn	nn	np	nn	np	nn	np	np	np	np	nn	nn	np	np	np	np	np	NP	nn	NP	np	nn	np	nn	nn	np	nn	nn	nn	nn	nn	np	nn	nn	np	nn	np	nn	np	np	np	nn	nn	nn
r1_55759	AATTCTGCTGTCTACCAAAAACTCCTGAAGGAGACTGTCTGGCCATCTGTTCGTGACCTCAAGCTGAAGCAAACTTGTGTTTTGGGTCATTGTCCTGCTCCAGAACCCATCAGCAAC	<nnxnp>	nn	np	--	nn	nn	nn	nn	nn	np	np	np	nn	np	np	np	NP	np	np	nn	np	nn	nn	nn	np	np	nn	np	np	nn	nn	NP	nn	nn	NP	np	nn	np	nn	np	np	nn	nn	nn	nn	np	nn	nn
r1_55803	AATTCTTGTGTGTTATCAATCTGTTCCTGCACCAGTGTGTACAAGACTACCTCTAAAATGCTAAGAAATTACTGCAAAAATTAGTCTTCGTTTTTCAGAATGCACATTGTATTTCTT	<hkxhk>	hk	HK	HK	hk	hk	hk	kk	hk	--	HK	kk	hk	hk	hk	hk	hk	kk	HK	hk	hk	hk	hk	hk	kk	hh	kk	--	hk	kk	hh	hh	hh	hk	HK	hk	kk	hh	kk	hk	--	hh	hk	hk	HK	--	hk	--
r1_55804	AATTCATCCAGAGTTTCATAAAACAAAACAGAAACTTTCAGTTGTCTGCTGTTTGCTGTTCCCTGATTGGATGTGATATTTGAGTTTGCACTCTTTTTCTACAAGACCTGCTTTTGT	<lmxll>	lm	lm	lm	lm	ll	lm	lm	LM	lm	lm	ll	ll	lm	ll	ll	ll	lm	ll	ll	lm	LM	ll	lm	lm	ll	ll	--	ll	ll	ll	lm	LM	ll	ll	ll	lm	ll	lm	ll	--	ll	LM	lm	ll	--	ll	lm
r1_55862	AATTCATCCATTATACACGTTTTAATTGAAGTGTGGTTGACAAATACAACTGTGTTCTTTTTTTCCTGCATTACAGTAGAGCTGCAGCAATTACTTGATTAATCGACAGAAAATGAA	<lmxll>	ll	ll	--	ll	ll	ll	ll	ll	ll	ll	ll	lm	LM	ll	lm	ll	lm	ll	lm	--	lm	--	ll	lm	ll	lm	--	ll	lm	ll	lm	LM	ll	ll	ll	ll	lm	ll	ll	--	ll	ll	ll	lm	--	lm	ll
r1_55870	AATTCATTACACTGTATGCACTCAAATGCAACAAGAATATATACTGAAAACGACTGAATTTGTAGGGGAACTTGTGATTATGTGTGTCGACCTGTTGGTAGTGCTCTCCCAGGCGCA	<lmxll>	ll	ll	ll	ll	ll	ll	lm	ll	lm	ll	lm	lm	lm	ll	lm	ll	ll	ll	ll	ll	LM	lm	lm	ll	lm	ll	lm	ll	ll	lm	lm	lm	ll	ll	lm	lm	lm	lm	lm	lm	ll	--	ll	ll	ll	lm	ll
r1_55925	AATTCAGATGGGTTTCTATCTCTGCTGCTTCTTCAATTCAAGAAGGCTTTCATTTCTTTCTTGCTGTACCTCTTAAGGACTTCCTCTTTTGTCTTGCTCGCTGTCTAAATCCTTTGT	<lmxll>	lm	ll	ll	ll	lm	ll	lm	ll	lm	--	ll	lm	lm	lm	ll	lm	ll	lm	lm	ll	LM	lm	ll	ll	lm	lm	lm	lm	ll	ll	lm	ll	lm	ll	lm	lm	ll	lm	lm	ll	lm	ll	ll	lm	lm	ll	lm
r1_55989	AATTCGGCCACCGTTCGTTTCATCATTTCCGCCCGTGCTTTTCCTCCCGCGGCTCGCGCTGCTGCTGCTGAGAGAAGTGAGACTGAGGTCGGATCAGGTCAGCCTGCTTATCGCTGA	<nnxnp>	nn	nn	NP	np	np	np	nn	np	np	nn	nn	np	--	np	nn	--	nn	nn	nn	nn	np	nn	nn	np	np	nn	nn	np	np	np	np	nn	np	nn	np	nn	NP	np	nn	nn	np	nn	np	np	nn	np	nn
r1_56105	AATTCTACCCAATCACAGAGCGGCGTTAGGATCGTATCGTTTCCGATTGGTTGATCGTTCGACTTGTTGTTTGCGCCCCGCCCAGCTCGGCTCACTTTTCTCCCAGATGTTGAATGC	<nnxnp>	np	nn	np	np	np	np	np	np	nn	nn	nn	np	NP	np	np	np	nn	nn	nn	np	nn	nn	nn	np	np	nn	nn	np	np	np	nn	--	nn	np	np	nn	NP	nn	--	np	nn	nn	np	np	nn	np	nn
r1_56110	AATTCATACACGTCCTGCACTTCCTTCACGTCTCCAGAAACAAAACCAAGTCAGTTACAGTCTAAACAAAAAGAACTAAACATCGCTGCCAGCATCACTGGCTGTTTTATTTATTTA	<lmxll>	lm	ll	LM	lm	lm	lm	ll	ll	ll	ll	ll	lm	ll	ll	ll	ll	ll	ll	ll	lm	ll	ll	lm	ll	lm	lm	lm	ll	ll	lm	lm	lm	ll	lm	ll	ll	lm	lm	ll	ll	lm	ll	lm	ll	lm	ll	lm
r1_56117	AATTCTACAAATGTTAAAGAACTTGCATAGTGTTCCTGTAGTGCCAACTTGGGAGAAAAATGACATTAATTCCGAGAGTGTGAAAATGAAACCAATGAAGCCAAAATCCCACCTTTC	<lmxll>	ll	lm	--	lm	ll	lm	LM	LM	ll	ll	LM	lm	ll	lm	ll	--	lm	ll	ll	--	ll	lm	lm	ll	lm	lm	ll	ll	lm	lm	ll	ll	lm	lm	ll	lm	ll	lm	LM	lm	lm	lm	ll	ll	lm	lm	lm
r1_56158	AATTCAGACCACAAAGCTTCTGTTATTAAAAAATAATGTGTTTGAAACAAACGGCTGAGCTCTGCTGAGTTTAAAAAATCTGTATATATTGTGTTTCAGTCTCTGAAGTACTCGTTC	<nnxnp>	nn	np	--	nn	NP	np	nn	np	nn	NP	nn	np	nn	nn	nn	nn	NP	nn	nn	--	nn	nn	NP	np	nn	nn	NP	nn	nn	np	nn	nn	nn	--	nn	nn	nn	nn	np	--	nn	nn	np	--	--	nn	np
r1_56218	AATTCAGGTGTCAGGTATGCACACAGGTGGGACATTTTCCCCGCGCAGAACAAATTAAGGGTGAAATATAAAGTGTCTCCTCAGCCGGAAAGCTGGACTGACCAACGGTCGATCTTT	<nnxnp>	nn	np	nn	nn	nn	nn	nn	nn	np	np	np	nn	nn	np	nn	nn	np	nn	np	nn	NP	nn	nn	nn	nn	np	nn	nn	nn	nn	np	np	np	nn	nn	np	nn	np	nn	nn	np	nn	nn	nn	nn	nn	np
r1_56245	AATTCCTTTAAAGTCGGGGTTAATCAGGAAGATGGGCTCCACTCGCCATCACAGGTCAGTTTGGGTCAGCGGGGGTCAAGCAGGTGGAAACAAAGAGGGCCACTGTAGAGGAGAGTC	<lmxll>	lm	lm	lm	lm	lm	lm	ll	ll	lm	LM	ll	ll	lm	lm	lm	ll	ll	lm	ll	ll	lm	ll	ll	ll	ll	lm	ll	lm	ll	ll	lm	LM	lm	lm	ll	ll	lm	ll	lm	lm	lm	ll	ll	ll	lm	ll	ll
r1_56269	AATTCACATTAGTAAAATCTCTTAATCGTCTTAACGTCTTTCAGCTCATTGGTTGGTTTTACAGCCTGCAACTGTTTGGTTCAGTCTCACTGCTGTCATCAAGCAGCAGGAAGATGT	<lmxll>	lm	lm	lm	lm	lm	ll	ll	lm	lm	ll	ll	lm	lm	ll	ll	ll	ll	ll	lm	lm	lm	ll	lm	ll	lm	lm	lm	ll	lm	lm	lm	lm	lm	LM	lm	lm	lm	lm	ll	lm	lm	ll	lm	ll	ll	lm	lm
r1_56278	AATTCCGCCTGGATAGTGTCTTTCAGGCTGACTGTGGAGCAGTTTGACCAGTCTGATCGCCGGCTTACGTGATTGGCCACCACAGTGTGACCTCGGGTTGGGTTTCTCCAAAAGTTG	<nnxnp>	nn	nn	nn	nn	nn	nn	nn	nn	np	np	np	nn	np	np	nn	nn	nn	np	nn	nn	nn	np	np	np	np	nn	np	nn	np	nn	nn	np	nn	nn	nn	np	nn	np	nn	np	nn	np	nn	nn	np	np	np
r1_56285	AATTCTTTAATAATATCTCACGTTTTGGTTGGTTTTAAAGTTATTTGTTGTGCATAGGTTAAACTTTTAAACCTGTTTCACTCCTAACAACGCTGCTCAGTTCTATATTAAAGTCAC	<lmxll>	ll	ll	ll	ll	ll	ll	ll	lm	ll	ll	lm	lm	lm	ll	ll	lm	lm	ll	ll	lm	ll	ll	lm	lm	ll	ll	ll	lm	ll	lm	ll	lm	ll	lm	ll	lm	lm	lm	ll	ll	ll	lm	lm	ll	ll	lm	lm
r1_56350	AATTCCTGTTTGATGGTCCTTACAGGTTTGTTCCCAGGGAACACTTCTAAAATCTGTAGTAGGCGTTTAAGTGCAAGGGACACTTTCCTTACAGCTCTACAAATAGTTGCTTGATAT	<nnxnp>	nn	nn	np	--	nn	np	nn	np	nn	nn	np	nn	np	nn	nn	nn	nn	np	nn	np	nn	nn	np	nn	np	nn	--	nn	nn	np	nn	nn	np	np	nn	nn	nn	np	np	np	np	nn	np	nn	np	nn	nn
r1_56518	AATTCTTCTTACTGTGGGTTCCAGCTGTGGTTGGAAGTTTGGTGGGACTTTGTTTCTCCTCACTTGCCCAGTGCTTCAGTCAACTCAGGAACAGCCTGAAGAGAAAACAGCGCAGAG	<nnxnp>	np	nn	NP	NP	nn	np	np	np	NP	np	nn	np	--	np	nn	NP	nn	np	np	nn	nn	np	np	np	np	nn	np	np	--	np	np	NP	nn	--	np	NP	np	np	np	nn	np	np	np	np	NP	np	nn
r1_56533	AATTCAGACCCACTGTGTGTGAGTGTGTGTTGGTGTTCTGTCCTCAGTTTTGTTATATCACACATAGACAGAGTGGAGAGAGAAACCTTTATGGACCGTGGCCCAGGACAGTGAATG	<nnxnp>	nn	np	--	np	nn	nn	nn	np	np	nn	np	np	np	np	nn	np	np	nn	nn	nn	np	nn	nn	nn	nn	np	np	nn	nn	np	np	np	np	np	nn	np	nn	np	np	np	np	np	np	np	np	np	np
r1_56573	AATTCAGAAGGGGTACCGTTGTAATTTTCTGTTTAATAAGGAAAATAGGTTTACAAATATTTCCATTCTTGACATTTTTGAGTTTATTTTGTTTATTTATTAGACTAAAAAAGCTAA	<nnxnp>	np	np	nn	np	np	nn	nn	np	np	nn	nn	np	np	np	np	np	np	np	np	nn	NP	nn	np	NP	np	np	nn	nn	nn	np	np	nn	np	nn	np	nn	np	nn	nn	nn	np	np	np	np	nn	nn	nn
r1_56604	AATTCCTTTTTTAACTCTATGACAAATGAGTTCTGACGTTATTATTAATTATTAGCCTGGCTGAAAGCCAGTTTTTCTAACAAAACAGTTTTCAGTTTGCGGTAATAAATGAATGAA	<nnxnp>	np	nn	NP	nn	nn	nn	np	np	nn	nn	np	nn	NP	np	nn	nn	nn	nn	np	np	NP	np	np	np	nn	nn	--	nn	NP	nn	nn	np	nn	nn	np	np	--	NP	nn	--	nn	np	nn	np	--	np	np
r1_56776	AATTCTAATAAATGCATAAACCTAAATTGTACATCTACGTAATCCATAAAAAATTATTAACATTAAATGATAATTCATTTTCAAATATCTTTGGTTATCCTGAAAAATAAATAATAT	<nnxnp>	nn	nn	nn	np	np	nn	np	nn	nn	np	nn	nn	NP	np	np	np	nn	nn	nn	nn	np	nn	nn	nn	nn	np	nn	np	nn	np	nn	NP	np	nn	nn	np	nn	np	np	np	np	np	np	np	nn	nn	nn
r1_56840	AATTCAGCTCAGTCGTCGCAGCGAGAGCCACTTCAGATTTGTGCATAATGTCTCTCAGTGTGCTGAGTTTAATGCTTCACTGTGCTGACATATCAAATGTACCCCTTTACATACATC	<lmxll>	lm	--	ll	ll	lm	ll	lm	ll	lm	ll	lm	lm	lm	lm	ll	lm	ll	lm	lm	ll	lm	lm	ll	ll	lm	lm	ll	lm	ll	ll	lm	ll	lm	ll	lm	lm	ll	lm	lm	--	lm	ll	ll	lm	--	ll	lm
r1_56858	AATTCTAGATATTAAAGCATTTTTTGGGCCAGGTATTAGTGACATCGCGGTTGCTTTCACACAAAAGATTTGGCAGAAGCTAATTTGCATAAGGTCAGAGTCAAGCTCCTGATGGAA	<nnxnp>	np	nn	np	np	nn	np	np	np	np	np	nn	np	np	np	nn	np	nn	np	np	nn	np	np	np	np	np	nn	np	np	np	np	np	np	nn	nn	np	np	np	np	np	nn	np	np	np	np	np	np	nn
r1_56893	AATTCATGTTTATGCAGCTGATCGCTCCTGATTGGACAGCGCTACAGATGTTTCCTAGCAACAGATTTACACAAGTAAGTACGGAGCTGGAGTCGGGCCCTGGTTAGCCTAGCTTAG	<hkxhk>	hh	hk	hh	kk	HK	hk	hk	hk	hh	hk	hk	kk	kk	hk	kk	hh	kk	kk	kk	hk	hk	kk	hh	hk	hh	hh	kk	hk	kk	hh	hk	hk	hk	hk	hk	kk	hh	hh	kk	hh	kk	hk	hk	hk	hh	hh	hk
r1_56907	AATTCATTGCAGGAAGTGGTGACAGCAGTTAATATGGAATGATGAATGATACTTTAATCTCTTCCTGATAAGGGCTCTCATTGGCCGGTATTCATATTGTCAGCGATGTGAGGTGAA	<hkxhk>	hk	hk	kk	kk	hh	kk	hh	kk	hh	--	hk	hk	hh	hh	hk	HK	hk	hh	hk	kk	hh	hk	hk	--	hh	hk	hh	kk	hk	hk	hh	kk	hh	--	hh	hh	hk	hk	hh	hh	hk	hk	HK	hh	--	hh	HK
r1_56908	AATTCTGGGACCTGTAGTATTAAACTGCACTTCTGAAATCCTAAGGATTACAACTTTACAAGTTTTAAAAGCATTTTCACCCTCCAGTAACCTGTTTATGTAGATGTGGGTGTGCAT	<nnxnp>	nn	nn	nn	nn	np	np	nn	nn	np	NP	np	nn	nn	np	nn	np	nn	np	np	nn	np	nn	NP	np	nn	np	NP	np	nn	nn	nn	nn	nn	nn	nn	np	NP	np	nn	nn	nn	nn	nn	NP	np	nn	nn
r1_56964	AATTCAGGCCAGTATGATTCGATGCGGTCTTTAAAATGGGGAAACTGTATTCTGCAAATAAAAAGTGGGTTTCGCCCTCTCTACATCTGGGGGGCTATGACAGAAAAGGGCTGGCCA	<nnxnp>	np	--	--	nn	np	nn	nn	np	nn	nn	np	np	NP	nn	nn	nn	np	NP	np	nn	np	np	nn	nn	nn	np	nn	NP	np	nn	nn	nn	np	np	np	np	np	np	nn	np	nn	np	np	nn	nn	nn	np
r1_56968	AATTCTGCAGAACAAATGCAGAGCAATTCAGTTATAGATTTTCAGTCACAAAAAGTGACTTTCAAACTCTTTCTGGCACGTCTACTGATTAGTAAAGTTGTAGTGAAAACTTTGTAA	<hkxhk>	hk	hh	hh	hk	kk	hk	hk	hk	hh	HK	HK	hk	hk	hh	hk	hk	kk	kk	kk	hk	HK	hk	hk	hk	hk	kk	--	hk	kk	hk	hk	hk	hh	hk	hh	kk	hk	hh	--	--	hh	hh	hk	kk	--	kk	HK
r1_56971	AATTCATTCTGCGATCAGACCTCGGTGCAGGAACTCTTCCAGCTGGAACTGGACCAGTAAGCTGAGAAGAGTGTAAACTGGGACTGGCTCTCTGCTGTCTCCAGGGGGGCGACGTTT	<hkxhk>	hh	HK	hk	hk	hk	hk	hk	hk	hh	hk	hh	hk	hk	hk	hk	hk	hk	hk	hh	HK	hh	hh	hk	hh	hh	hh	hh	hk	hk	hk	hk	hh	hk	hk	hh	hk	hh	hk	hk	hk	hh	hk	hk	hk	hk	hk	hh
r1_56995	AATTCTGTTTGTATGACTAGTGATATGGGCAGTATACTTAATGTAACTTTTGTAGTGATATAGGGAATTAATGAGATCCTGGGTAGTCACTCAAAGTCACAATCAACTAAAGAATGA	<lmxll>	lm	LM	ll	lm	lm	ll	lm	ll	ll	ll	ll	ll	ll	lm	ll	lm	ll	lm	lm	lm	lm	lm	ll	lm	lm	ll	--	ll	ll	lm	lm	lm	ll	ll	lm	ll	ll	ll	lm	--	lm	lm	ll	ll	--	ll	lm
r1_57019	AATTCGGCTGCATTAAAACACAGTATAGGTGATCACAGAGAGCAGGAGGGACTGAACGGAGTTTTAATAGGCAGAGTGACCTGCTGTGTCTGCCTGCAGTCGGGGGTGTGTGGCACT	<nnxnp>	nn	nn	nn	np	nn	np	nn	nn	np	np	np	nn	np	np	nn	np	nn	np	np	nn	NP	nn	nn	nn	np	nn	np	--	np	np	nn	--	np	nn	np	nn	np	np	np	nn	np	np	np	nn	nn	np	nn
r1_57107	AATTCTGGGAGCAGCAAAACAAACCGTTGTTGTTTCAATAAAGAAGTCAGGCAGTAACTGGCCTTTGTGTAACATCTGATTTTATGTTGCACACGGCGTGAGTCGGCAAACAGCAGG	<nnxnp>	np	nn	np	np	np	np	nn	np	nn	nn	nn	np	np	np	np	np	nn	nn	nn	np	np	nn	nn	np	np	nn	nn	np	np	np	np	nn	nn	nn	np	nn	np	np	nn	nn	np	nn	np	np	nn	np	nn
r1_57112	AATTCAGATTCTGATTTCTTCTCCCAAACACAACTGAAAAACACCCAAGGAGAATGAAAGTTAGTTATACAATGGCTATGCCTCCCCCTTTGTCTCTCCATTCTCCTGTAGTAGTGA	<hkxhk>	hh	hk	hk	hk	hk	hk	hh	HK	hk	hh	kk	kk	kk	hh	--	kk	hk	hk	hk	hk	hk	hh	kk	kk	HK	hk	hh	hk	hh	hk	hh	kk	hk	kk	hk	hk	kk	hk	hk	hk	hh	hk	kk	hh	hk	hk	hk
r1_57204	AATTCTTCTAACCAAATGGCGTCGCCTCATTAAAAGGCATCGGTAGGTATCGTGAAGTACCTGCAAGGCACAATAAAGCACTGCACATATAACTGGCCGACGATCCATTGTGACCAC	<hkxhk>	hk	hk	hk	hk	kk	hh	hk	kk	hk	kk	hk	kk	hk	hh	hk	hk	hh	hk	hk	hh	HK	kk	kk	hh	kk	kk	hh	hh	kk	kk	hh	hk	hk	hh	kk	hh	hh	hk	hk	hh	kk	hk	kk	hh	hk	kk	hk
r1_57235	AATTCCACTGCATTTTCTTATAGAGACGAGGGGAGTGATGGACAGTGGGGTTGAAAGGTCAACGGGACCAGTTTGCTGAGGCCCATCTGTCGGCTCCTGCTCTGTTTACGCACCATC	<nnxnp>	nn	np	NP	--	np	nn	np	np	np	np	np	np	np	np	nn	np	nn	np	np	np	np	nn	nn	nn	nn	nn	nn	NP	nn	nn	nn	nn	nn	nn	np	np	nn	nn	nn	nn	nn	np	np	nn	np	nn	nn
r1_57340	AATTCCAATTATGCAAAAGGAACAGGTCGTGTATACTAGGTTACAGTTGCTGTGTGCCTTACCTGTCCAGGATAAGGCCAGTGTGTGAAGGAACACGACAGCAGAGCCCAATGCCCA	<nnxnp>	nn	nn	np	np	np	nn	nn	np	nn	nn	np	nn	nn	np	nn	np	nn	nn	nn	np	NP	np	nn	nn	nn	np	nn	nn	nn	np	nn	NP	nn	np	np	NP	nn	nn	nn	np	nn	nn	np	np	nn	np	nn
r1_57345	AATTCATCGAACTCAGGCTACATAGAGTATCATCACCTTAAAGCATTTATTTATTTATTTGGAGCTTGAGAAACATTGCATTTACTTGCTTACTATCTAGAGTGTAGGAAACACAGA	<nnxnp>	nn	nn	NP	np	--	nn	nn	nn	NP	np	nn	np	np	np	np	NP	nn	nn	nn	np	nn	nn	np	np	np	np	np	--	nn	np	nn	nn	np	--	np	nn	nn	np	nn	nn	nn	np	nn	nn	np	np	nn
r1_57405	AATTCAGAGGGTGTACACTACATCCCTGGCTGATGGGGAAACTTTTTTTTTTAAGTTGTAAAAATGAAATCAGAAGTGACAAAAGTTAAAGTTGAGAGACTGCATTGTGCAAAAATT	<nnxnp>	np	np	NP	np	np	nn	nn	--	np	nn	nn	np	np	np	nn	np	nn	np	nn	nn	nn	np	np	np	np	np	--	nn	nn	nn	nn	nn	nn	nn	nn	np	NP	np	nn	--	np	np	np	np	--	nn	nn
r1_57406	AATTCTCCGTAAAAACAACGCACTTCGCCAGACACGCCGTTGTCTCCTGATCCATCTGCACAATAAAACTGTTCAGACCTTGATCAGCTCTGTCCGTGTGTCCTGCTTTTGGGTGCC	<hkxhk>	hk	hk	hk	hk	hk	hh	hk	hk	hk	hk	hk	hk	hk	hk	hh	hk	hh	hk	hk	--	hk	hk	hk	hh	hk	hk	hh	hh	hk	hk	hh	hk	hk	hh	hk	hh	hk	hk	hk	hh	hk	hk	hk	hh	hk	hk	hh
r1_57424	AATTCAGGTTCCTGTAGAATCTGTGCACGTAACAGACGTCAAACCGAAATCCTTTACATTGATCAGTTGTCACCTATTTAGTCTGGGTCTTAAAATGTGGCTTGATATGTTCTGGTT	<nnxnp>	np	nn	np	np	np	np	np	np	nn	nn	nn	np	np	np	np	np	nn	np	nn	np	np	nn	np	np	np	nn	nn	np	np	np	nn	nn	nn	np	np	nn	np	nn	np	np	nn	nn	np	np	np	np	nn
r1_57484	AATTCCCCAGCCTAAACCCCCGATTTAAAACAACCCTAATTCACGTTTGTCGAGGTGACAAAAGCAAGACGATTCTAAATTTGTCCGATCTTATCAATGGGATTTGGTTTTGGCGAT	<nnxnp>	np	nn	nn	np	nn	np	nn	nn	np	np	np	np	--	nn	np	nn	nn	np	nn	nn	nn	nn	nn	nn	nn	nn	np	np	nn	nn	nn	np	nn	NP	nn	np	np	np	nn	nn	np	nn	nn	np	nn	nn	np
r1_57522	AATTCAGCAAAGTCCAGCTCCAGCAGGGCCATATCCTCCTTCAGCTGGTTGGTGGTGCTGGTCGGTGTAGGAGGAGCAGAGATGGACAAGATGGTGGGGTTCCCTAGTGGGCTCTCA	<lmxll>	LM	lm	ll	lm	ll	lm	lm	ll	lm	ll	lm	ll	lm	lm	ll	lm	ll	ll	lm	lm	--	ll	ll	ll	lm	lm	lm	ll	lm	lm	lm	ll	lm	ll	lm	ll	ll	lm	lm	lm	ll	lm	lm	ll	ll	lm	lm
r1_57665	AATTCAAAGCAGTAAATTCACTGACAAAGCAGAGGCGTCACCTTGTGCAATGTTTACAGTGCAGATCATTGACATCTGGCAATACGAGTAATTTAGTGCTGCTAAACTAGTCCACAC	<nnxnp>	np	NP	nn	np	nn	np	np	np	np	nn	nn	np	nn	np	np	nn	nn	nn	nn	np	nn	np	np	nn	nn	nn	nn	--	nn	nn	np	np	np	nn	nn	np	np	np	np	np	np	nn	nn	nn	nn	np	np
r1_57828	AATTCACGTTTTAACAGAGAGACGATCAGAACAGGTAGAGGGAGGCAGCGCTGTAAAGGCTGGAGCTCTACAACTTCAATACAGTACAGGCAATCAATCTTAACAGCCACGGAGTGC	<hkxhk>	hh	hk	--	hk	hk	hk	hh	hk	kk	--	hk	hk	--	hk	hk	--	kk	HK	hk	hk	hk	kk	hk	hk	hk	hk	hh	hk	hk	hh	HK	hh	kk	hk	hk	hh	kk	hk	kk	HK	hk	HK	hh	hk	--	hk	kk
r1_57829	AATTCAAACTGAGGGAAAAAGTTCTCTTAAGAGAGAGACTCTTAACACAGCCTGTCACCTCTCTTAATAGCCCTATATACAGATCAGTCACCACAATATTTAGTGCTGCACCAGCTT	<lmxll>	lm	lm	lm	lm	ll	lm	lm	lm	lm	ll	ll	ll	lm	ll	ll	ll	lm	ll	ll	lm	LM	lm	lm	lm	lm	ll	lm	lm	lm	ll	lm	lm	ll	ll	ll	lm	ll	lm	lm	lm	ll	ll	lm	ll	ll	ll	lm
r1_57854	AATTCAAAGCTGCAGGTTTTGATGTGGATTTGGAGTTCCTTGATGAAGCACTGATTGCTCTACAAGGTAAAATATTCTTCCCATTTCATCCTGCACTATTACCTTATACCGTATTAT	<nnxnp>	np	np	nn	np	np	nn	np	nn	np	np	nn	np	nn	np	np	NP	np	nn	np	nn	NP	np	nn	np	nn	np	--	np	np	nn	np	np	nn	nn	np	np	np	nn	nn	--	nn	np	nn	np	--	np	np
r1_58064	AATTCCTATTCCATCTAGCAGAAAGGGGAAGATCCCTTCAAAGAGTATGCAGGCTTCGATGGAATTGGACCACACAATTAGTGCAGGTGAGGAGTCATCTTGTGTAAATATTGCTTT	<nnxnp>	nn	np	nn	nn	np	nn	np	nn	nn	nn	np	nn	np	np	np	nn	np	np	nn	nn	np	np	np	nn	np	np	--	nn	np	NP	np	nn	np	np	np	np	np	nn	np	--	nn	np	nn	np	--	np	np
r1_58081	AATTCCTAATAAAAACAACAATACGAAAAATAAATATAAGAATACATAGGCTTATTCAGAAACAAAATATTTTACAAGCAAATCAAAAAAGATATACACACTTTATTCATTTGCTTT	<hkxhk>	kk	hh	kk	hk	hh	hk	kk	kk	hh	hk	kk	hk	HK	kk	hh	kk	hk	hk	kk	hh	hh	hh	hk	hh	hh	kk	hk	hh	kk	hh	hh	hk	hh	--	kk	hk	hk	hk	hk	hk	kk	hk	hk	hh	kk	hk	hh
r1_58105	AATTCCTCTCTTTTCCATTGTTTGAACTCCCACTACTTTCTTCTTTCAGGGGTCGTCTGAATGTTTTGGCCAACGTGATCCGTAAAGAGCTGGAACAGATTTTCTGTCAGTTTGACT	<lmxll>	lm	lm	LM	ll	ll	ll	lm	lm	lm	LM	lm	ll	ll	lm	ll	ll	lm	ll	ll	ll	ll	lm	lm	ll	ll	lm	lm	--	ll	lm	LM	ll	ll	LM	LM	ll	ll	lm	lm	ll	lm	lm	ll	--	lm	ll	ll
r1_58109	AATTCTTTGAAGCTTTTAATCAAAACGTGGACAAATTCTAAATGTCTGGAACAATCAGTATCAGGTCTGCCGTACAGTTTTGACCTGTAATTGTAGCACCCTTGAGTCTGATCAGTG	<nnxnp>	np	np	np	np	np	np	np	np	nn	nn	nn	np	nn	nn	np	np	np	nn	np	np	np	nn	nn	nn	nn	np	nn	np	nn	np	np	nn	np	NP	np	nn	np	nn	np	nn	np	nn	np	np	nn	nn	nn
r1_58117	AATTCAAAGTGATTTATAAGTTAACAATGAGACTGTAAAACAGGTGGAGACTAAAATGCACGAAAAATAGTAATGATAAAAGTGAAGAAATGAAAACTATAAAATAGATCAATAAAA	<lmxll>	ll	ll	ll	ll	ll	ll	ll	lm	ll	ll	lm	lm	ll	ll	lm	ll	LM	ll	lm	LM	lm	--	ll	lm	ll	ll	ll	LM	lm	ll	ll	ll	ll	lm	lm	lm	ll	LM	ll	--	lm	ll	ll	lm	--	LM	ll
r1_58120	AATTCAAATCTGCGAGCTCTGTGCTGCCGCTCTGACTGTCTTTTTGAGTCTCACATCAGATCACAAGTTGGCTGTCTATAGGCCTCATAATTAAATGAAAATAAGTGTGAAAGTCAG	<hkxhk>	kk	--	hh	hk	--	hk	hk	hh	kk	hk	kk	kk	kk	hh	kk	--	hh	hk	hk	hh	hk	hk	hk	hh	hk	hh	kk	hk	hh	hk	hk	kk	hh	hk	hk	kk	kk	kk	hk	hk	hk	hh	hh	hk	hh	hk	hk
r1_58132	AATTCAGATAAAAACTCAGAATAAGGACCAGGAGCGCGGTACACTATAATAAATGCAAGCTAGCACATCAACTTAACAGTAGTGTACATAAAATCTGGAGAGAACACACGTTGACCT	<nnxnp>	nn	--	nn	nn	nn	np	nn	nn	np	np	nn	nn	--	np	nn	np	np	nn	np	np	NP	nn	np	np	nn	nn	np	nn	np	nn	np	np	nn	nn	np	np	nn	np	nn	--	np	np	np	NP	--	np	np
r1_58164	AATTCCGTGATTAATATGACATATTTCATTTGTTTAAACCGCACACAAACAGAAATGTAAAAATAATAATTGGTTGTTTAATAGGGACTTAATAATTAAAGTAATTAAACTTTTCAA	<nnxnp>	np	nn	NP	np	nn	np	np	np	np	np	nn	np	NP	np	nn	np	nn	np	np	nn	NP	np	np	np	np	nn	--	NP	NP	NP	np	np	nn	nn	np	np	np	np	np	--	np	np	np	np	--	np	nn
r1_58165	AATTCTGTCAAAACAAAACTCAACTTATTTAAATAAACCACCATAAAGTTTTGGTCAAAGGTATGGAATCAGATAGGACATAGGACACACAGACACACACATACAGAGAGTCATAAC	<nnxnp>	np	nn	np	np	np	np	np	np	nn	nn	nn	np	np	nn	np	np	nn	np	nn	np	nn	np	np	np	np	nn	np	np	np	NP	--	nn	nn	np	np	nn	np	nn	np	np	nn	np	np	np	nn	np	nn
r1_58173	AATTCACCATTTTAGTGAAGGGATGCACTGCAGTGATATTAATAGAACATTTGGGATACACAAATATATCAGCACCAGGTGTTAAGCATCACCATTGTTAATTTAAAAACATTTTGA	<lmxll>	lm	ll	lm	ll	lm	ll	lm	ll	lm	lm	ll	ll	lm	ll	lm	ll	ll	lm	lm	ll	lm	ll	ll	lm	ll	ll	lm	lm	ll	ll	lm	lm	ll	ll	lm	ll	lm	ll	ll	ll	ll	ll	lm	lm	ll	ll	ll
r1_58302	AATTCACTGGAGACACATATAGATCCACTAACAAAGACAAGACCACCGTACAGAGGGGTTACCAAACACCAGCTGTTTACTGAATACCCCAATACCTAACTCTGTGACCACATACTT	<nnxnp>	np	np	nn	np	np	nn	nn	np	np	nn	nn	np	np	nn	nn	np	nn	np	nn	nn	nn	np	np	np	np	np	--	nn	nn	nn	nn	nn	nn	nn	nn	np	np	np	nn	--	np	np	np	np	--	nn	--
r1_58403	AATTCTCTCTCTCTTCGAGTCATATATATGAGGTATGATAATGATGAAAGATTGAATCTAAATGTCTGCGTGGGAGTGCGGTTAATGATGATGACAGTTATGACTGTAATTTTATGT	<lmxll>	ll	LM	ll	ll	ll	ll	ll	LM	ll	ll	lm	lm	--	ll	ll	ll	lm	ll	ll	lm	ll	ll	lm	lm	ll	ll	--	lm	ll	lm	ll	lm	ll	lm	ll	lm	ll	lm	ll	--	ll	--	lm	ll	--	lm	lm
r1_58436	AATTCAATGTTTCCTTTCAGGCATTTCTCTTTTCCTCAGAGTTACTGTCCTGCCTCTGCTTTGTTGCAGCTGCTGTGTTGAGGTTGATTGTGTCAGCCTTTCAAAAATGCTCTTGAA	<nnxnp>	np	NP	nn	nn	nn	np	nn	np	np	nn	nn	nn	nn	--	nn	--	nn	NP	nn	nn	np	np	NP	np	NP	np	nn	nn	nn	nn	nn	nn	np	NP	nn	np	NP	np	np	--	np	np	np	nn	--	nn	nn
r1_58509	AATTCCTATTTACTTGCTGTTGTCACTATGAGCTCACACTCAATCAACTAGTCAGACTTGTTTGTGAGGGCGATACAGTGAGTGAGAATTTGGTGTGTCATCTCTGACATCTCCATT	<nnxnp>	np	nn	--	NP	NP	np	np	np	np	np	nn	np	np	np	nn	np	nn	NP	np	nn	np	np	NP	np	np	nn	--	NP	np	np	np	NP	nn	nn	NP	np	--	np	np	--	np	np	np	np	--	np	nn
r1_58521	AATTCACTATACAACATCAGCTTGATAATGACCCGACCTGACTGACTTGGAGTGTCCGGAGTGAAAATTTGGGTCTAGTGTTTGACGCCCCTCCCACTGTCTTGGAGGCTCTCCTGG	<nnxnp>	NP	nn	--	np	np	np	np	np	nn	nn	nn	np	np	np	NP	NP	nn	np	nn	NP	np	nn	nn	np	np	nn	nn	--	np	np	nn	nn	nn	np	np	nn	np	nn	np	np	nn	nn	np	np	NP	np	nn
r1_58539	AATTCTTTCTTCCCTGGTGAAGTGTTGTCATATAATTCTGGGTTATCTGATACAAATAAAATTAGGTCCTCCATCATTTTCTGTGATGTGGTTGCCGAGCTGGAGTGTCTCTTTTGA	<nnxnp>	np	np	nn	np	np	nn	nn	np	np	nn	nn	np	np	nn	nn	np	nn	np	nn	nn	NP	np	np	np	np	np	--	nn	nn	nn	nn	nn	nn	nn	nn	np	np	np	nn	--	np	np	np	np	--	nn	nn
r1_58567	AATTCCTCGTTCAGCTTGTGTGCCAGTCCGTCCGGTGGAGGATGAGATCATTTGACCCGATGGTGGCGCTAGATGGAAAGTTGTTACAGCTCATCCTGAGGGGAGCGTGAACGATGA	<hkxhk>	--	hk	HK	hk	hh	kk	hk	hk	hk	hh	hk	hh	hk	kk	hk	hk	kk	hk	hk	kk	HK	hh	hk	kk	hh	hh	kk	kk	hh	hh	kk	hk	hk	kk	hh	kk	hk	hk	hk	kk	hk	hk	hh	kk	hk	hk	hk
r1_58621	AATTCAAATAAAGAAATAAATAACAATGAGACAAAAATATGATATAAGATAATAAAATCACCAAATATTGTAGGAATCTCACGATGAATTAAAATAAATAGCACAAATCGTCCAACC	<lmxll>	lm	lm	ll	ll	ll	ll	ll	LM	ll	LM	ll	lm	--	lm	ll	ll	ll	LM	ll	lm	ll	ll	lm	ll	lm	lm	ll	--	ll	ll	ll	ll	lm	ll	ll	lm	lm	lm	ll	--	ll	ll	lm	LM	--	ll	lm
r1_58659	AATTCCTTCCTTGTTTGTCCTGTTAAAATGATCACAATAAGGTCTGTAGACCTTAAGGTCTGTTTCTCCTGCCCCTATCCCTTATTTTCCCATTACTTTATCTCTCAGGTTTGCCAG	<hkxhk>	hk	kk	--	hh	kk	kk	hk	hh	hk	hh	hh	kk	hh	hk	hk	hk	kk	kk	hk	hk	hk	hk	hh	hk	kk	hk	hk	hk	hk	hk	hk	hh	hk	hh	hk	hh	kk	kk	kk	hk	hk	hh	hh	hk	hk	--	hk
r1_58677	AATTCAGCCACCAGGCCATTCATCTGTGACTATGTCTGAGAGATGAGGGAGCCCTCAGTGGCGACCCGCAGGGAATTATCTGCTCGCTTCAGCCTGCTGCAGAGACCCACTGCTGGG	<lmxll>	lm	lm	lm	--	lm	ll	ll	LM	lm	--	ll	lm	LM	ll	ll	ll	ll	ll	lm	lm	lm	ll	lm	ll	lm	lm	lm	ll	lm	lm	lm	lm	lm	lm	LM	lm	lm	lm	ll	lm	lm	ll	lm	ll	--	lm	lm
r1_58777	AATTCGTCTTTCTTTACTGTTCAAAAGACAAATATTGGTCAAAGGTAAGTTATACTTTATGGACTACAAATCACAAGTCAACAGCACTGTATAAATGAAAAACTAGTATGGAGAAAA	<nnxnp>	np	nn	np	np	nn	np	np	np	np	np	nn	np	np	np	nn	np	nn	np	np	nn	NP	np	np	np	np	nn	--	np	np	np	np	nn	nn	nn	np	np	np	np	np	--	np	np	NP	np	--	np	nn
r1_58805	AATTCAGAGTTTAGTTTTCACACCTGACATTTTACTCCAGATTGTTACTTTATTCATATTTTGGATAGGACAGTATCAGATAGGAAATGGTAAAAAGTAGCATTATGAAAATCTTTT	<nnxnp>	np	NP	nn	np	np	nn	nn	np	np	nn	nn	np	nn	nn	nn	NP	nn	np	nn	nn	nn	np	np	np	np	np	--	nn	nn	nn	nn	--	nn	nn	nn	np	np	np	nn	--	np	np	np	np	--	nn	nn
r1_58809	AATTCAAGCACTTGAATGTTTTTATGCTGTTTTTAATCCCTGACGTGAAACTGCCTCTCCCTGTCAGAGGTCTGGTTCCGCTCCATAACGCCTGTTCGTACGGTCACTACGAGGTGG	<lmxll>	LM	LM	ll	ll	lm	ll	lm	ll	lm	ll	lm	lm	lm	lm	ll	lm	lm	ll	lm	ll	lm	lm	ll	ll	lm	lm	lm	lm	ll	ll	lm	ll	lm	ll	lm	lm	ll	lm	lm	ll	lm	ll	ll	lm	lm	ll	lm
r1_58829	AATTCACTCACATTTGGCTGGTATTAAACATCTAGACTGCAGAGCTAGCCAGCTTCCTGACTCTTTAGCAGCCAGCTAGCCTGGTGGGCTATTGTGGCTAGCTAGCACTAGAACGTT	<hkxhk>	hk	--	--	kk	kk	hk	kk	hh	hk	hk	hk	kk	hk	hk	hk	--	HK	HK	kk	hk	kk	hk	hk	hh	hk	kk	hh	kk	hh	hk	kk	hh	kk	kk	hh	--	kk	hk	hk	hk	hh	hh	hk	kk	hk	hh	HK
r1_58831	AATTCAGAGCAGAATAAGTGTCTGTGGAAGCTGAATGACATATCAGAAAAGTCTGAAAATGAAGGTAAATAATCTTTTTCTTCTTTGTTTGCAAATAGAGACAGCTTGTTCAAAATC	<hkxhk>	hh	HK	--	kk	hk	hk	hk	hk	kk	hh	kk	hk	hk	kk	hk	kk	hk	hk	hh	--	HK	hk	hk	hh	hk	kk	hh	hk	hk	kk	kk	hk	hk	kk	hk	kk	hh	kk	hk	hk	hk	kk	kk	kk	kk	kk	kk
r1_58929	AATTCCCTTTGCTGGCTGTAGTGTCTAGTGTGCAGCACTGTCAAAACAAATTAACAATCCTTAATGCAAAAGGTGCTCTAGTCAAAACAACAACACTCTCTGGTGAAACACCCCCCC	<nnxnp>	nn	nn	--	np	nn	np	nn	nn	np	NP	nn	nn	nn	np	nn	np	np	nn	np	np	NP	nn	np	np	nn	nn	np	nn	np	--	np	np	nn	--	nn	np	np	nn	np	np	np	np	nn	np	np	np	nn
r1_58940	AATTCAACCACGTCACCCTAGTTTCTACAATGCCTAATTTTAAACAGTTTGTGAACTGCAAAACCAGAGAAAATGAGACACAGGACCTGCAAATTTCAAGGATGCATCCAGCTTCAC	<hkxhk>	hk	HK	hk	hk	hk	hk	kk	hk	hk	hk	kk	hk	hk	hk	hk	hk	kk	hk	hk	hk	HK	hk	hk	kk	hh	kk	hk	hk	kk	hh	hh	hh	hk	hk	hk	kk	hh	kk	hk	hk	hh	hk	hk	hk	hk	hk	--
r1_58964	AATTCCAGAGCCCAAAACCTTACTAAGACACTGCCTTTCTCCTTTAATTTGTCATCCATCGGTATACAGTAACATCAGTGGTTAATGAGAAAAGTGTACAGTGGTTGTCTTAAACTG	<nnxnp>	nn	nn	np	np	np	np	nn	nn	nn	nn	nn	np	NP	nn	nn	nn	nn	nn	nn	nn	NP	np	nn	np	nn	nn	np	nn	np	nn	nn	nn	nn	nn	nn	np	nn	np	np	nn	nn	nn	nn	nn	np	nn	np
r1_59038	AATTCAGATAAAAATTCAAAATAAGGACCAGGAGCGCGGTATACTATAACAAATAGAATTGTCTGTCGTGTTTTCCAGGTCGGGTGTGACAGACTAAGAACAAGGCTTTCGAATAAA	<lmxll>	ll	--	ll	ll	ll	lm	ll	ll	ll	lm	lm	ll	ll	lm	lm	ll	lm	lm	ll	ll	ll	lm	ll	lm	ll	ll	lm	lm	ll	ll	ll	ll	ll	ll	lm	ll	ll	ll	lm	lm	ll	lm	ll	lm	lm	ll	ll
r1_59052	AATTCTTGCTCTGTCTACGCTCACCTCTCCCCAACAATCTCTAAGTCTGTTCTGTATCTGAACCATCACCGCAGCAGTAACCCTTTTCCTTCTCCTTAGGTTGATCGCTATCGTCTG	<nnxnp>	NP	np	--	np	np	nn	nn	NP	np	nn	nn	np	nn	nn	nn	np	nn	np	nn	nn	nn	np	np	np	np	np	nn	NP	nn	nn	nn	nn	nn	nn	nn	np	nn	np	nn	nn	np	np	np	nn	nn	nn	--
r1_59064	AATTCTGATGTTCTCTAATACAATGATCCTGAGACAACATAACGTAGACACTATAGAGACAGAACAGGAAACCCTTTACCCTACACCAAGAGCAGCCTAACCAGTTGAGTGATGTGA	<nnxnp>	nn	nn	nn	nn	nn	nn	nn	nn	np	np	np	nn	np	np	nn	nn	nn	np	nn	nn	NP	np	np	nn	np	nn	np	nn	np	nn	nn	np	nn	nn	nn	np	nn	np	nn	np	nn	np	nn	nn	np	np	np
r1_59149	AATTCAAACAGCAACACAAACAACAACAGCACACCTCAGCTCACTGCTGTGGTTTCGAACGCAAAAATAAGCCGCGTGATTTGTTTACTTTGTTTCAGTCACTGACATTCAGCGACC	<lmxll>	lm	ll	--	lm	lm	lm	ll	ll	ll	--	ll	lm	ll	ll	ll	ll	ll	ll	ll	lm	ll	ll	lm	ll	lm	lm	lm	ll	ll	lm	lm	LM	ll	lm	ll	ll	lm	lm	ll	ll	lm	ll	LM	ll	LM	ll	LM
r1_59165	AATTCCCACTAACATTGCTTAACTTATTTTCGAAATAAACATTTCAGTTGCTAGCAACAATGTCTGGCCAGTGAGTTGTAACGTTAGCTAACTAACCAAATTAGCGTTGTTACTGTA	<lmxll>	ll	ll	--	ll	ll	ll	ll	ll	ll	ll	ll	lm	lm	ll	lm	--	lm	ll	lm	lm	LM	ll	ll	lm	ll	lm	lm	ll	lm	ll	lm	lm	ll	--	ll	ll	ll	lm	ll	--	ll	ll	ll	lm	--	lm	--
r1_59244	AATTCATTCCCTCAATTCTGTTTGATTACAGAACTGTGGAGTCTAGTTTCTTTCACGCCCCAGTTTCTCTTGCTATGTGATGTGGTGACATCATCACCGGTGGAGCAATGCAAATAC	<lmxll>	ll	--	ll	LM	lm	lm	lm	ll	ll	LM	ll	lm	ll	lm	lm	lm	ll	lm	ll	--	lm	ll	ll	lm	ll	lm	ll	ll	ll	lm	ll	lm	lm	LM	lm	ll	ll	lm	ll	lm	ll	lm	lm	ll	ll	ll	ll
r1_59268	AATTCTGTGAAAATGTTTGTTAAGACGTGTTGTCTGACCTCGTTGGAAATCAGCAGTGTTTCTAGCTGTTTCTAATGGCCACACCGGAAGGCGGAGTGAAAAGCCAGCCGATGCTTT	<lmxll>	lm	lm	ll	ll	ll	ll	lm	lm	ll	lm	ll	lm	ll	lm	ll	ll	ll	lm	ll	lm	LM	ll	lm	lm	lm	lm	ll	ll	ll	ll	ll	ll	lm	ll	ll	ll	lm	lm	ll	lm	ll	ll	lm	lm	lm	ll	lm
r1_59331	AATTCTGATAATGAAACGAGTCCTTTTCGCGGGGGTTGTGATGCTCAAAAAAATTACCTGCCGCTTCTTTCACAATGTAAGTCTATGGGAAAAAGGTATTTTTGGGGCCCTGTGCAT	<lmxll>	lm	ll	lm	lm	lm	lm	ll	ll	ll	ll	ll	lm	ll	lm	lm	ll	lm	ll	ll	lm	ll	ll	lm	ll	lm	lm	lm	ll	ll	ll	lm	lm	ll	lm	ll	--	lm	lm	lm	ll	lm	ll	lm	lm	lm	ll	lm
r1_59343	AATTCTGCTGTCTACCAAAAAATTCTGAAGCAGAATGTCCGGCCATCTGTTTGTGACCTCAAGCTAAAGCGAACTTGGGTTCTGCAGCAGGACAATGATCCCTAACACACCAGCAAG	<nnxnp>	nn	nn	--	np	np	np	nn	nn	nn	nn	nn	np	NP	nn	nn	nn	nn	nn	nn	nn	np	np	nn	np	nn	nn	NP	nn	np	nn	nn	nn	nn	nn	nn	np	nn	np	np	nn	nn	nn	nn	nn	np	nn	np
r1_59353	AATTCACCTGTTCCTTCATTCAGACAGACTAAGGAAACACACAGAAAATCAAGAAAGATAAAAGTTGTATTGTTTCAGCTCCAGGGTGTCAACAGTTTCTTCCAACTCCTAACAAAA	<lmxll>	ll	ll	LM	ll	ll	lm	ll	lm	ll	ll	lm	lm	ll	ll	lm	ll	lm	ll	lm	lm	--	ll	ll	lm	ll	ll	lm	lm	lm	ll	ll	ll	ll	lm	lm	lm	ll	lm	ll	--	ll	ll	ll	lm	--	lm	ll
r1_59360	AATTCTAAGTTTTTACCCTTTAAACAGGCCTCAATTTCCAAAAAGTCCTCACTCTCAAGGTCTGAACTTATAACTTTCTTCACAAAGATTGAAGTAAGTCACACACACAAAGTTTGA	<lmxll>	lm	LM	--	ll	LM	ll	ll	ll	lm	lm	ll	ll	LM	lm	ll	ll	ll	lm	lm	lm	--	ll	ll	lm	lm	ll	--	lm	LM	lm	lm	ll	lm	ll	lm	ll	ll	lm	lm	ll	ll	ll	ll	lm	ll	ll	LM
r1_59391	AATTCAGTTTCATTTGGAGAAGGAGTTCCACAGGGAACGATTTGAGGTCCCCTATTGTTCTGGTTAAGTACATACCTCTCTGAGTGAGTGTTGTACCTGGTGTTTGGTGATGAAACT	<nnxnp>	nn	np	np	nn	np	nn	np	np	nn	nn	nn	nn	nn	np	nn	np	np	nn	np	np	NP	np	np	np	np	np	nn	nn	np	np	np	nn	np	nn	np	nn	nn	nn	np	np	nn	np	np	nn	np	np	nn
r1_59398	AATTCTTGTCTTCTGCTGAACCTTTTGGCAGCGTCTCACAGCTTGAAAACAAAACACCTCAGATATGAGGTCTTTTAGTTCTGATTCGATAGCTAGTTTGCTTCTCTCTTATAGCTG	<nnxnp>	nn	np	--	np	np	np	nn	nn	nn	np	nn	np	nn	np	np	nn	np	np	nn	np	nn	nn	NP	np	np	nn	nn	nn	np	nn	np	nn	nn	np	np	NP	np	np	nn	np	nn	np	np	np	nn	np	np
r1_59413	AATTCAACAGTTCCTATTTCCTTATTAGGGAAAGATTTGTTAAGTAAACTGGGTGCAACTGTTGTGTGTTCGCCTGAAGGAGTAGAAATTGATATTTCTCAGAGTAAAGCATATCAA	<nnxnp>	nn	nn	np	nn	nn	np	nn	NP	nn	nn	np	nn	np	nn	nn	nn	nn	np	nn	np	nn	nn	np	nn	np	nn	nn	nn	nn	np	nn	nn	np	np	nn	nn	nn	np	np	--	np	nn	np	nn	--	nn	nn
r1_59492	AATTCAGAACGAGGACAAACACTTCACAGCTCTACAGAAAACACCAAGAGGCCTGAAGGTTATATACTCTCGTACGCAAAAATGTTGAAACATCTGAACAATAGCTGGAGTTTCGTC	<nnxnp>	nn	np	np	nn	np	nn	np	np	nn	--	nn	nn	nn	np	nn	np	np	nn	np	np	np	np	np	np	np	np	nn	nn	np	np	np	nn	np	nn	np	nn	nn	nn	np	np	nn	np	np	nn	np	np	nn
r1_59520	AATTCATGCTGGTACAGAGGAAATATAACCAGACAAATTTTTTTAACAATCCCACCCCATTCATCAAGTGAAAAATCTCTCTCTCTCCATAACTATGTCATTGATTTACACCAAATG	<nnxnp>	NP	nn	nn	nn	nn	np	NP	np	nn	np	np	nn	nn	nn	nn	nn	np	np	np	np	np	nn	nn	np	nn	nn	nn	np	np	nn	nn	nn	nn	nn	np	np	nn	np	np	--	nn	np	np	np	--	nn	nn
r1_59578	AATTCATCGGTGAGTTGTGAAGTGATTGATGAGGTTTTCGGGTCTCCAATCAGAGGAGCGGCTGAACGCAGTGGCCCTCTCCTGCTTAATGACTCTACCATTGCCCACTTTGTCCTC	<nnxnp>	np	np	nn	np	np	nn	nn	NP	np	nn	nn	np	np	nn	nn	np	nn	np	nn	nn	nn	np	np	np	np	np	nn	nn	nn	nn	nn	nn	nn	nn	nn	np	NP	np	nn	nn	np	np	np	NP	--	nn	nn
r1_59616	AATTCTCCTTTGTCCATTTTTATCAGCAGCCATCTCCATTTCTGTCTCGTGGAGATTTATTAATGGTTCATACCTGTTTTCTAGTGGTAATATCGGGGGTGACTATGGTCTGTGTTT	<nnxnp>	np	np	nn	np	np	nn	nn	np	np	nn	nn	np	NP	nn	nn	--	nn	np	nn	nn	nn	np	np	np	np	np	nn	nn	nn	nn	nn	nn	nn	nn	nn	np	np	NP	nn	nn	np	np	np	np	nn	nn	NP
r1_59626	AATTCTGATAAAAATTCAGAATAAGGACCAGGACCGTGGTACACCGTTGTTGGAAACGTGAACAGGTTGGTGGTGAACCGTGGGCTTCTGCTTAGGGTTATGCTTCCTTCGGACCGT	<nnxnp>	nn	nn	nn	nn	np	nn	np	nn	nn	np	nn	np	--	nn	np	np	nn	np	np	np	np	nn	np	nn	nn	np	nn	nn	np	np	np	np	np	nn	nn	nn	np	NP	NP	np	np	np	np	np	np	nn	nn
r1_59694	AATTCAGAGTACAATTCACATCCGAGATTAGGAAAATATATGCTATTTGAATGCATATCGTGTTGGAAATGATAGGGATGCAGAGGGCGTGGTGGGCGGGACAGCGGGAGTCTGCAA	<nnxnp>	np	nn	nn	nn	nn	np	np	NP	--	NP	np	nn	nn	nn	nn	nn	NP	np	np	np	NP	nn	nn	np	nn	nn	nn	NP	np	nn	nn	nn	nn	nn	np	np	nn	np	np	--	nn	np	np	np	--	nn	nn
r1_59713	AATTCCTATTTAGCTGACTGCTGCCACTATTATGTGAGTAATATTGTGTCATAAAATGTGATGAGAAAGCTACAGTCATCAGTTAGATGTATGGATTACTTTTCCTTTTAAAAATGG	<hkxhk>	hh	hk	HK	--	kk	hh	hh	kk	hh	hk	kk	hk	hh	kk	hh	hk	hk	hh	hh	hk	HK	hk	hk	hk	hk	hh	hh	hh	hk	kk	hk	hk	hk	kk	kk	hk	hh	hh	hk	kk	hh	hk	hk	hk	hh	hk	hk
r1_59729	AATTCAAAAGTAATGAAACACATTCTTGCTCAGTTCAGTCCACTCAGCGTTTTGCTGCTACAGTCTTACTTGGTCTAGTATGACCAGCAGCTTATGGTGGCTAACGTTAGCAAACCC	<nnxnp>	nn	np	NP	nn	nn	np	nn	nn	nn	nn	--	nn	nn	np	nn	np	np	nn	nn	np	--	np	nn	np	np	np	np	np	nn	nn	nn	NP	nn	np	nn	np	--	np	nn	np	nn	nn	nn	nn	nn	NP	nn
r1_59734	AATTCGTGTTTGGGGTTCACCCTAAAACGTCTTGGTCCTGATCCAGCTAACTGTCGATAAGCTGTGCTTTTGCACCTTTTAAGGACTTGTTGCGCTGACAACAGGTCCAGAAGAATT	<nnxnp>	np	nn	nn	np	nn	np	nn	nn	np	NP	np	np	NP	nn	np	nn	nn	np	nn	nn	--	nn	nn	nn	nn	nn	np	nn	nn	nn	nn	np	nn	NP	nn	np	NP	np	nn	nn	np	nn	nn	np	nn	nn	np
r1_59772	AATTCTTGGTATTTAGGTTATTTTATCATAAAGATTTTGGTTCTTCGGTCTTTATACAGGCTGCAGTGGAAGTGTTGCTCTGTCTCTACCTCGTCTTGCTGGCAGAAGTGACACAGT	<nnxnp>	nn	np	nn	nn	nn	np	nn	np	np	nn	nn	nn	nn	nn	nn	NP	nn	np	nn	nn	np	np	NP	np	NP	np	nn	--	nn	nn	np	nn	np	nn	nn	np	nn	np	np	nn	np	np	np	nn	nn	nn	nn
r1_59843	AATTCTTTCCCTAATTTGAAAAACATTGCCCCAAAATCAGAAGTCTGACAGAAAGGGAGAAACGACCCCTCCTTCTGGGGAAAAAGAAAGAATGTGCCGTGTTGGCTGCTAAATATG	<lmxll>	ll	LM	ll	ll	ll	lm	ll	ll	ll	lm	LM	ll	ll	lm	lm	ll	lm	lm	ll	ll	ll	lm	ll	lm	ll	ll	lm	lm	ll	ll	ll	ll	ll	ll	lm	ll	ll	ll	lm	LM	ll	lm	ll	lm	LM	ll	ll
r1_59874	AATTCAGAACTCAAAAGTTCTGACATAGTAACGATTAAGATATAAACGCTGCACAGTTTGTATGACAACAATGGAGTAACAAAATATGTCTCAATGTGCTTTTCCACTGAAATCCTG	<lmxll>	ll	lm	ll	lm	lm	lm	lm	ll	lm	ll	LM	ll	ll	lm	lm	LM	ll	lm	ll	ll	ll	lm	lm	ll	lm	lm	ll	lm	lm	lm	lm	ll	ll	lm	lm	lm	ll	lm	ll	ll	ll	lm	lm	lm	--	lm	lm
r1_59918	AATTCAAAAACAATACCAAAATAAATAGACCTGCAGGCTCTGTTGCTGTGTGGAATGGTGATTTAAAATGCTATAGATTATTATGTAAATTGGCAGAGTAGAATACTGTTGCCCTTA	<nnxnp>	nn	nn	np	np	np	np	nn	nn	nn	nn	nn	np	np	nn	nn	nn	nn	nn	nn	nn	NP	np	nn	np	nn	nn	--	nn	NP	nn	nn	nn	nn	nn	nn	np	nn	np	np	--	nn	nn	nn	nn	--	nn	np
r1_60017	AATTCATTAAGTGGAGCTCACCTGAGTACTCATTCACCCATTTCACAGCAGAGATTTCGACTTGGCATAGTAGGAAAAGCACAGGCGTTACTAATAACATTAATAGCGATGGCTCCA	<lmxll>	ll	lm	ll	lm	ll	ll	ll	ll	ll	lm	ll	ll	lm	lm	lm	ll	lm	ll	lm	lm	lm	lm	ll	lm	ll	lm	--	lm	lm	ll	lm	lm	lm	ll	ll	lm	ll	lm	lm	--	lm	lm	ll	lm	--	ll	lm
r1_60109	AATTCAAAGAAGCAGGGACTCGCTTATTCTCACAGTGCACTGATTGAAGAGAAGTGTGTGTGCGAGCATAGCGCAGGGTGCAGAGCTGCCTGCCGAAAGAGTCATAAAAACACTTTT	<nnxnp>	nn	np	np	nn	NP	nn	np	np	np	np	np	np	np	np	nn	np	nn	np	np	np	np	nn	nn	np	nn	nn	nn	NP	nn	nn	nn	nn	np	nn	np	np	nn	nn	nn	np	nn	nn	np	nn	np	nn	nn
r1_60272	AATTCACTGAACATTCAGAGTTGCAATATAAAGATTTAATAATGCAAAATGGACTGTTTTTACAAGCACAAGAGGAAAGCACAGCGTAAAGATATATATAAAACATTGACACAAACA	<nnxnp>	nn	nn	nn	nn	nn	nn	nn	nn	--	NP	nn	--	nn	nn	nn	nn	nn	nn	NP	nn	nn	nn	np	nn	np	nn	nn	nn	np	nn	NP	--	nn	nn	nn	nn	nn	--	--	nn	nn	nn	nn	nn	nn	NP	nn
r1_60299	AATTCAAGCAGAAAAAATTTATGGGGAATATGAGCTTCTGTAGGATAAAAAACTTGAGATGAGAGGGGGAGGGGAGGGAGAGGGGAGGAAGGAGGGATGAGGAGGAGGTTTATTGGT	<nnxnp>	nn	np	nn	nn	nn	np	np	np	nn	np	nn	np	nn	nn	np	nn	nn	nn	nn	np	nn	np	nn	np	np	nn	np	np	np	nn	nn	nn	nn	nn	nn	np	nn	np	np	np	np	np	np	nn	nn	np	np
r1_60305	AATTCGAAGGAATCCTTCAACATTTTGTGAAACACACTTATTTGCTGTCTTGCAGACAGATGAGAACACACTCTAATATCTGTACGGTAAATATGAAGCTATAGGCAGCAGCCACTT	<hkxhk>	kk	--	hk	--	hk	hk	hk	hk	kk	--	hh	hk	hk	hk	hk	hk	kk	hk	hk	hk	--	kk	hk	hk	kk	hk	hk	--	kk	hk	kk	kk	hh	hk	hh	hk	hh	hk	hk	kk	hh	hh	kk	hk	--	hk	kk
r1_60411	AATTCCTGTGCACTGTGTGTTCCCACGGGACTGCCTGTGTCTGCTCCGGGGCTCGCCATAGGATCAGCACCATAAATAGCTCTTGTGACTTTTAGTGTGCTTTTCAGACAACGCCAC	<nnxnp>	np	np	nn	np	nn	nn	nn	NP	np	nn	nn	nn	nn	NP	np	np	np	np	np	nn	NP	np	NP	nn	np	nn	nn	np	np	np	nn	nn	np	nn	NP	nn	np	np	nn	np	np	np	nn	nn	NP	nn	nn
r1_60492	AATTCAAGAGGTGGCCAATTCTTACAGACTGTATAGCTCCTTTAAGTGCGATGTCCTAAGACATTTGTCGTTTGGGTTGGCCAGAGTGACAGTTTGGCTCGTTCGAGCCTGTTTGGC	<lmxll>	lm	lm	lm	lm	lm	ll	ll	lm	lm	ll	ll	lm	lm	ll	ll	ll	ll	ll	lm	LM	lm	ll	LM	ll	lm	lm	lm	ll	lm	LM	lm	lm	lm	lm	lm	lm	LM	lm	ll	lm	lm	ll	LM	ll	ll	lm	lm
r1_60522	AATTCATTTGGAGAGAAAGAGATGGCTGAAAGTATGTATGGGCTGAGATGAACTGCACTATGTTAACAGATATTGCTGCATTCTTGGTAATGGGCATACAATTTGAAAGCCATTTAC	<nnxnp>	nn	np	nn	np	np	nn	nn	nn	nn	np	nn	nn	NP	nn	np	--	nn	np	nn	nn	np	nn	nn	nn	np	np	nn	np	np	nn	nn	np	np	nn	nn	nn	nn	np	nn	np	np	np	np	np	--	nn	np
r1_60538	AATTCACTCCAAGGCCTGTCTGAACAGTCCAGTGGGTTCGACTGCTTGGTGGACAAATTCAGATGCACTGCGTCTCGTTAGTCACAGATGATGCTGGAAGACCACTGCTTCAGCCAT	<nnxnp>	nn	NP	np	--	nn	np	nn	nn	nn	nn	np	nn	nn	np	nn	np	NP	nn	nn	np	np	np	nn	np	np	nn	np	--	np	nn	nn	np	nn	np	nn	np	nn	np	np	np	nn	nn	nn	nn	NP	np	NP
r1_60569	AATTCTGGGAGTCGTAGTCAACAGGACCACAGAGGTAAACACATACAAACACACACATACAGACAACTATTTTATAAGCAGCATAACAATGATCCTCTTTTCTTCTCCTGCAGTTCG	<nnxnp>	nn	np	nn	np	np	nn	nn	nn	np	nn	np	np	--	np	nn	nn	np	np	--	nn	nn	np	nn	nn	nn	np	nn	np	np	nn	nn	nn	nn	nn	nn	np	NP	np	np	np	nn	np	nn	nn	np	np	--
r1_60593	AATTCTGTGTCTTGCTCGACGCTGGTCCGGGCAGCCTTTCAGCTCATAGAACTGCAGAGAAGATGGCGGCGCTACGAGTCGTGGTGCTATCGGGGGGTTGTAGGGCTCTCCTCAGCA	<nnxnp>	np	np	nn	np	np	nn	nn	np	np	nn	nn	np	nn	nn	nn	--	nn	np	nn	nn	nn	np	np	np	np	np	nn	nn	nn	nn	nn	nn	nn	nn	nn	np	np	np	nn	nn	np	np	np	np	--	nn	nn
r1_60611	AATTCATGCTGACCAGCGCCTTATATGGGCTGACAGGGAACCAATGAGATTGCAGCAAACATTTGAGAAGAAGAGTCCAACAAGGACAGACAAGGTTTTGTTGCTGATAGTTTCAAG	<hkxhk>	hk	hk	--	HK	hh	kk	hk	hh	hk	hh	hk	hh	hk	kk	hk	hk	kk	hk	hk	kk	HK	hh	hh	kk	hh	hh	kk	kk	hh	hh	kk	hk	hk	kk	hh	kk	kk	hk	hk	kk	hh	hk	hh	kk	--	hh	hk
r1_60615	AATTCATCAGCAGCAAAACAGCCCCAGACCATCACACTACCACCACCATATTTTACTGTTGGTATGATGTTCTTTTTCTGAAATGCAGTGTTACTTTTACGCCAGATGTAATGGGAC	<nnxnp>	np	np	NP	--	np	np	nn	np	np	np	nn	np	nn	nn	np	nn	nn	np	np	np	NP	nn	nn	np	nn	nn	np	np	nn	nn	nn	np	nn	nn	nn	nn	nn	np	nn	nn	np	nn	np	nn	nn	nn	nn
r1_60688	AATTCTCCCTGTTATGTCATAGTTGTTATTTGTGTGGGTGTGTGTACACGTGCCTCAGGCAAGCCATTTCACAGGTGTGTGTGTGTTACTTCAAGGATAACTGTCCTCTCTCCACTA	<nnxnp>	nn	nn	np	nn	nn	np	np	np	nn	np	np	nn	nn	nn	np	nn	nn	nn	np	np	np	np	nn	nn	nn	nn	np	np	NP	np	np	np	np	np	np	np	nn	nn	np	np	nn	nn	nn	nn	np	np	np
r1_60778	AATTCCTTCAGAGGAGAATTTCAGCAACACATACAGAGCAGAGCTCCCACCCTGGCTTGTACTCGACTCCCTGCCACCGCTACGCACCCTCACTACAGGAGACGTGAGCAACGTGAA	<lmxll>	lm	ll	LM	ll	ll	lm	lm	ll	lm	ll	ll	ll	--	ll	ll	LM	ll	lm	LM	lm	lm	lm	ll	ll	ll	lm	LM	ll	ll	ll	ll	lm	ll	ll	ll	lm	lm	lm	ll	ll	lm	ll	lm	LM	lm	lm	ll
r1_60807	AATTCAGCTTCACTCTCATCCCACAGCTGGTCTAAGGATTTGAAACAGCCCCGTTCTAGCGTTTAGCGCCTTCAAAATCCATAGTATAAGTACAATACTATACGAAGTGTTCTAAAT	<nnxnp>	nn	nn	np	NP	np	np	nn	nn	--	nn	nn	np	--	nn	nn	nn	nn	nn	nn	nn	np	np	nn	NP	nn	nn	--	nn	np	nn	nn	nn	nn	nn	nn	np	nn	np	--	--	nn	nn	nn	nn	--	nn	np
r1_60912	AATTCTGCCACTGAGACTTTCGCCATTTCCCCAACACAATGGAGCTGACTTTTTTCTTTCGCCGTGCTTAATGGACAGAGCCAGGCGAGACAAACACACTTTCTCTTTTATTCCCTC	<nnxnp>	nn	nn	--	nn	NP	np	nn	nn	np	np	nn	nn	--	np	nn	--	nn	np	np	nn	NP	nn	np	NP	nn	np	np	NP	nn	nn	nn	nn	nn	np	nn	np	NP	np	nn	nn	nn	nn	nn	NP	--	nn	nn
r1_61027	AATTCTAAACAATACTAGCCTTTCAGTGGCTTTTAAATTTACGTATTCATATTTGCTCTCTTGTTTACTGACATCAGCTGAGAACTTCCAGGCAAGGCTGAACAGCCGGGCAACGTG	<nnxnp>	nn	nn	nn	nn	nn	nn	nn	np	nn	np	NP	nn	np	np	np	NP	np	np	nn	np	np	nn	nn	np	nn	nn	np	nn	nn	nn	np	nn	nn	NP	np	nn	nn	np	np	np	np	nn	nn	nn	nn	nn	--
r1_61039	AATTCCCACTGTACCCACAGCACCAATTTGGCAACCCCTGGTGGAAGGGCTGGCAACCCACCGAGTCCAAGATGGGGACTACCACACCCAAAGTTATCTTTCTAGGCATCGTCTTTG	<lmxll>	lm	LM	--	ll	lm	ll	lm	ll	lm	lm	ll	ll	--	ll	lm	ll	ll	lm	lm	ll	ll	ll	ll	lm	ll	ll	lm	LM	ll	ll	lm	LM	ll	--	lm	ll	LM	ll	ll	ll	ll	ll	lm	lm	ll	ll	ll
r1_61045	AATTCTGCAGGAAGGCCAGCAAGCAATGGATAATATCAGGAACCACTAAAATAAAAGTCTGACTTAATGAGGTATGTAAAATATGTTGAATACTGTGTTCCAGCAGCTCAGTGCCGA	<hkxhk>	kk	HK	--	hk	hk	kk	hk	kk	hh	hk	hh	kk	hh	hh	kk	HK	kk	hk	hk	HK	hk	hh	--	hk	hh	hk	hh	kk	hk	hk	hk	hk	hk	HK	kk	hk	HK	hh	hk	--	kk	hk	kk	kk	--	hk	hh
r1_61058	AATTCAGTGTCAAGAAAGCGTGTTTCTGTCAGGACGGCGTATTCAGGTGTGTTTTATCATCATCATCCGCAGCAGCAGCAGAAGCAGAAGCAGCTGTCTGCTTCGAATCCAGTCAGT	<nnxnp>	np	nn	--	np	np	np	np	np	nn	nn	nn	np	np	np	np	np	nn	np	nn	np	NP	nn	np	np	np	nn	nn	np	np	np	nn	nn	nn	np	np	nn	np	nn	np	np	nn	nn	np	np	np	np	nn
r1_61078	AATTCATGTGAAGTGTTCAAGTTTGAACACTTACTGCTGTCTGTGCTGTGCTACTGCCGAGGGGGCCAGTTAGTGTCAACATACGGTACAATGACTCAGGAAAGGTGTTTGCAAAAG	<nnxnp>	nn	--	nn	np	np	nn	np	np	np	np	nn	nn	np	nn	nn	np	nn	nn	nn	nn	np	np	np	nn	np	np	np	np	nn	np	nn	nn	nn	nn	np	nn	nn	nn	np	np	nn	nn	np	nn	--	np	nn
r1_61168	AATTCCAGTTGGTGGACAGAATCACAATCCAGTCCCTGGATTTACTCAACAAACAGGACAAAGGTATTAATTTCTTCAGTCAACCAGCTTTGTGACAGTATTTTCAGTCAAATATTT	<hkxhk>	hk	HK	HK	kk	hk	kk	hk	--	hh	kk	hk	hh	hh	hh	kk	hh	kk	hk	hh	kk	HK	kk	--	hk	hk	hk	hk	hh	--	kk	hh	hk	hh	hk	hh	hk	kk	hk	hk	hk	hk	hk	hk	hh	hh	kk	hk
r1_61208	AATTCCCAAGTATATCAGACAATTCTTCAGGATAATGTGAGGATGTCTGTACGTCAACTGAAACTGTGTAGAAGGTGGGTGATGCAACAGGACAACAACCCAAAACACTGGAGCAAG	<nnxnp>	np	np	--	np	np	np	np	nn	np	nn	nn	np	nn	nn	nn	nn	nn	nn	np	nn	NP	np	np	nn	np	np	nn	NP	np	np	nn	NP	np	nn	nn	np	np	nn	nn	nn	nn	np	np	np	np	np	np
r1_61225	AATTCAGCTCGGTGGCCCCCTGTTTCACACACTGGACAGTACTGTTATTTATGGTGGGTTTGAGAGAATTTGGATAATTAAACAATAATAAGAATATTTACAATAAATGTTTCCAGT	<nnxnp>	nn	nn	np	np	np	np	nn	nn	nn	nn	nn	np	np	nn	nn	nn	nn	nn	nn	nn	np	np	nn	np	nn	nn	--	nn	np	nn	nn	nn	nn	nn	nn	np	nn	np	np	--	--	nn	nn	nn	--	nn	np
r1_61315	AATTCAGCACTTATGAGCTGCAGTTAACACTTATAGACTAATCTCGATGTAATCATTTAATGTGAAAAGGGCGTCATAGGTATGACAAGCTAGTTGCACAAAAGTAAAGATTAAAAA	<nnxnp>	np	np	nn	np	np	nn	nn	np	np	nn	nn	np	--	nn	nn	np	nn	np	nn	nn	nn	np	np	np	np	np	nn	nn	nn	nn	nn	nn	nn	nn	nn	np	np	np	nn	nn	np	np	np	np	nn	nn	nn
r1_61333	AATTCATGCTTTGACAGGTCTGTCCGCAAGACGATAAGCAAACAACTTTTTAAATGGAGTTTGGATCGATCAGGGTTAATGCTAGTGCAAACTTGGTTCATAGTAAAGTACAACCGA	<lmxll>	lm	lm	lm	lm	ll	lm	lm	lm	LM	lm	LM	ll	lm	ll	ll	ll	lm	ll	ll	lm	LM	ll	lm	lm	ll	ll	lm	ll	ll	ll	lm	lm	ll	ll	ll	lm	ll	lm	ll	lm	ll	lm	lm	ll	ll	ll	lm
r1_61354	AATTCCACCAACACCCTCTGATTGGTGTTGCTTCTCTGTTTCTCCCAGTGCAGCCTCACCCGCTCTTCTCACAGTTCAGCTGCCCTCTGCTCTCCTTCAGTTTGTCTCTCTGGCCCT	<nnxnp>	np	nn	np	np	nn	np	np	np	np	np	nn	np	np	np	nn	NP	nn	np	np	nn	np	np	np	np	np	nn	np	np	np	np	np	np	nn	NP	np	np	np	np	np	nn	np	np	np	np	np	np	nn
r1_61362	AATTCAAGGCAATAGCTTTCTGAGGAGAAAAATACATACTTTTCATACTTGTTTCTCGTGATTTACAAAGAGTCCAGTTCTTACGATGACGATTAGGAACTCATAAAAACAGCCTTG	<nnxnp>	np	nn	np	np	np	np	np	np	nn	nn	nn	np	NP	np	np	np	nn	np	nn	np	np	nn	np	np	np	nn	nn	np	nn	np	nn	nn	nn	NP	np	nn	np	nn	np	--	nn	nn	np	np	--	np	nn
r1_61408	AATTCATTCAGTCTATCACGATCAGACTGACAAGACAAAACTTGTTTAATAAGAGCTAAATAAAACGTGATTTGGGATGTAATGAATCCACAAAGTGCACCGTCATAGTCCCAAATA	<nnxnp>	nn	--	NP	np	np	np	nn	--	np	np	np	np	np	nn	nn	np	np	np	nn	nn	nn	np	nn	nn	nn	np	--	nn	nn	nn	nn	np	np	nn	np	nn	np	nn	np	--	np	NP	np	nn	--	np	np
r1_61415	AATTCTCTGTTTTCTACGACCGAGCACGGTCTCATATCTGCAGCGATAAACTCTCCGACAGCATCGGTTTTTGCTTTGGCTCGGTCCGAATCTGCAGCGAGAGGCTGCCTGAACGCT	<nnxnp>	nn	nn	np	np	nn	nn	nn	nn	np	np	np	np	np	np	nn	np	nn	nn	nn	NP	nn	nn	np	np	np	np	np	np	nn	np	nn	nn	np	np	np	nn	nn	nn	nn	nn	nn	np	nn	nn	np	np	nn
r1_61451	AATTCTAGTGAATTTGGTGATCCCCTAACTTTTCCTATAGTGCCACCAGCAGGTCAAAGGTTTCGTTTATCCTGTGAAACATCTCAACATCTACTTGATGGACAGGCAAAAGATTTT	<nnxnp>	np	nn	--	np	nn	np	np	--	NP	--	nn	np	np	NP	nn	np	nn	np	np	nn	np	NP	np	np	np	nn	--	NP	np	np	np	np	nn	nn	np	np	--	np	np	--	np	NP	np	np	--	np	nn
r1_61508	AATTCAGTCTTCAATGTCATTCTCCCCTTCAATAACTGCAATTCAATTCCACCTCTCAAGCTGAGGAGCCAGGGGATAAATCCCGGCTCCCCCGCCATCCAAGGACTAATCTCCCCT	<nnxnp>	np	nn	np	np	np	np	np	np	nn	nn	nn	np	np	np	np	np	nn	np	nn	np	np	nn	np	np	np	nn	nn	np	np	np	nn	nn	nn	np	np	nn	np	nn	np	np	nn	nn	np	np	np	np	nn
r1_61521	AATTCCTGGAAAAATAAGATTTAGCTGTTGTCTAGTAGTTTATGAATGAAAAGGCCTGTCAATCATTTTGGGAATGATAGCAGGTTACAATCCTGTGTTTGTTTGGAGGTGGGGTCG	<nnxnp>	nn	--	--	nn	nn	np	nn	np	nn	np	np	np	np	nn	nn	np	np	np	np	np	NP	nn	np	np	nn	np	nn	nn	np	nn	nn	nn	nn	nn	nn	nn	nn	np	nn	np	nn	np	np	np	nn	nn	nn
r1_61567	AATTCCTTTTCCACACATCCTCGAGCTGGGCTCAATGCCACAAAGTCTAAAGAGCTGGTTGTGGATCTACGGAGGGCCAAGTGATCCATCCAGGGGGTCAGTGTGGACATTGTGGAG	<lmxll>	LM	lm	--	--	ll	lm	lm	lm	lm	ll	lm	ll	ll	ll	ll	LM	lm	ll	lm	lm	LM	ll	lm	lm	ll	ll	lm	lm	ll	ll	lm	ll	lm	lm	ll	lm	ll	lm	lm	lm	lm	ll	ll	LM	ll	lm	lm
r1_61586	AATTCACTCGAGGATGTTGTTTCCTCCGAAGGTCCTGCTACAGGACAGAGTCTGAGCAGAGACAGGCCGTCTGCTTTTCTTTGCAGATAAAGTTTATCTGATTAATTGATTGACAAT	<nnxnp>	nn	--	nn	np	nn	np	nn	nn	nn	nn	nn	nn	np	np	np	nn	np	np	nn	np	nn	nn	nn	np	nn	nn	np	np	nn	nn	np	nn	nn	np	nn	np	np	nn	nn	np	nn	np	nn	np	np	nn	np
r1_61726	AATTCTATTTTGTCCCCATCCACTGCCTGGCTTTGTTAAATACAGTCCTTATGGCATCGAGTTTAGATACGGCTCCATTGTCCCTGTAAAGGTTGTGCCAACTTCTGAAAAAAATTA	<nnxnp>	nn	NP	--	np	np	nn	nn	nn	nn	np	nn	nn	NP	nn	np	--	nn	np	nn	nn	NP	nn	nn	nn	np	np	nn	--	nn	np	nn	np	np	nn	nn	np	nn	np	nn	np	np	np	NP	np	--	nn	--
r1_61727	AATTCAAAGTCCCGCAGCGCCACCTGAGACGCTTGTGGCCTGCCACCAACCAAACTCTGTACAATTTCCTTAGTATTTAAGAAACAAACACTTACATTTTTAAACATTGAATCCAAA	<lmxll>	ll	ll	ll	ll	ll	lm	lm	ll	ll	lm	ll	ll	ll	ll	lm	lm	lm	ll	ll	ll	lm	lm	LM	ll	lm	lm	lm	lm	lm	ll	ll	lm	ll	lm	lm	ll	lm	ll	ll	lm	lm	lm	lm	lm	ll	lm	lm
r1_61851	AATTCTTGAGGAAAGGAATGTTTTTTTGTGTGGAAAGATGAAAAAGAGGTTTTTTCCTAATTAACTCTGGCACAAACATCCATAACAACTAAAACATTAAGCTCCATTTTTGTGGCA	<lmxll>	ll	ll	LM	lm	ll	ll	lm	lm	LM	--	lm	ll	LM	lm	lm	ll	ll	lm	lm	lm	ll	ll	LM	lm	ll	ll	LM	--	ll	ll	--	lm	lm	LM	ll	lm	--	ll	lm	--	lm	ll	ll	lm	--	ll	lm
r1_61918	AATTCCTCCATTTTTACACTGTAGTATTACTACTGGTATTAAGTACAGATCTCAGTACTTCTCTCCACTGTTGAGGACAGCTGGGGGGATTCAAAACGTGGAACTTTATTGGCAGAT	<nnxnp>	nn	--	nn	NP	nn	np	nn	nn	nn	nn	nn	--	NP	np	np	nn	np	np	nn	np	nn	nn	nn	np	nn	nn	np	NP	nn	nn	np	nn	nn	NP	nn	np	np	nn	nn	np	nn	np	nn	np	np	nn	np
r1_62000	AATTCTGTTGGAATTATTCCTTGTCTCCCTTGTACCGTGTCTGGATTCTGGACTTTGAACTTTGCCTGCTCCCTGTTGGATCTGTTTAGCTTTGTTGGACTTATTTCCTGGTTTCGA	<nnxnp>	nn	nn	NP	np	np	np	nn	nn	nn	nn	nn	np	np	nn	nn	nn	nn	nn	nn	--	--	np	nn	np	nn	nn	np	nn	np	nn	nn	nn	nn	nn	nn	np	nn	np	np	nn	nn	nn	nn	nn	np	nn	np
r1_62056	AATTCAATAAAATCCCCTCTGAAAAGAACCAAAATGTCTGCGTTCAGACTGAAAACAGCGCTGTGTTTTCAATCAGTGTTCCTTTAGATATCAGTGAGACGATAATATATGATCCAG	<nnxnp>	np	np	nn	np	nn	nn	nn	np	np	nn	nn	nn	nn	np	np	np	np	np	nn	nn	nn	np	nn	nn	np	nn	nn	np	np	np	nn	nn	np	nn	np	nn	np	np	nn	nn	np	np	nn	nn	--	nn	nn
r1_62081	AATTCAGGGGTGTGGCCATCAGTTTGACTAATGATAATCTCAAACCTCTCTGAGGTAGAATGAAAACCAGAGTCTATACCTCTGTCTGAAAATTGCAGCAGACCAAGGTCTTCGGTG	<nnxnp>	nn	nn	nn	np	nn	nn	nn	nn	np	np	np	nn	np	np	nn	nn	nn	np	nn	nn	--	nn	nn	--	nn	nn	np	nn	NP	nn	nn	nn	nn	nn	nn	np	nn	np	nn	np	nn	np	nn	nn	np	np	np
r1_62085	AATTCAAATAGAGTAAATTACCTTTTTAGCTTGTTCTTAAATGTTTCACAATATGTACTTGTACAGGAACAGTTTCTCGCTGTCTTGCAATAGATTTAATAAAAACCCTTAAGAATT	<lmxll>	ll	LM	ll	ll	lm	ll	ll	ll	ll	ll	lm	lm	ll	lm	lm	lm	ll	lm	lm	ll	LM	ll	ll	ll	ll	lm	ll	ll	ll	lm	ll	ll	lm	ll	lm	ll	lm	ll	ll	ll	lm	lm	ll	lm	LM	lm	ll
r1_62113	AATTCTTTTTTTTTCCATCTTCGGTTTTATGTGTAGCTCTTCTGCTGCTCATATTGTGTCTTATTTGGCTTGGAGTTGACTTCGGCGTTATGACTGTATATATGAACTTGAGTGTTC	<lmxll>	lm	lm	ll	lm	lm	lm	lm	lm	lm	lm	lm	ll	ll	lm	ll	lm	ll	lm	ll	lm	lm	lm	lm	ll	lm	ll	ll	lm	ll	lm	ll	ll	lm	LM	lm	lm	--	ll	lm	ll	lm	lm	lm	ll	lm	ll	lm
r1_62153	AATTCATGTGTTTTGGACGCTGCACAAAGAAGTTAAATGACACTTCCTGCATCTAGTCTGTGCCGCTAGAAAACACCCACTAATTATACGTTAAATCAAATGATGATTGTCACATAA	<nnxnp>	nn	np	np	np	nn	np	nn	nn	nn	np	np	np	nn	np	np	nn	np	np	nn	np	nn	nn	np	np	np	nn	nn	nn	np	nn	np	nn	nn	np	np	np	np	np	nn	--	nn	np	np	np	--	np	np
r1_62275	AATTCTGTTCCTGAGATGCTGCAATCTGCTGTCCCTGTGCTGCAGCAGCCTCCTGGTCCTTCTAAGCTGCAGCTGACTCCTGTTTCTGAGTTGCTGGAATCACTAGTTCCTGTTCTG	<nnxnp>	np	nn	NP	np	nn	np	np	np	np	np	nn	np	np	np	nn	np	nn	np	np	--	np	np	np	np	np	nn	np	nn	np	np	np	np	nn	nn	np	np	np	np	nn	nn	np	np	np	np	np	np	nn
r1_62314	AATTCTTTTGTTGCCTCCACTGCTGTCAACTCCAGACGAGGCGAGAGGTAGGGTGGCTTTGCATCTTATCCTCCCCAGAAATGTTATGCAACCAGTAAACAAAATATACTGCTTCTA	<nnxnp>	np	nn	np	np	nn	nn	np	nn	np	np	np	np	np	nn	nn	nn	nn	np	np	np	np	np	nn	nn	nn	nn	nn	NP	nn	np	nn	nn	np	--	np	np	nn	np	NP	nn	nn	nn	np	nn	--	nn	np
r1_62361	AATTCTGCAAATGATCAGCTATGTACATATTTCTACACCCAAACTCCACCCTGTGCAAACAGTATTTTCTACAACCAGAAGTCAAAACTGCACAAATGAGAACCGCCACAGGCTCTC	<nnxnp>	np	NP	nn	np	np	nn	nn	np	np	--	nn	np	np	nn	nn	np	nn	np	nn	nn	nn	np	--	np	np	np	nn	nn	nn	nn	nn	nn	nn	nn	nn	np	np	np	nn	nn	np	np	np	np	nn	nn	nn
r1_62439	AATTCTAAATTATCTAATTTCACATTTGATTGACCTACGCTGTTACACAAGGACATTGTTTAGCTGAGTAGACGTACAATAGCCTAAATTTTTTTATGCATAACAAACAGTGCGTGA	<hkxhk>	hk	hk	hh	hh	hk	hh	hh	kk	hk	hk	--	--	kk	hk	hh	hk	kk	hh	hk	hk	--	hk	--	hk	hh	hk	hk	hh	hh	hk	hk	kk	hk	hk	hh	hk	hk	hk	hk	kk	kk	hk	hk	hk	hk	hk	hk
r1_62529	AATTCTTCCTTTTATTTATTATCCCATTTTGACTGCCTGCGGCTCTTTTGTAAATAGTTTTTCATTACACATACACACCCCATTGTGAACTCCTATTGCTTTAGCAGACACAGTATG	<lmxll>	lm	lm	ll	lm	lm	lm	lm	lm	lm	lm	lm	ll	ll	lm	ll	lm	ll	lm	ll	lm	lm	lm	lm	ll	lm	ll	--	lm	ll	lm	ll	ll	lm	lm	lm	lm	ll	ll	lm	--	lm	lm	lm	ll	--	ll	lm
r1_62531	AATTCAAATCTAATCTTCAAATTAACTGTGCTTTGCATAGTACCTCAGTATTTGGTAATTATTTGTTAAAACGCTTCTCGCTAAACGTATTTGCTGGAAAATTGTCTCTAAAGTGTA	<hkxhk>	hk	hk	hh	kk	kk	hh	hh	hk	hk	hh	hk	kk	kk	hh	hk	HK	hh	hh	hk	hh	hk	hk	hh	hk	hk	hk	--	hh	hk	HK	kk	hk	kk	kk	hk	kk	--	hh	HK	--	hk	hk	hk	hk	--	--	hk
r1_62536	AATTCAAACAGGTCATTACAGTTGAAATATTTAATATTTCCCACATTCAGACAAATGCTCGCTTGTAGTTTCAGCAGTATGTCAGAGGCATCAGTGGTAGAAGGTGTAACAGTAGTG	<lmxll>	lm	ll	lm	lm	lm	lm	ll	ll	ll	ll	ll	lm	ll	ll	ll	ll	ll	--	ll	lm	ll	ll	lm	ll	lm	lm	lm	ll	ll	lm	lm	lm	ll	LM	ll	ll	lm	lm	ll	--	lm	ll	lm	ll	LM	ll	lm
r1_62561	AATTCAGCCATCAGTAGTTGCATTATTTACACCTATCCTTTTCCTACTGTGATATTTCAAAATGTCTTCAGTGAAAAAGGTGTTCGAAATGTTTGGATGATTTTTGGGTTGGCGTGT	<nnxnp>	np	nn	np	np	nn	np	np	np	np	np	nn	np	np	np	nn	np	nn	np	np	--	np	np	np	np	np	nn	NP	np	np	np	np	np	nn	nn	np	np	np	np	np	--	np	np	np	np	--	np	nn
r1_62573	AATTCAAGCGTGCTTGAACAATGTTGCACGACCCTTTAACTTCACTGTACTGGACACTGACGTGACCCAGTATTCAGCACAGTTGGATATGTAGCAAAGGAAGCAACTATTCCTGTG	<lmxll>	ll	lm	LM	lm	lm	lm	ll	lm	lm	lm	ll	ll	ll	lm	ll	LM	lm	lm	ll	lm	ll	ll	ll	lm	ll	lm	ll	lm	lm	ll	ll	ll	lm	ll	ll	ll	ll	ll	ll	ll	lm	lm	lm	lm	ll	ll	lm
r1_62610	AATTCCTTGGGCAACACTGACATTTTTGCAGCACTTTCCATCCAATACTTCCATTAAGAGGTCGAGGTACACTGAAAACAGTCAAGGCTGCAGACTCCTTCATTCACAGAAGCCCCA	<lmxll>	lm	ll	ll	ll	lm	ll	lm	ll	lm	ll	ll	lm	lm	lm	ll	lm	ll	lm	lm	--	lm	--	ll	ll	lm	ll	lm	ll	ll	--	lm	ll	lm	ll	lm	lm	ll	lm	lm	lm	lm	ll	lm	lm	ll	lm	lm
r1_62680	AATTCCATCTGAGCCGTTTTCTACACAAAAGAGGTTAAAGAAATCAATCAGGGGCTTCACCTCTCATTCGGTTTAATTATTCTGACAGACAGCAGTGCAAATCAGCAGCACGCTCGC	<nnxnp>	np	NP	nn	nn	nn	np	np	np	nn	np	np	np	nn	nn	nn	nn	np	np	nn	np	nn	np	nn	NP	nn	nn	nn	np	np	nn	nn	nn	nn	--	np	nn	nn	np	nn	np	nn	np	np	NP	NP	nn	nn
r1_62724	AATTCTGCCCCTGTCAGAGTCTGTGCACACTGATCTCCATCAGTATGCTTAATTCATATCTCTCTTTCTTTTACAGATACATTTGCGAGTAAAGTAGCTGCCATCCAGGACCAATAC	<hkxhk>	hk	--	kk	hk	hk	HK	hh	hh	hh	hh	hk	hk	hk	hh	hh	hk	hk	hk	hk	kk	HK	hh	hh	kk	kk	hk	kk	hk	hk	kk	hh	hh	kk	hh	--	hk	kk	hh	hk	hk	hk	hh	hk	hk	hh	kk	hh
r1_62820	AATTCTTGCTGACTCTCTGAGGAGTGGATGCTCCTGCGATGACAAAAGGTGCAGCAGGTTAGAGCCTTGCAGTAAAACTTGGGAAAAGACAAAGGGTTCAGATGATGACTGAACAAA	<nnxnp>	np	nn	np	np	nn	nn	np	nn	np	NP	np	np	--	nn	nn	nn	nn	nn	np	np	np	np	nn	nn	nn	nn	nn	np	nn	np	nn	nn	np	nn	np	np	nn	np	NP	nn	nn	nn	np	nn	--	nn	np
r1_62834	AATTCCGCTTGTGACTTGATATGGCAATTTCATCCCATTGATTTGTGTGATTCTACGCTCTGAATTTTGAGGAAAGGAAACTGTTTTGTTGCATAGTGGCGTTTCAAATTGCTACTC	<lmxll>	lm	lm	ll	ll	ll	lm	ll	lm	ll	LM	ll	ll	LM	ll	ll	LM	ll	lm	lm	lm	lm	ll	lm	ll	lm	ll	--	ll	ll	lm	lm	lm	ll	ll	ll	ll	lm	ll	ll	--	lm	lm	lm	lm	--	ll	lm
r1_62965	AATTCAGGTTTGCTTGTGACCTCTCTCCATCACTGACTGTGTAGCCCTAATCTTTTACATACTGTAGGCCTACAGTTGTGGATCCTCAGTATGAATGAATGTGCAGCTCTTAATGGG	<nnxnp>	np	nn	np	nn	np	nn	np	nn	nn	np	np	nn	np	nn	nn	np	nn	nn	np	nn	NP	nn	nn	np	np	np	np	nn	np	nn	np	np	np	np	--	np	nn	nn	np	np	nn	nn	np	np	nn	np	nn
r1_63110	AATTCACTAACTGCGGTGATTCCATTGGAATAAACTGATTTCGCCACGAAATGTCGCATTTTAAATGCTGCTGTGAGCAGACCTTTATCCTATAAACTGGCTCAAATTCAGGGCAGT	<nnxnp>	np	np	np	nn	np	np	np	np	--	nn	nn	nn	nn	nn	np	--	nn	nn	np	np	np	np	np	np	NP	np	--	NP	nn	np	NP	np	np	np	np	nn	np	nn	np	--	np	nn	np	np	--	nn	NP
r1_63129	AATTCCATAAATTTAAGGAACCTGTTGGATGGAAAGCTACATTTCTAATTACACTCCAAAAGAAATGGAACAGGCTTTAAAAGGAGCAGTGGATGGCTTGATTATTGTTGCATATGT	<nnxnp>	nn	nn	np	np	np	np	nn	nn	nn	nn	nn	np	NP	nn	nn	nn	nn	nn	nn	nn	--	np	nn	np	nn	nn	NP	nn	np	nn	nn	nn	nn	nn	nn	np	nn	np	np	nn	nn	nn	nn	nn	np	nn	np
r1_63133	AATTCATACACAAGCGTCTCATCCAGACTTGTGACTGTGAACTCGCACACAATCAGCTGAGCCGCCACGTTGCACCTCTTCCAACCATCATCTCCTTTTTTGGCACTTCCCTGCACC	<nnxnp>	NP	nn	nn	np	nn	np	np	np	np	nn	nn	np	nn	np	np	nn	nn	nn	nn	np	nn	np	np	nn	nn	nn	nn	nn	nn	nn	np	np	np	nn	nn	np	np	np	np	np	np	nn	nn	nn	nn	np	np
r1_63271	AATTCAGTGACCTTTTGTCGAACCACAGGTCTCCTCTTCTGGTCGCTGATAAGGTTTCAGGAAACGAACGAGTCGCCTGAAAACGTTTCGACACTTCTTCTTCTTCTTCTGTGTGCG	<lmxll>	ll	lm	LM	lm	lm	ll	lm	lm	LM	--	lm	ll	lm	ll	lm	lm	lm	ll	ll	lm	ll	ll	LM	--	ll	ll	LM	ll	ll	lm	ll	lm	ll	ll	ll	ll	lm	ll	ll	LM	ll	lm	ll	ll	ll	ll	ll
r1_63354	AATTCAGCTAAAAATTCAGAATAAGGACCAGGAGCGCGGTACACTATAACAAATAGAATTGGCTGTTGTGTTTTCCAGGTCGGGTGTGAAAGACTAACAGCAAGGCTTTCGAATGAG	<nnxnp>	nn	nn	--	nn	nn	np	nn	nn	np	np	nn	nn	nn	np	nn	nn	np	nn	np	np	np	nn	NP	np	nn	nn	np	nn	NP	nn	np	NP	nn	nn	np	NP	np	NP	nn	np	np	np	np	np	np	np	np
r1_63377	AATTCAGCTCAGGGCAGCAATATGTCTTTAAAGCAATGCTGGTGAAATGTTTTTTGTGTTTTTGGCCGTTTGCAGTGTTAGATGAACCACTGCTGCTGTCAGAAACTCCAAATTGAT	<lmxll>	ll	--	--	lm	lm	lm	ll	ll	lm	ll	lm	ll	LM	ll	lm	--	lm	ll	lm	ll	LM	lm	ll	ll	ll	ll	lm	lm	lm	lm	lm	lm	ll	lm	lm	lm	ll	ll	lm	lm	lm	lm	ll	--	ll	lm	ll
r1_63425	AATTCACGTTTATCTTGTTCACCAAACTAAGACCAAATAAGCATATGACGATGACCACAGCGAAAAATTGTGATGTCAGGCTGGATGAACACATTGTTGTACGAGTAACGTGGTTCC	<lmxll>	lm	ll	lm	lm	ll	ll	lm	lm	ll	lm	lm	ll	lm	lm	ll	lm	ll	ll	lm	ll	ll	ll	lm	ll	ll	lm	lm	ll	lm	ll	ll	lm	ll	lm	lm	lm	ll	ll	ll	ll	lm	lm	lm	ll	lm	ll	ll
r1_63459	AATTCAGTGTTAAAGCTGTTGTCGTTCCCTTCAGGACCATCGAGTTTTTTATTTGCATTTTCATATCAGTTCACGTACTGAAAGCAGAGTTAATGTTATCTACAGCTCACACTTAAC	<nnxnp>	nn	nn	nn	nn	nn	np	nn	--	np	NP	np	np	--	nn	np	--	nn	np	np	np	np	np	np	nn	nn	np	--	nn	nn	nn	nn	nn	nn	nn	np	nn	nn	nn	np	--	np	nn	np	np	--	nn	nn
r1_63572	AATTCTGAAATCAGGTACAGTGTATATAAAACTATAAAAACCTGCTCCTGTTTCCTCACAGATCAGTTTGAGAAAGTGAAGAAGTACTATCTGGAGTCAGTGGAGGCTGAGGAGAAA	<nnxnp>	nn	nn	np	nn	nn	nn	np	np	nn	nn	np	nn	np	np	nn	nn	nn	nn	np	np	NP	np	np	np	np	nn	nn	nn	nn	nn	nn	np	np	nn	np	nn	nn	np	nn	np	np	nn	nn	nn	np	np	np
r1_63598	AATTCTGACTGTTTAAAGATGCTTTAAAACTAGCTGTGCTCCCCTTCAGTTCCAAACAGCACATAAAAAACCCGTCTAATTTAGTTAGTTGAGATGATGGATGTGGTGAGATTGTTG	<nnxnp>	np	--	nn	nn	nn	np	np	np	nn	np	np	nn	nn	nn	nn	nn	np	np	np	np	nn	nn	nn	np	nn	nn	nn	NP	np	nn	nn	nn	nn	nn	np	np	nn	np	np	np	nn	np	np	np	nn	nn	nn
r1_63609	AATTCCACCTCAGCGGGCTTGTCTGTCTAAACCACAGCGATCGTCCCGTCTTCCAGAGCTGTGCTTCTGTCTGCTGCCTTCTAGCCTCAGTGCTGTTGAACTCTGGCTGACCTGACA	<lmxll>	ll	ll	ll	ll	ll	ll	lm	ll	lm	ll	lm	lm	lm	ll	lm	ll	ll	ll	ll	ll	lm	lm	lm	ll	lm	ll	lm	ll	ll	lm	lm	lm	ll	ll	lm	lm	lm	lm	lm	lm	ll	ll	ll	ll	ll	lm	ll
r1_63631	AATTCTCAGCCAGACTGCTAATTTTCAACAGTTATCCAGTGTAACTCTCAGCTGTATTCTTGTAGCCCCAAGAATTGGCACCACGACACACCAATATTGTAATGTCCCCACACTATG	<lmxll>	lm	ll	lm	ll	lm	ll	lm	ll	lm	lm	ll	ll	LM	ll	lm	ll	ll	lm	lm	ll	ll	ll	ll	lm	ll	ll	--	LM	ll	ll	lm	lm	ll	ll	lm	ll	lm	ll	ll	--	ll	ll	lm	lm	--	ll	ll
r1_63658	AATTCTGCTCTCTACCAGAAAATTCTGAGGGTGGATGTCAGGTCATCAGTCCGTGATCTGAAGCACAAGCGCAATTGGGTTATGCAACAAGACAACGATTCAAAGCACAAGAGCAGG	<nnxnp>	np	nn	NP	np	nn	np	np	NP	np	np	nn	np	np	np	nn	NP	nn	np	np	nn	np	np	np	np	np	nn	np	np	np	np	np	np	nn	nn	np	np	np	np	np	nn	np	np	np	np	np	np	nn
r1_63686	AATTCTGCAGTTACTGTATCTGAGGTATTACACACGTCAGACTGCCTGAAGCGTTGCAGGCTTGATGCACACACACACACACACACACAGACACACACAAAGCCTCTAATGTTTCAG	<lmxll>	ll	ll	ll	ll	ll	lm	ll	ll	ll	lm	lm	ll	ll	lm	lm	ll	lm	lm	ll	ll	ll	lm	ll	lm	ll	ll	lm	lm	ll	ll	ll	ll	ll	ll	lm	ll	ll	ll	lm	lm	ll	lm	ll	lm	lm	ll	ll
r1_63732	AATTCAGATAAAAATTCAGAATAAGTCAGTCAATATGATACTCTGATATTAAATCGTTCACTAGTACAGCTTTAGATGACAGAGAGCTGATATTCAAGGGTCCACATTTAATTCTCC	<lmxll>	ll	lm	lm	ll	ll	lm	ll	lm	lm	lm	lm	lm	lm	ll	lm	ll	lm	ll	ll	ll	ll	ll	lm	ll	ll	lm	lm	lm	LM	ll	ll	ll	lm	lm	ll	lm	lm	lm	ll	lm	ll	ll	lm	lm	ll	lm	ll
r1_63733	AATTCTTCTCAGTGTTAACCTTCACACACTGAAGACTGTGTGAAGGCCAATGAATATACTGCAAACTCAAGCAGCAGCTTTTAATAACAGCATTGAATGCAGCAGCGACACTGGCGA	<hkxhk>	hk	hk	kk	hk	hk	hk	hh	hh	hh	hh	hk	hk	HK	hh	hh	--	hk	hk	hk	hk	HK	hh	hh	kk	kk	hk	kk	hk	hk	HK	hh	hh	kk	hh	hh	hk	kk	hh	hk	kk	hk	hh	hk	hk	--	--	hh
r1_63751	AATTCAACAACAGCAACTCCTTAGGTGGCAATCTTCAGATCATTAAAACGCTCTGACCATTGAAAATATATTTTAAGTGTATTTTAAAATTGTTTTGTTATAATACACCGAGATTCT	<lmxll>	ll	ll	lm	ll	lm	lm	lm	lm	ll	ll	ll	lm	lm	ll	ll	lm	lm	lm	lm	ll	lm	ll	lm	ll	lm	ll	ll	lm	lm	ll	ll	ll	lm	lm	lm	ll	ll	ll	ll	lm	lm	lm	ll	ll	ll	ll	ll
r1_63812	AATTCATCGTAAGGGGTTTTAAACGGATTGGCTCTACATTTAGTTTCAGCGGGTTCATCGTGGTGCTTTGTGTCTGCGTGATGTGGAAGTCGGCAGCTAGAGGTGAAAATACTGTGA	<lmxll>	lm	ll	LM	--	ll	lm	lm	lm	lm	ll	ll	ll	lm	lm	ll	ll	ll	lm	lm	lm	LM	lm	ll	lm	ll	ll	lm	ll	LM	ll	ll	ll	ll	lm	ll	LM	lm	ll	ll	ll	ll	lm	ll	ll	lm	ll	--
r1_63837	AATTCTAAAACTTATTTTCAGCAAAAAACTAACAAAAACAAATTAAATATTGAGCAAAATTACCTGTAGTTTGCTTGAAATATTTGTGTCTATCACAATGTGTGATTGTGTATTAAT	<nnxnp>	np	nn	np	np	np	np	nn	np	nn	--	nn	nn	NP	np	np	np	nn	nn	nn	np	NP	nn	nn	np	np	nn	nn	np	np	NP	np	nn	nn	NP	np	nn	np	np	nn	nn	nn	nn	np	np	nn	np	NP
r1_63857	AATTCTGTATACTTGAATGTGTTTTGTTGTGAGAAATCTAACCTTGCTGTTTACACTGTGGACGTTAGCAGCATTGATCAGTGCACGCAGCCAGTCATTGTGAATCTTAGAAATTTA	<hkxhk>	hk	--	hh	hk	hh	hk	hh	hk	kk	kk	hk	hk	hk	hk	hk	hh	hk	kk	hh	hh	hh	hh	hh	hk	hh	hh	hk	hk	kk	hh	hh	hk	hh	hh	hk	kk	hh	hk	hh	kk	hk	kk	hk	hk	kk	kk	hk
r1_63885	AATTCTGCTGTATATCAAAAATCCTGAAGGAGAATGTCCAGCCATCTGTTCGTGACTTCAAGCTGAAGCGAACTTGGGTTCTGCAGCAGGACAATGATCCAAAACACACCAGCAAGT	<lmxll>	lm	lm	ll	lm	lm	lm	lm	lm	lm	lm	lm	ll	--	lm	ll	--	ll	lm	ll	lm	lm	lm	lm	ll	lm	ll	ll	lm	ll	lm	ll	ll	lm	lm	lm	lm	ll	lm	lm	ll	lm	lm	lm	ll	lm	ll	lm
r1_63914	AATTCAAATTTTAAACACATTTCCAGAAATTCTTCAAAATAAAACGTGAGCCGCTGCTGCTGCGAGAACGCGAGCTCATTGGCTGATGGAGGTGAACAGCTGGTGGAGCTGATCCTC	<nnxnp>	np	nn	np	np	nn	np	np	nn	--	nn	nn	nn	nn	np	np	nn	nn	np	np	np	np	nn	nn	np	np	nn	np	np	NP	nn	nn	nn	np	nn	np	nn	np	nn	np	nn	nn	nn	np	np	nn	nn	--
r1_63983	AATTCACCTTTTTGTTTATAAGAGGAACAATATGTTAAATAACTTACATAATCTCGCTTTCAGTCACGTGTTTGTATTTTCAAAAATCTTTTCCCACCTAACCCGCTGTTAGCTTGC	<nnxnp>	np	np	nn	np	np	np	np	np	nn	--	nn	nn	nn	nn	np	nn	np	NP	nn	np	nn	np	nn	nn	np	np	np	nn	--	np	nn	nn	nn	nn	nn	np	NP	np	np	np	np	nn	np	nn	nn	NP	np
r1_64012	AATTCCTGGAGAGAGAAAACAGTGGTCGAGCTGGGGTTTTTGTTGACCTGGTTCAATTCAATGTATATAGCGCCAGAGAGAGAGAGAGAGAGAGAGACAGAGAGAAGAAGGTGGGGG	<lmxll>	ll	lm	ll	ll	ll	ll	lm	lm	lm	lm	lm	ll	ll	ll	ll	--	ll	lm	lm	ll	lm	lm	ll	lm	ll	ll	ll	lm	lm	lm	ll	ll	lm	ll	lm	lm	ll	ll	ll	lm	ll	lm	ll	ll	ll	lm	ll
r1_64026	AATTCTTCTGACGATATGAAAAATACAGAATATAAAAAGCCCACTGAACATCAACAAGCAAGAAGTGGCAGAGGTGTTGTCGCGTCATTTGTTTGCTTCCAGTTGTTCTTCACCGTT	<lmxll>	lm	LM	--	ll	lm	ll	lm	ll	lm	ll	ll	lm	lm	lm	ll	LM	ll	lm	lm	ll	lm	lm	ll	ll	lm	LM	LM	LM	ll	ll	lm	ll	lm	ll	lm	lm	ll	lm	lm	ll	lm	ll	ll	lm	lm	ll	lm
r1_64167	AATTCTAATCCAGACTGCTTAACTGTGAGAAAAACAGGAGCAGTAGCCAATAATATTCCAGTCATCTCAGAGGCATTACGTATTTGTTATGTATATTACAAATATGCTATAGTCAAA	<nnxnp>	--	np	np	np	nn	nn	nn	np	np	nn	nn	np	np	np	np	nn	nn	nn	nn	np	nn	nn	np	np	np	np	--	np	nn	np	nn	nn	np	np	np	nn	NP	np	nn	--	nn	np	nn	nn	--	np	nn
r1_64177	AATTCTGAATGACAGAAATGCGTTAGTGTAGACTGTCAGGGGAAAGACAGAGGGAGGCTAGAGCAGCGATTTGACAGAGCTGTGAGGAGGTGTGAAGAGGTGGGAGTGTCAGTAGTT	<lmxll>	lm	--	ll	ll	lm	ll	lm	ll	lm	ll	ll	lm	lm	lm	ll	lm	ll	lm	lm	ll	lm	ll	ll	ll	lm	lm	lm	lm	ll	ll	lm	--	lm	ll	lm	lm	ll	lm	lm	lm	lm	ll	ll	lm	lm	ll	lm
r1_64219	AATTCCTGTTAATGTTAAGGATCGAGTTTTTCTGGCCCTGATCCTGATCCGAGTCCTTTGATATTGGGTATCTGCTGATAGCGAGTCTGATCTGATACTTACTGTATATTTACTTAA	<nnxnp>	np	--	np	nn	nn	nn	np	np	nn	nn	np	nn	np	np	nn	nn	nn	nn	np	np	np	np	np	np	nn	nn	nn	nn	np	nn	nn	np	nn	nn	np	np	np	np	nn	nn	nn	np	nn	np	np	np	np
r1_64230	AATTCTGCACACAGGAGCTAAGAACTGCCAGCCTTTAGTCATAAGGGGTGGGAACTCGACAATATTTGCTGATGAACGCTCATTGCCACTCATCGAGAAGCTTTTTCCGTTCTTCTG	<hkxhk>	hh	--	--	hk	hk	hk	hk	hk	hh	hk	hk	hk	hk	hk	kk	kk	hk	hk	hh	hh	hh	hk	hk	hk	hh	hh	hh	hk	hk	HK	hk	hh	hk	hk	hh	hk	hh	hh	kk	hk	hh	kk	hk	kk	HK	hk	hh
r1_64265	AATTCTGTAAGTTTAGTAAAAATGTCAAAGCCCTGTCACGTCTGGGGGTGTGGTCCAAAAAAGTGATTCTACCTCCAAATGGTGTGGGGCTCATCTAAATGAACTCCAGTGTGGTCC	<nnxnp>	nn	NP	--	nn	np	nn	np	NP	np	nn	nn	nn	NP	nn	nn	--	nn	nn	np	nn	--	np	NP	nn	np	np	np	np	nn	--	nn	np	np	nn	np	nn	nn	nn	np	nn	np	nn	nn	nn	--	nn	nn
r1_64271	AATTCAACGATGACGACAGATTTTAAACAGAGGTGCAACCTGAAGGGCTGTGTATGCTGTATGCTATGGAGATGTTGTCCATACAAGGTAATGTATGGGGAGAGCAGTGTTAGTGTC	<lmxll>	lm	lm	--	ll	ll	lm	ll	lm	ll	lm	ll	ll	lm	ll	ll	ll	ll	lm	lm	lm	lm	ll	lm	ll	lm	ll	ll	ll	ll	lm	lm	lm	ll	ll	ll	ll	lm	ll	ll	lm	lm	lm	lm	lm	ll	ll	lm
r1_64279	AATTCACCTTATTTTCGAATGCAGAAGCAAACAGCTGGCCGAACTTACGGCTTTTGTGCCGCACTACTTCCGTTTGATTGTTTCCCTGAGCTAACTAACGTTGGCTTAACAAGCTTA	<nnxnp>	NP	NP	nn	np	nn	np	np	NP	NP	NP	nn	np	nn	np	NP	nn	nn	nn	nn	NP	nn	np	np	nn	nn	nn	nn	--	nn	nn	np	np	np	nn	nn	np	np	np	NP	np	np	nn	nn	nn	nn	np	np
r1_64295	AATTCAGTTGTCTCTGCTCTGTGATACTAACATTGGTTGTGTTTGATTCTGTCTAGTTTGATTTTGTGGTCAACGGTGAAACAGTCAATACACTGAATACTATGACAGATAATCCAT	<nnxnp>	nn	nn	NP	nn	np	np	np	nn	nn	np	np	np	--	nn	nn	nn	nn	nn	np	np	NP	nn	np	np	nn	np	np	nn	nn	nn	NP	NP	nn	np	nn	np	nn	nn	NP	nn	nn	nn	np	np	nn	np	nn
r1_64376	AATTCTTACCTGAATCTGCAGCTCGCCTCAGCTTTACGGAGTTGCAGTTCATTGTTTGGCTGTCTGTTCCTAAACTGTTTTGGTTCACTCTCATCGCTCTCATAGTGTTGATTTCGG	<lmxll>	lm	LM	lm	ll	ll	lm	lm	ll	lm	ll	ll	ll	lm	ll	ll	lm	ll	lm	lm	lm	lm	lm	ll	ll	ll	lm	lm	lm	--	ll	LM	lm	ll	ll	ll	lm	lm	lm	ll	ll	lm	ll	lm	lm	lm	lm	ll
r1_64459	AATTCCATTTACTCGCTTGTTCTGGAGCTTTCAACTGTATCACACAGTCTTCATCAGTAGATCCAGTTTGCTCAGTTGTCACAGAACTGTAGATGTTCAAACTTTCCCTAAATCTGA	<lmxll>	ll	ll	--	ll	lm	lm	lm	lm	ll	ll	ll	LM	lm	ll	ll	--	lm	LM	lm	ll	--	ll	lm	ll	lm	ll	ll	lm	lm	ll	ll	ll	lm	LM	lm	ll	ll	ll	ll	lm	lm	lm	ll	ll	ll	ll	ll
r1_64472	AATTCTGATGTTAGGTATGCAAGTATAAAGGAACAAAAAGCAGGTGCACTATCAAGAGAAAACCACATCCACCAAATGTTAGACCTTTCATCTCATTTGTTCTCTTACATCTCACTG	<nnxnp>	np	nn	--	np	nn	np	np	NP	np	np	nn	np	NP	np	--	NP	nn	np	np	nn	np	np	np	np	np	nn	--	--	NP	NP	np	np	nn	nn	np	NP	np	np	np	--	np	np	np	np	--	np	nn
r1_64510	AATTCTTTGAGATAAAAGAAGCAAGCTAAAGATAAAAATATCTAAACTAGAGTTGAAATGCAATTAACATAAAGACGGGAAGCCGGGGCAAACAGGTAGCCTGGCTCTGCCCAAAGT	<lmxll>	lm	ll	lm	lm	lm	lm	ll	ll	ll	ll	ll	lm	lm	lm	lm	ll	lm	ll	ll	lm	ll	ll	lm	ll	lm	lm	lm	ll	ll	ll	lm	lm	--	lm	ll	ll	lm	lm	lm	ll	lm	ll	lm	lm	lm	ll	lm
r1_64526	AATTCAATCAGCTGCACATCTTCTGGGGGGAAAAACATATATTTTTGTATTTCTAGATTAACTGAGTGTCCATCTAGTGGCCATTAGAGGAACCCCAGCGTGAGACCATACTGTCCT	<lmxll>	lm	--	ll	ll	lm	ll	lm	ll	lm	ll	ll	lm	lm	lm	ll	LM	ll	lm	lm	ll	lm	lm	ll	ll	lm	lm	lm	lm	ll	ll	lm	ll	lm	ll	lm	lm	ll	lm	LM	ll	lm	ll	ll	lm	lm	ll	lm
r1_64561	AATTCACAATGATCTATGACAAAGTAAACCAGCTTTTTTTTCCCATCATCACGGAAGCAATTAATCAATCATCAAAATAATTACAGATAATTTTTTTCGGAAAATCGATTAATCGAC	<nnxnp>	np	nn	np	np	np	np	np	np	nn	nn	nn	np	NP	nn	np	np	nn	np	nn	np	nn	np	np	np	np	nn	--	NP	np	np	nn	nn	nn	np	np	nn	np	nn	np	--	nn	np	np	np	--	np	nn
r1_64675	AATTCACGCATCGTCTTGTGCAGCGAGTCTTATTATTGCAGCCTTTTTTTTTCCCCCAAGCACCTTTTTTCTCTCCCTTTTCTTAAAGTAGGTCTACTGCACTTCAACGTGTCATAC	<nnxnp>	nn	np	nn	nn	np	np	nn	np	nn	nn	nn	nn	nn	np	np	np	np	nn	nn	nn	nn	nn	np	np	np	np	--	nn	NP	nn	NP	np	nn	np	nn	nn	nn	nn	nn	np	np	np	nn	np	nn	np	NP
r1_64693	AATTCTCCTTGAATGTCAGCGCAGAAAGGGAGAGAACGTGGAGGAGGGTAGCAGGCTTTTGCCCTGGGGCCTGCCTTATGGGGGAGAGCGCCTCTTTGAGCAGAGCAGTTTGTGGAG	<hkxhk>	hk	hk	hh	kk	kk	hk	hk	hh	hk	hk	hk	hh	hh	kk	hh	HK	hh	kk	kk	hk	hk	hk	hk	kk	hk	hk	hk	HK	hh	hk	hk	hk	hh	hh	hk	hk	hk	hk	hk	hh	hk	hk	hh	hk	kk	hh	hk
r1_64700	AATTCAGTCTGAGATGATCGGTGCCGAGCAGCTACAGGCTGGTTCTGTCTACCACGAGGACAACCAGGTCAGAAAATGAGTGACGACAGTCAGTTAGCAGGCCGAATAACCTCTAGC	<nnxnp>	np	np	--	np	nn	np	np	np	np	nn	nn	nn	nn	nn	nn	np	nn	nn	nn	np	nn	nn	np	np	nn	nn	np	nn	nn	np	np	nn	nn	np	nn	nn	nn	nn	NP	np	np	nn	nn	nn	np	np	np
r1_64704	AATTCTGGCACTTCTAGTGTTAAAAAAGACGATATCTCTGGTTCTGCTGCATCTATTTTTGCACATCAAGAGTCTGACACTGCTAAAGGAGTACGATGCTAATTCTGTGGAGTAGCC	<nnxnp>	nn	np	--	nn	nn	nn	nn	np	nn	nn	nn	np	np	nn	nn	nn	nn	nn	nn	nn	np	nn	np	nn	nn	nn	--	np	np	nn	nn	nn	nn	np	nn	np	np	np	nn	--	nn	np	np	np	--	nn	nn
r1_64744	AATTCCTCAGTCAGATGTCCAAAACTCCTGAATTGTTGTTTCAGGCTTCAGGATGCTGGAGGCGTTCAACCTGACAGAGAAGACCTACAGTTACGTTAAAGGCGTCTCTATGGAGCC	<hkxhk>	hk	hk	--	hk	hh	kk	kk	kk	hk	hk	hk	hh	kk	hh	hh	hh	hk	hh	hh	kk	hk	hk	kk	kk	hk	hh	kk	hh	hh	hh	HK	hk	hh	hh	hk	kk	hk	kk	kk	kk	hk	hk	hk	hh	hh	hh	hk
r1_64774	AATTCGAGGCGCAGAGCGATGGTGTCAGAGGAGGAGAGCAAAAAGGCCAATCAGGCTCAGCGGGAGGCTGAGGTCGAGAGGCGTCTGGCTGAGAAGGAGAGGCAGGAGAGAGCGGCC	<nnxnp>	np	nn	--	np	nn	np	np	np	np	np	nn	np	np	np	nn	--	nn	np	np	nn	np	np	np	np	np	nn	np	np	np	np	np	np	nn	--	np	np	NP	np	np	nn	np	np	np	np	np	np	nn
r1_64780	AATTCTTACTGGGCCAGCCTTCTCATCAAAAGTCTTCTGAACTCTCACTCGATCCTCCGAGGAGACGGGAGTCGCCATAACCTGTTTGACATAAAAATGGCAAACAAACGTAAACAT	<lmxll>	lm	--	lm	ll	ll	lm	lm	ll	lm	ll	--	ll	lm	ll	ll	lm	ll	lm	lm	LM	LM	lm	ll	ll	ll	lm	lm	ll	ll	ll	ll	LM	ll	ll	ll	lm	lm	lm	ll	ll	lm	ll	lm	lm	lm	lm	ll
r1_64820	AATTCAAGAGAACATCCTTCTCCCTGTGATCAACGCTACAGATGCTCTCTTTCATTTCGCAGTTTACCTGTCTGAGAATGAAATAGCAAGGAGTAGCCACTGAGATAAACCAGAACA	<lmxll>	lm	LM	lm	ll	ll	ll	ll	lm	ll	lm	ll	lm	lm	ll	ll	ll	lm	ll	lm	lm	lm	ll	ll	lm	ll	ll	lm	ll	ll	ll	ll	lm	lm	ll	ll	ll	lm	ll	lm	lm	lm	ll	ll	ll	--	ll	ll
r1_64868	AATTCAGCAAGCGGACTATCCCTACTTATTATGGTTTATTATATAATTATTTAAAACGTGTTCTACTTGCTAAACAAAGTATTAACATCAATGCTAGAATCTCCAGTGTCTCATTTT	<nnxnp>	nn	--	NP	np	np	np	nn	nn	nn	nn	NP	np	--	nn	nn	nn	nn	nn	nn	nn	NP	np	nn	np	nn	nn	np	nn	NP	nn	nn	--	nn	nn	nn	np	nn	np	np	--	nn	nn	nn	nn	--	nn	NP
r1_64869	AATTCACCAGTGTTTTTGTTGATGCTGTTTACATTCCTCCAGCTGATCTTTGATTTTAGGAAAATGGAGGCAAAGACACACACCCCTTTCTACATCAGTGGAGCTGGGGCGGAGCAA	<lmxll>	lm	LM	ll	ll	ll	lm	ll	LM	LM	lm	ll	lm	ll	ll	LM	ll	lm	lm	ll	ll	ll	ll	ll	lm	ll	ll	ll	lm	lm	ll	ll	lm	ll	ll	lm	lm	ll	ll	ll	--	lm	lm	lm	lm	--	lm	--
r1_64876	AATTCAAGACTGACCAAATAGTAATTTGTAAAGTGCTGAGTCTTACTTTAAGCTTTATATAACGTTTGCGACAAGCAAAGAGAGATTAAATAGTGTTAATTTTGAATGGAGTTTGGC	<nnxnp>	np	nn	NP	np	nn	np	np	np	np	np	nn	np	np	np	nn	NP	nn	NP	np	nn	np	np	np	np	np	nn	np	np	np	np	np	np	nn	--	np	np	NP	np	np	nn	np	np	np	np	np	np	nn
r1_64883	AATTCTACAAAAGTCCTCAAGTGTCATTACTGACTCTTCCAGTCAACATTTACACAGATTAAAACTACATCTCCTCCATCCTCAACAGGCAGGCTCCGGTCCAGATCCACATCAAAA	<lmxll>	LM	lm	--	lm	lm	ll	lm	lm	lm	ll	ll	lm	lm	ll	ll	LM	ll	ll	lm	lm	LM	ll	lm	ll	lm	lm	ll	ll	LM	lm	lm	lm	lm	lm	ll	lm	lm	lm	ll	ll	lm	ll	lm	ll	ll	lm	lm
r1_65035	AATTCCTCCTTGTCTAACCTTCTCTCTCCTTTGTTTCTTTTCAGACTCAACTAGAGTTGGACAAGTACCTCCCCCAGGTCAACAGTCCCCTCTTGAGTCTCTCGAACGACACTGGTG	<lmxll>	ll	lm	lm	lm	lm	ll	ll	ll	ll	ll	ll	ll	ll	ll	ll	ll	lm	ll	lm	lm	lm	ll	ll	lm	lm	ll	lm	lm	lm	lm	ll	ll	lm	ll	lm	lm	lm	ll	lm	ll	lm	ll	ll	ll	ll	lm	ll
r1_65062	AATTCACATATGTTTCCTTTAGTTTAGAAGAAACAGAGAGGAAAGAGTAGCATATGTCAAGCTTTAAAATATCTGATATAAGTGAGTTGATGTATTTATACTAGGTATTTGGCATAC	<hkxhk>	hk	hk	hk	hh	hk	hk	hh	kk	hk	hk	hh	hk	hh	hh	hh	hk	hk	kk	hh	hh	--	kk	kk	kk	hk	hk	--	hh	hh	hk	hh	hk	hk	hk	hh	kk	kk	hk	hk	--	kk	hk	hk	hk	--	hh	hh
r1_65065	AATTCCCAGTCCGGTCAGAGTCAGCGAGCAATTGGACCGCTAGCTGCTCGGCTAACTGAGCTAACTAGCCAGTGGCAGCTACAGTTAGCAGCAGTTAGCAGTTACTCTCGTGATGTG	<hkxhk>	hh	hk	hh	hk	kk	kk	hk	HK	hk	hk	HK	hk	HK	kk	hk	hh	--	--	hh	hk	hh	hh	hk	hk	kk	kk	hk	--	kk	hk	hk	HK	hk	kk	hk	hh	--	hh	hk	hk	hh	kk	hk	hk	hh	hk	hh
r1_65147	AATTCCATCATATCCTCCAGTGTTGGTTCCACACCGAGCAGCTTCTTGAACAGAGCCAGTGGGAAGGGTAAGTGTAGGATGCAGTGGTTGTACAAGGCCAATCCACACAGAACCCCA	<nnxnp>	NP	nn	--	np	nn	np	np	np	np	np	nn	NP	--	np	nn	np	nn	np	np	nn	NP	np	np	np	np	nn	np	NP	NP	np	NP	np	nn	nn	np	np	np	np	np	nn	np	np	np	np	np	np	nn
r1_65202	AATTCTGATGAGAACGAGCTTGGGGAAATGTTTTTGAAAATGTCCTCCGCACCTAACGAGCTCAACAGTGACCGGCCACTTTTTTAACGGCTCCGGTTCCGGGAGTGAATTTCCCAT	<lmxll>	lm	ll	--	ll	ll	lm	ll	lm	ll	LM	ll	lm	ll	ll	lm	ll	lm	lm	ll	ll	--	ll	ll	lm	ll	ll	ll	LM	lm	ll	--	lm	ll	ll	lm	lm	ll	ll	ll	lm	lm	lm	LM	lm	lm	lm	ll
r1_65276	AATTCTGATACAATTGGAAAGAATGTAAGGAATTTTATACGTCAAGAAATGGAGAAATGAGGAGCAAAGGGGAAACTTGCAGAGGTCAACTGCTTGTCCACAGCAGGGACTAGCGAA	<nnxnp>	np	nn	--	np	nn	NP	np	NP	np	np	nn	NP	--	np	nn	--	nn	np	np	nn	np	np	np	NP	np	nn	np	np	np	np	np	np	nn	nn	np	np	np	NP	np	nn	np	np	np	np	NP	np	nn
r1_65281	AATTCAAAAGTCTGGACCCAGGCAACTATTCTCTGGGACAAATAAATTAAATATATACTTTTATTTTTGAAGAAAGATGCTGACATTGTACCTTTTCCTTGTTGTTTCCACACATAG	<lmxll>	ll	lm	lm	ll	ll	lm	ll	lm	lm	lm	lm	lm	lm	ll	lm	--	lm	ll	lm	ll	ll	ll	lm	ll	ll	lm	lm	lm	lm	ll	ll	ll	lm	lm	ll	lm	lm	lm	ll	lm	ll	ll	lm	lm	ll	lm	ll
r1_65359	AATTCCCTGTGGCCTTGCAAGTTGATTGGCCTGGAGTTAAAAGTCCTAAATGAAATGGGTAAATCAAAGAGAAAACAACACAGGGCAGCTACAGTCCCTCGAAATTGTAGACCGTCA	<lmxll>	ll	ll	lm	ll	lm	lm	lm	lm	ll	ll	ll	lm	lm	ll	ll	LM	lm	LM	lm	ll	lm	ll	lm	ll	lm	ll	ll	lm	lm	ll	ll	ll	lm	lm	--	ll	ll	ll	ll	lm	lm	lm	ll	ll	ll	ll	ll
r1_65411	AATTCTAGTGATAGTACTAATTAATGAATGTTAATCAAGTCTACCTGTATTTTCAATCGTAATGTGTGCAAACAAATGTACTGGATGAACGTATCGCGTAACAATTTAAATGTTGCT	<nnxnp>	np	nn	nn	nn	nn	np	np	np	nn	np	np	nn	nn	nn	nn	nn	np	np	np	np	--	nn	nn	np	nn	nn	nn	np	np	nn	nn	nn	nn	nn	np	np	nn	np	np	--	nn	np	np	np	--	nn	nn
r1_65474	AATTCATTATGCAGTATTATCAATCCGTGCACGTATTATTTAACACGACTAAGAGCGCACAGCCACGCTGGCAGCACTGTGAGGCTGAACTTAGACACAGCGGCGCTTTAGGCTAAA	<nnxnp>	np	np	NP	np	np	nn	np	nn	np	np	NP	np	NP	np	np	nn	np	nn	np	np	NP	nn	nn	nn	nn	nn	np	np	np	np	nn	nn	nn	np	np	nn	np	nn	nn	np	nn	nn	nn	np	np	np	np
r1_65550	AATTCCATCTATTATCTATATGTATTTCTTTTTGTTATGAAGTTTTTCACAGATGAACTAAATTCAATCATCACCCTCTGTCACTTGAATCCCCCAAAGTGCAAAACTGCCAATACT	<lmxll>	lm	ll	lm	lm	lm	lm	ll	ll	ll	ll	ll	lm	lm	lm	lm	ll	lm	ll	ll	lm	--	ll	lm	ll	lm	lm	lm	ll	ll	ll	lm	lm	ll	lm	ll	ll	lm	lm	lm	ll	lm	ll	lm	lm	lm	ll	lm
r1_65567	AATTCACTGAGTTCCTGAGAGGGACCCATTCTTTCACAAATGTTTGTAGAAGCAGTCCGCTGTAGTCACACTGGATTGTTGCAGAGCAGAACTGGATCAGCAGCTCCTGAGGCAAGT	<lmxll>	lm	--	lm	ll	ll	lm	lm	lm	lm	ll	ll	lm	lm	lm	ll	ll	ll	lm	lm	lm	lm	ll	ll	lm	ll	ll	lm	ll	lm	ll	ll	ll	ll	lm	--	lm	lm	ll	ll	lm	ll	lm	ll	ll	lm	ll	--
r1_65579	AATTCAAAGAGGGAACAAAGAGCCGGAGAGTCCAAAATGCAGGACGCTATTGTAGCTTATTAGCTGACACTTTTATTTAATCCCCCTCTTTTGGAGTATTACTGCTTCACAAAAGAG	<hkxhk>	hk	hk	kk	HK	hh	hk	hk	kk	hk	HK	hk	kk	kk	hh	kk	hh	kk	hh	hh	hk	hk	hk	--	hh	hk	hk	hk	HK	kk	hk	HK	HK	kk	kk	hk	hk	hk	hk	hk	--	hk	hk	kk	hk	--	kk	hk
r1_65691	AATTCGAAAATGACGGCCTTCTTACCTGAGCTTGAAGACGTGTTTCTTCTTCTTGTAGTCTGAAGCCACGTCACACGCCGCCTCCTTCAGGCTGATGGGTAACTCGTTGTGGTACGG	<lmxll>	lm	lm	lm	--	lm	lm	lm	lm	lm	ll	lm	ll	ll	lm	ll	lm	ll	lm	ll	ll	lm	lm	ll	lm	lm	ll	ll	lm	ll	lm	lm	ll	lm	lm	ll	ll	ll	lm	lm	ll	lm	lm	lm	ll	lm	lm	lm
r1_65789	AATTCAGCCAAACAGCTGAGAATATTTGAAACAGAGTCACGCAGTTTTTCATTTGGCTTTCAGCTGATGTTTGTATCCGTAGTGATTCCCAGTGGGTGAGCAGAAAACCAGTTCAAC	<lmxll>	lm	LM	ll	ll	lm	ll	lm	ll	lm	ll	ll	lm	--	LM	ll	LM	ll	lm	lm	ll	lm	lm	ll	ll	lm	lm	lm	LM	ll	ll	lm	ll	lm	ll	lm	lm	ll	lm	lm	ll	lm	ll	ll	lm	--	ll	lm
r1_65854	AATTCAGAATAAAGTTGTGTGGTTTTGAATAAACCAGGAGTGTGTGAGGATGCTGTGTTGTGAACAGTTGGTGTGTGTTTCGGTGTGTGTGCAGCTGTGATGAGGCCATAGTACTCC	<lmxll>	lm	ll	lm	--	ll	lm	lm	ll	LM	ll	ll	lm	lm	lm	lm	ll	ll	lm	ll	ll	LM	lm	ll	--	ll	lm	ll	ll	LM	lm	ll	ll	ll	--	lm	lm	--	lm	ll	lm	ll	ll	ll	lm	LM	lm	ll
r1_65868	AATTCATCTTAAACTGGTATCATAGATATGGACTTTATGATGGTAAATGAGCTGCATAGAGTCTTGATCTGGCTTGGTCTGAGTACTGAGCATTGGTTGAGTTATTGTTGGGGATCA	<nnxnp>	NP	nn	np	np	nn	np	np	NP	np	np	nn	np	NP	NP	nn	NP	nn	np	np	nn	np	np	np	np	np	nn	--	--	np	np	NP	np	nn	nn	np	np	np	NP	np	--	np	np	np	np	--	np	--
r1_65905	AATTCCTCAGCTGTATGTTCAGCAACTACCCGAAACTGAGTGGTGCATTTACATTTCTTTGGTGCAGCCTGTAACAGAGTATCAAATAAAATACACTGGTGGTCAGAGGTCCAACAT	<lmxll>	lm	LM	LM	ll	lm	ll	lm	ll	LM	--	ll	ll	lm	ll	lm	ll	ll	lm	lm	ll	LM	ll	ll	lm	ll	ll	lm	lm	ll	ll	lm	LM	ll	ll	lm	ll	lm	ll	ll	--	ll	ll	lm	lm	--	ll	ll
r1_65934	AATTCATAAGAAATAAAATGCACCATTGCTCGGTTCAACACACTCAGGGGTTTTGCAGCGAAAGTCTTTGTCTTGTATGACCAGTAGTTTATGATGGCTAATGTTAGTTAATGTTAG	<nnxnp>	np	nn	nn	np	nn	nn	np	np	--	nn	nn	nn	nn	np	nn	nn	np	nn	nn	nn	nn	np	np	nn	np	np	np	--	np	NP	np	nn	nn	np	nn	nn	np	np	np	--	np	np	np	nn	--	nn	np
r1_65970	AATTCTAACTGTTGTAACTGAAGAACTTCAAATGCCCTTCAGTCAGGTAGAAAAAGGCAATATGGCAAGAAAAAGATTAAAAGCAGGGTTGAGCGGTAGCGGCGCTACAAGTAACGG	<nnxnp>	np	nn	np	np	np	np	nn	np	nn	nn	nn	np	np	np	np	np	nn	nn	nn	np	np	nn	nn	np	np	nn	nn	np	np	np	np	nn	nn	np	np	nn	np	np	nn	nn	nn	nn	np	np	nn	np	nn
r1_66008	AATTCTTAAACGTAAGGATAAATGTAAATACAGTAAGACTGTTATTCACTTCCGTGGTAATGACGATTACGCCAATCGGAGGTCACTAAAGTTAATGTTGAGTTGGTGTGTACATAT	<hkxhk>	HK	hk	hk	HK	HK	hk	hk	HK	hk	kk	--	HK	kk	HK	hk	kk	kk	hk	kk	hk	hk	HK	hk	kk	hk	hk	kk	kk	kk	kk	hk	HK	HK	HK	kk	HK	hk	HK	HK	hk	hk	kk	hk	kk	HK	hk	hk
r1_66087	AATTCAAGTATGTTGCAGCAGTGTAAAACCTTGTCCCCCATCGTCCACTATCTTGCCTGTCCAGGTCTGAGTAAAGGAGTGGCCAAAGGAGAGATGGCTCAGTTCCAGGAAATGATG	<nnxnp>	nn	np	nn	nn	nn	nn	nn	np	nn	nn	nn	np	np	nn	nn	nn	nn	np	nn	nn	np	nn	np	nn	nn	nn	nn	np	np	nn	nn	nn	nn	--	np	np	NP	np	nn	np	nn	np	np	NP	np	nn	NP
r1_66137	AATTCTGTGACCTGCGGTATTAAACTGCCTTTGCTGTTACCAGCAGTCGCCACAGGTGTCGCCAAATCCACCAGGAAACCCACTGAAAAAGGATTTCCACTTTAAGTAGCACAGCAG	<lmxll>	lm	LM	LM	--	ll	lm	lm	lm	lm	ll	ll	ll	LM	lm	ll	ll	ll	lm	lm	lm	lm	lm	ll	lm	ll	ll	LM	ll	lm	ll	ll	ll	ll	--	ll	lm	lm	ll	ll	ll	ll	lm	ll	ll	lm	ll	ll
r1_66139	AATTCAAATGGATGTACAACCAGAGCTATCATATTTTTAAGGAATAATAACTGAGCTCCCTGGCATTACTTAATGACTCAGGGGTCAGATTTGTAGAGGCTCAATTTAGCATCACTT	<hkxhk>	hh	hk	hk	hk	kk	kk	kk	hk	hk	hk	hk	hh	hh	hk	kk	hk	hh	hk	hk	hk	HK	kk	kk	hh	kk	hk	hh	kk	kk	hk	hk	hk	hh	hk	kk	hk	HK	hk	hh	--	hh	hk	hk	hk	--	hk	--
r1_66286	AATTCTTCATCTAAACCCCTTTATTTGTAGATAAAACCAAAAGTGATTGTACCTGAAATGTAGGTAATATTCACTTATTGTGCCGGAAACCTCTGTGTTCTCACAAATGTGCTAAGT	<lmxll>	lm	lm	lm	lm	ll	LM	lm	LM	lm	ll	ll	ll	LM	ll	ll	ll	lm	ll	ll	lm	--	lm	--	lm	lm	ll	--	lm	LM	ll	lm	LM	ll	ll	ll	lm	ll	lm	lm	--	ll	ll	lm	ll	--	ll	lm
r1_66305	AATTCCAGAGAGTAGGACCATAATGACTGAAGGCACCAGCTGATTTAGAATTGATTCTAGGTATAGTGAGGAGACCTTTACTTGATGATCTAAGGGATCTGGCCGGTGTGTATTCAG	<lmxll>	lm	lm	lm	lm	ll	lm	lm	lm	lm	lm	ll	ll	lm	ll	ll	ll	lm	ll	ll	lm	lm	lm	lm	lm	lm	ll	lm	lm	lm	ll	lm	lm	ll	ll	ll	lm	ll	lm	lm	lm	ll	ll	lm	ll	ll	ll	lm
r1_66349	AATTCTGGATCCCTTTTCGGATGAATAAATAAATGGAACTATTGAAGATGTAGTAATTTAGATTCTTTGACTTCTAAGCATTAAACTTACAACAAATTACTTCCCATATGAACATAT	<hkxhk>	hh	hh	hk	hk	hk	hk	hh	hk	hk	hk	--	kk	kk	hh	hh	kk	hk	hk	hh	hk	hh	hk	HK	hk	hh	hk	hh	hh	hh	hk	hh	kk	hk	kk	hk	hk	kk	hk	hk	hk	hh	kk	kk	hh	--	kk	kk
r1_66375	AATTCCTGTAATATCCTATTCTGCCTGTTAGCTGTTTTATGTTGGTACAACTGATTTATATTTCATAACTATACTCTGTACTGCCAACAGTGTTAGGGTGGTGCTGGGGCAGCTGCA	<lmxll>	lm	ll	lm	lm	lm	lm	ll	ll	ll	ll	ll	lm	lm	lm	lm	ll	lm	ll	ll	lm	ll	ll	lm	ll	lm	lm	--	ll	ll	ll	lm	lm	ll	lm	ll	ll	lm	lm	lm	--	lm	ll	lm	lm	--	ll	lm
r1_66437	AATTCAGCACGACTTTTTTACGTGTCAAATGTTACATCAACGCCAAAAAGAAATGAGGCCAAGTCATCGTCTGCTGTTAATGTTTTTTACTCTTAAGTGCCTGGTCCGTGTGACCCT	<nnxnp>	np	np	nn	np	np	nn	np	nn	np	np	nn	nn	NP	np	np	np	np	np	np	nn	--	nn	np	nn	nn	nn	np	nn	nn	np	nn	nn	nn	np	nn	nn	nn	nn	np	np	np	np	np	nn	nn	np	np
r1_66453	AATTCTGAGAATCACAGGACTGCAAATCAAACTGAACAAGGGTCAGAGAGAGAGGCAGAAATGAAGTAACATCTGTAACCTCTCCATTTATTATTATCTTTCTCACAGTCGACCTTT	<lmxll>	ll	ll	lm	ll	ll	ll	ll	ll	ll	ll	ll	lm	lm	ll	lm	ll	lm	ll	lm	ll	LM	ll	ll	lm	ll	lm	lm	ll	lm	ll	lm	lm	ll	ll	ll	ll	lm	ll	ll	lm	ll	ll	ll	LM	ll	lm	ll
r1_66454	AATTCGCCCTGGTCACGTGGAGTTTCGGAGATTGCGTAGCGACAGGACTGTTATCATAGTCTACCTATCTACCTGTATTTACTCAGTTGTAGAGTATGCTCCTTTCTGACAGTCAAA	<lmxll>	lm	lm	lm	lm	lm	lm	ll	lm	ll	lm	ll	ll	ll	lm	ll	lm	lm	lm	lm	lm	lm	ll	ll	lm	ll	lm	ll	lm	lm	ll	ll	ll	lm	lm	ll	ll	ll	ll	ll	ll	lm	lm	lm	lm	lm	ll	lm
r1_66458	AATTCACGTGGCAGATAATATGGCCGGAGTCCCATAGCTAACAGTTCAATGTCCAGGCTACAGATACTCTGCTTGATAGTAACGTGACCAGGTTTACACTGTCTGTTGTTGACCAGA	<hkxhk>	kk	hk	hh	hh	hh	kk	hk	kk	hh	kk	hk	hh	kk	hh	hh	hh	hk	kk	kk	kk	hk	hh	kk	hk	hk	hk	hh	hh	hk	hk	hk	hk	hh	hh	hh	hk	hk	hk	hh	kk	hk	kk	kk	kk	hh	hh	hk
r1_66464	AATTCTGTAATGGATGGGGCGCCAGTGTAATTCAACCAGGACTGAGGTGATGTGTTCCCTACGTCGAATGTTTGTGAGGAGTCTTGCTGCTGCTTTCTGCACTAACTGTAGACGAAC	<lmxll>	ll	lm	LM	lm	lm	lm	lm	lm	ll	lm	LM	lm	--	--	lm	lm	ll	lm	--	ll	ll	--	--	lm	ll	lm	ll	lm	lm	lm	ll	lm	lm	lm	lm	lm	--	lm	ll	lm	lm	lm	lm	lm	LM	--	LM
r1_66472	AATTCTTGACAGCAAAATTTTTAGCCTTTCAATCCAGCTAAACAGTTAAGTATGGTGGCCAACTTAATAAGGTCACTGAGCTTTACTGACAGTTACAACTGGCTGTAGCTCATAGCA	<lmxll>	ll	ll	lm	ll	ll	ll	ll	ll	ll	ll	ll	lm	lm	ll	LM	ll	lm	ll	lm	ll	LM	ll	ll	LM	ll	lm	ll	ll	lm	ll	lm	lm	ll	ll	ll	ll	lm	ll	ll	ll	ll	ll	ll	lm	ll	lm	ll
r1_66488	AATTCATGATCTCACAAGTCCAGTTGCCTAGCAAGGTTAAGCAACCACGGCATCTTGCTCTAACTGGGGCTCCTGGCACCGGGATGCCAGGGCCCCCTCCCGTCCTTCTCCAGTTCC	<lmxll>	ll	lm	--	ll	lm	lm	ll	ll	lm	ll	ll	lm	ll	ll	lm	ll	lm	lm	ll	lm	LM	lm	ll	LM	lm	ll	ll	lm	ll	lm	lm	ll	lm	ll	ll	ll	LM	lm	lm	lm	ll	ll	ll	lm	ll	lm	lm
r1_66504	AATTCTGATATATCTGTGTCTGATGTCACTGATGGAAAAGCAGTGTCAAACCTAAATTGTATTGATCTCATAAATAGCAGCAAGCAAGTGAGCACACTGCTGAGAGAATATATTTTT	<hkxhk>	kk	hk	--	HK	kk	hh	hk	hh	kk	hk	hk	kk	hk	hk	hk	hk	hh	kk	kk	hk	HK	hh	hk	hk	hk	hh	kk	HK	hh	hh	kk	hk	hk	hh	kk	kk	HK	kk	kk	hk	kk	hk	kk	kk	--	kk	HK
r1_66505	AATTCAAATTTGGATTAGGAGTTAGCAACTATCAAGAATGGTAACAAGTTCAGGTAGTGAAATAGAACGGATGTTCTTTGGCTCGGACGCAGGAGAGTGAAGTAGGCCCTCACAGTT	<lmxll>	lm	ll	lm	--	lm	lm	lm	lm	lm	ll	lm	lm	ll	ll	ll	lm	ll	lm	ll	ll	ll	ll	lm	ll	lm	ll	ll	ll	ll	lm	ll	ll	ll	lm	lm	ll	lm	ll	ll	ll	ll	ll	lm	ll	lm	lm	ll
r1_66556	AATTCAATATATTTGGGTTTTGGACTGTGGGTCAGACCAAACAAGCAATCTGAAGACATCGCCATAGGCTCTGGGAGACATTATGATGGACATTTGTTACTATTTTCTGACATTTTA	<nnxnp>	np	nn	np	np	nn	np	np	np	np	np	nn	np	np	np	nn	np	nn	np	np	nn	np	np	np	np	np	nn	np	np	np	np	np	np	nn	nn	np	np	np	np	np	nn	np	np	np	np	np	np	nn
r1_66697	AATTCACCAGAGACCACGACCGGAGACAGACAGGAGCGCAGCGACATCAGCGGGATGTCTGGTTGTTTCTTCAGATCAGGTGTGGCAGAGGATCAGTGCTTCTGTGATCATAAGTGT	<hkxhk>	hh	hk	hh	hk	kk	hh	hk	hk	hk	kk	hk	kk	hh	hk	kk	hk	hk	hk	hk	hk	HK	hh	kk	hk	hk	hk	hh	hk	kk	kk	kk	hk	kk	hk	hk	hh	hk	hk	kk	kk	hk	kk	kk	hk	hk	hk	hk
r1_66701	AATTCATATTGTAAAGTTTATTTTGTATATTTAGCAGATCTGCTACGAGCAAAACCTTCTTGGGATTCTTGTTTTCTCCTCAAGACATTTCTGCCAGGGCATTCCTTAATGACACAA	<lmxll>	ll	LM	ll	lm	lm	lm	lm	ll	lm	ll	lm	ll	ll	lm	lm	LM	ll	LM	ll	ll	ll	lm	lm	ll	lm	lm	--	LM	lm	lm	lm	ll	ll	lm	lm	lm	ll	lm	ll	--	ll	lm	lm	lm	--	lm	lm
r1_66702	AATTCGTAGTGGCTCTGGACACGGTGGCTCACGACACGGTGGCGGCCACCAAGGCGAAGGCGCTGGCCACCGCCCACGAGATGCTGTGCAACCGTCCAGAGCAGGAGAGGGCGCTGC	<lmxll>	ll	lm	ll	ll	lm	ll	ll	ll	ll	lm	lm	lm	ll	lm	lm	lm	ll	lm	lm	ll	LM	ll	ll	ll	ll	lm	ll	ll	lm	lm	ll	ll	lm	lm	lm	ll	LM	ll	ll	ll	lm	lm	ll	lm	lm	lm	ll
r1_66718	AATTCTTTCTCCAAAGCAAATCAGTAGTATAAACATTTAGTATCAGAACTGTTTCAAACTTTCAGGCTCTTTCAGTGTCTTAATTACAATTAAGGGAAAAAATGTGTTATGTAACAG	<hkxhk>	hk	kk	hk	HK	kk	hh	hh	kk	hk	hh	hh	kk	kk	hh	hk	HK	hh	hh	hk	hk	HK	hh	kk	hh	hk	hk	--	hk	--	hk	kk	hk	hk	kk	hk	kk	kk	kk	hh	--	hk	hk	kk	hk	--	hk	hk
r1_66720	AATTCCAATGAACTGAAATGAATTGAATGAAAATGTATGCGCCTCTATAGTGGGGAGGAAATGGATGTTCCACTAGAATGCTGGGTTAATTTGGTGTCCGGTCTCATTTCGTGCATA	<lmxll>	ll	lm	lm	lm	lm	ll	ll	ll	ll	ll	ll	ll	ll	ll	ll	ll	lm	ll	lm	lm	lm	ll	ll	lm	lm	ll	lm	lm	LM	lm	ll	ll	lm	ll	lm	lm	lm	ll	lm	ll	lm	ll	ll	ll	ll	lm	ll
r1_66748	AATTCTTTTAATAAAAGCGAAGATACCTTGAGCTTTCCTCTAGTGCCATCACAAGGTAAAAATGTGGATCTTGACAGACATTGTGAAAGAAATACATTGGTGAATAATGACAATTGA	<nnxnp>	nn	np	nn	np	np	nn	nn	nn	nn	np	nn	nn	np	nn	np	--	nn	np	nn	--	np	nn	nn	nn	np	np	nn	np	--	nn	nn	np	np	nn	nn	nn	nn	np	nn	np	np	np	np	np	nn	nn	np
r1_66770	AATTCATAGGACTCTTCAATGACTACCTCCAGCTTAGTGTGCTCACCCAGACACGGACAGCCCATCTTTGACACATCCTCCGGTCCCTCTGCTGTCTTGTTATCATTGGTGTCTCCT	<hkxhk>	hk	kk	--	hk	hk	hk	hh	--	hh	hh	hk	hk	HK	hh	hh	hk	hk	hk	hk	kk	kk	hh	hh	kk	kk	hk	kk	hk	HK	kk	hh	hh	kk	hh	hh	hk	kk	hh	hk	hk	hk	hh	hk	hk	hh	kk	hh
r1_66780	AATTCAGCACCTAAAATGGGAGAAAAGTCATTCAGACATATGGTGCTATTTAATCCATCTTGTTATAGCAAACCTTGTAAAATCTGGCATCTGTTTCTTTAATAGGCTTAAGAAGGA	<lmxll>	ll	ll	--	ll	lm	lm	lm	lm	ll	ll	ll	lm	lm	ll	ll	lm	lm	lm	lm	ll	lm	ll	lm	--	lm	ll	--	lm	lm	ll	ll	ll	lm	lm	lm	ll	ll	ll	ll	--	lm	lm	ll	ll	--	ll	--
r1_66799	AATTCTGAAATGATGTGCTTGTGCTACTGTATGTTTGTTTTCATTTGTACATCAAGTATTTCCTGTGAAGAAATGAGACACATCAGCTCATTTTAAACTTTTCTTCCTCTGTCTCCA	<lmxll>	lm	lm	ll	lm	lm	lm	lm	lm	lm	lm	lm	ll	--	lm	ll	--	ll	lm	ll	LM	lm	LM	lm	ll	lm	ll	ll	LM	ll	lm	ll	ll	lm	lm	lm	lm	ll	lm	lm	ll	lm	lm	lm	ll	lm	ll	lm
r1_66804	AATTCCACAGAAAAGGGTTAAATTTACAAAACTTGAAACAATGATTGATGATAAAATTTGGTTATTTCACATTTGATATTTCCGTGTGTTGATGCACTCGGACACATCAGTTGGTGT	<nnxnp>	np	nn	np	NP	nn	nn	np	np	nn	nn	np	nn	np	np	nn	nn	nn	nn	np	np	NP	np	np	np	nn	nn	nn	nn	np	nn	nn	np	nn	nn	np	np	np	np	nn	nn	nn	np	nn	np	np	np	np
r1_66808	AATTCCTTCAAGCAGAGACTGTACGAAAATGTGCACCATCATCTATTAATCGCTTCTCGGCCCTCTCTGTGACAGCAGGCATTTCTCCCCGCTGTTGAGTGTATGTATTTCGAAAGG	<lmxll>	lm	ll	LM	lm	lm	lm	ll	ll	ll	ll	ll	LM	LM	LM	LM	ll	lm	ll	ll	lm	ll	ll	lm	ll	lm	lm	LM	ll	ll	ll	lm	LM	ll	lm	ll	ll	lm	lm	lm	ll	lm	ll	lm	lm	lm	ll	lm
r1_66819	AATTCTGCGTCAATGGTAAGTCAGACTCAGAGAGTCGTGTACGCCCACCACACCTCATTATATTGTACGTCGTCCCTGGGGTACACAACCATCATCGACCCAACACAGTTCTAAAAC	<lmxll>	ll	ll	lm	ll	lm	lm	lm	lm	ll	ll	ll	lm	LM	ll	ll	lm	lm	lm	lm	ll	--	ll	lm	ll	lm	ll	ll	lm	lm	ll	ll	ll	lm	lm	lm	ll	ll	ll	ll	lm	lm	lm	ll	ll	ll	ll	ll
r1_66827	AATTCTACACGTTGTGTTATAAATATGCATAGCGACTGCCCTCTACAGGTTGAAACCAGGCTATTGCAATTGAATTTTGCTATTGGCTGATCTGGAGGCAGGTGACATATATGGTGG	<lmxll>	lm	ll	lm	ll	ll	ll	ll	lm	ll	lm	ll	lm	lm	ll	ll	ll	lm	ll	lm	lm	lm	ll	ll	lm	ll	ll	lm	ll	ll	ll	ll	lm	lm	ll	ll	ll	lm	ll	lm	lm	lm	ll	ll	ll	ll	ll	ll
r1_66840	AATTCCTCCACGTGTGTGTCTGTGTGAATGTGTTTGCTTGTGTGTAAGAGTGTCGGCCTCGCTGGGATTGCATTAAACAAAAGAGACACACTTGCCAGCAGCTGTGGTGAAGACAGC	<nnxnp>	np	nn	--	np	np	np	np	np	nn	nn	nn	np	np	np	np	np	nn	np	nn	np	NP	nn	np	np	np	nn	nn	np	--	np	nn	nn	nn	np	np	nn	np	nn	np	np	--	nn	np	np	np	np	--
r1_66930	AATTCATGGTTCCATTTATCACAGCAAGTCTTCCGGGTCCTGAAGCAGCAAAACAGCCCCAGACCATCACACTACCACCACCATTTTACCGTTGGTATGATGTTCTTTTTCTAAAAT	<nnxnp>	nn	nn	nn	nn	nn	np	nn	nn	np	np	nn	nn	nn	np	nn	np	np	nn	np	np	np	nn	np	np	nn	nn	np	nn	np	nn	np	np	nn	nn	np	np	np	np	nn	np	np	np	np	np	np	np	np
r1_66937	AATTCCATCTAGCTCTAATGCTAATTAAGCTAGCAGAATTGTGTCATATCACACACATTTCTACCTGAATTTAAAAAAGGAAAACTTTATTAAAGAACACAAGATTAAATGAATAAT	<lmxll>	ll	ll	ll	lm	lm	lm	ll	lm	ll	ll	ll	ll	lm	ll	lm	ll	lm	lm	lm	lm	--	ll	lm	lm	lm	lm	ll	lm	LM	lm	ll	ll	ll	ll	ll	lm	--	ll	lm	ll	ll	ll	ll	ll	lm	lm	lm
r1_66941	AATTCATGGGGCAGTGAGGGTTGGACCACATTCATAAACAGTTTAGGGTGTCGTTTCAGAGAACAATGCAATAAGGAAGTGAAAATGAGGAGTAGGAGTACAGAGATGGGAAAAGGT	<lmxll>	lm	lm	ll	lm	lm	lm	lm	lm	lm	lm	lm	ll	ll	lm	ll	lm	ll	lm	ll	lm	LM	lm	lm	ll	lm	ll	ll	lm	ll	lm	ll	ll	lm	lm	lm	lm	ll	ll	lm	ll	lm	lm	lm	ll	lm	ll	lm
r1_67006	AATTCCCTTTCAGCCTTTATCCATTTGTGTAAAAATATCTTTAGTAACTCAGCTCAGCTGTCACCCTATTGGCCGCTCTCAAACCTGACTGATGGAAGTCCTCCTGGAGTTGTTATG	<lmxll>	ll	--	ll	ll	lm	ll	ll	ll	ll	lm	lm	lm	ll	lm	lm	lm	ll	lm	lm	ll	lm	ll	ll	ll	lm	lm	ll	lm	lm	lm	ll	ll	lm	lm	lm	ll	lm	ll	ll	ll	lm	ll	ll	lm	lm	lm	ll
r1_67045	AATTCATCCTGAGGAAACAGAAATGTCGCACAGAGAGACATTATTATTCATTTCCAAAATGAAAGAAACCGTGTTTGGTTTGCAGCAAAAAGAAGACAAGTCTGACCGTGGCCTCGT	<hkxhk>	hk	hk	kk	kk	hk	kk	hh	hh	hk	kk	hk	hk	kk	hk	hh	HK	hk	kk	hh	hk	hh	hk	hk	hk	hh	kk	hh	hk	hh	hk	hk	kk	kk	HK	hk	hk	kk	hh	kk	hk	hk	hk	hk	hh	kk	hk	hk
r1_67083	AATTCGTTGGAAGTGTAGAGAAGCAGGAGTGTACTGACGTTGTATTGATGATGCTTCCAGTCACTGAGTATAGAACATTTTGGGAATTTTACCGAACGTCGAATGCACTGGAGCACT	<nnxnp>	np	nn	np	nn	nn	nn	np	np	nn	nn	np	nn	np	np	nn	nn	nn	nn	np	np	np	np	np	np	nn	nn	nn	nn	np	nn	nn	np	nn	nn	np	np	np	np	nn	nn	nn	np	nn	np	np	np	np
r1_67084	AATTCCGCCAAAGCCACGCTTCATCCTGTCCGCCTCTGCTCTGCGCGTGTGTGTAGCGCAGCCCCGCCCTCGGTCAAACAGACACACAGACCTGCAGCTCTTTATACCTCCACGACA	<lmxll>	lm	lm	ll	lm	ll	ll	ll	ll	lm	lm	lm	ll	ll	lm	lm	ll	ll	ll	ll	lm	ll	lm	ll	lm	ll	lm	lm	ll	ll	lm	lm	lm	ll	ll	ll	lm	lm	lm	lm	ll	ll	ll	lm	lm	lm	lm	lm
r1_67086	AATTCACAATAATGATATTATTGCGGTAAACATAGAAAATGTTTACTTTTTTTATGGCGGGCGGCAGCCAGTGTTAAGGTGCATTACCGCCACCTACTATGACAAAGCACAAACGGA	<hkxhk>	hh	hk	kk	kk	kk	hk	hk	hh	kk	hh	kk	hk	HK	kk	kk	kk	hk	hh	hk	hh	HK	hk	hk	HK	hk	kk	kk	HK	kk	hk	hk	hh	hk	kk	hk	kk	hk	hk	hk	hh	hh	hk	hh	hh	kk	hk	hk
r1_67108	AATTCATTGCTAAGAACATAACCACATACACACACTGTGGCCTGGGCTCTTCCTCCGTCCCGCTCCAAGTGACTCCAAATTTGAGGTAACTCGAGTCATATCTCCTTACTGTTTGGT	<lmxll>	lm	--	lm	ll	LM	ll	ll	lm	ll	LM	ll	lm	lm	ll	ll	ll	lm	ll	lm	lm	lm	ll	ll	lm	ll	ll	lm	ll	ll	ll	ll	lm	lm	ll	ll	ll	--	ll	lm	lm	lm	ll	ll	ll	ll	ll	ll
r1_67290	AATTCAGGAAGAAAAAAATCCAGCAGAGAGGCTGCATATATATAGCTGCTGCACTAATGTACATACACACTCTATGGAACACTCTCACAAAGAAACACACAAACACAGAGTGAGCGC	<nnxnp>	np	np	--	nn	nn	nn	nn	nn	nn	nn	np	np	nn	nn	nn	--	np	nn	NP	nn	NP	nn	np	nn	nn	nn	nn	np	NP	--	nn	nn	nn	nn	nn	nn	nn	nn	nn	nn	NP	nn	nn	nn	nn	nn	nn
r1_67306	AATTCAAACTAACAAAATATTTTTAGTAGCAATGATCTTGGTGCCCCCCACTGATGTCTTATATTCATTTAACTGCTTATTCATTCAGTGCGTTCAATGTTATGTTTGCACAATGCT	<nnxnp>	NP	NP	nn	np	nn	np	np	np	np	nn	nn	np	nn	np	np	--	nn	nn	nn	np	nn	np	np	nn	nn	nn	--	nn	nn	--	np	np	np	nn	nn	np	np	np	np	--	np	nn	nn	nn	--	np	np
r1_67320	AATTCATGGCTCAATAGAGCTGTCATTTTCTGTCAGCTTGGCTACAGTGCTGAAAAGAAACCTGGTGTTGTTTTTATTTTCCTCTATTAATGATGAGTAGTAGACTGCTCTGGCATT	<hkxhk>	kk	hk	--	hh	hh	hk	hk	kk	hh	kk	hh	hk	hk	hh	hh	hh	hk	kk	hk	HK	HK	hk	hk	hk	hk	hh	--	hk	hh	hk	hk	kk	hk	hh	hk	hh	hk	hk	hk	--	kk	hk	kk	kk	--	hk	hk
r1_67324	AATTCTGAATGTGAAATGTATGCTCTATATCAGGCCTATTCAACTAGCGGCCCTTTTGAATTTTTCTATGGCCCGCAAGATATGATAAATAAAACTAAGGTACATATCTCTGAGCTA	<lmxll>	ll	ll	ll	ll	ll	ll	lm	ll	lm	ll	lm	lm	lm	ll	lm	ll	ll	ll	ll	ll	LM	lm	lm	ll	lm	ll	lm	ll	ll	lm	lm	LM	ll	ll	lm	lm	lm	lm	lm	lm	ll	ll	ll	ll	ll	lm	ll
r1_67351	AATTCATATTTTTGCTTGGTGAATGAGTCGTTTGAATAAAGAGAGAGAGGAAATGAATATAGAGAGAGAAATTTCCGTTGCCATAAACCAGACTAAAGGCCAGATTCACACCTGTAT	<lmxll>	ll	lm	lm	ll	ll	lm	ll	lm	lm	lm	lm	lm	lm	ll	lm	ll	lm	ll	ll	ll	ll	ll	lm	ll	ll	lm	lm	lm	lm	ll	ll	ll	lm	lm	ll	lm	lm	lm	ll	--	ll	ll	lm	lm	--	lm	ll
r1_67355	AATTCGGACCCAAAAAATTGTGTAAAAGCCTGAAAATGAAGTAGAAGCTCAGTTTGTCCTGTTCGTGGCGCTCCAGGAAATGTGGAGGTCAAAACAAACAAGTCTTTGAAACTAAAA	<lmxll>	ll	lm	--	ll	ll	ll	ll	lm	LM	lm	ll	ll	ll	lm	ll	lm	ll	ll	lm	lm	lm	lm	lm	ll	lm	lm	ll	ll	lm	lm	ll	lm	lm	ll	ll	ll	ll	lm	ll	lm	ll	ll	ll	ll	ll	lm	lm
r1_67372	AATTCTCTTTGAAATTTGCAATTTCAAAAACTTTTAAATATTTTTGTTTACAGATTCAAGTAGAAAATCCAAGTGTCCAGTGCTGTATTGTAAAAAAAACCCACTGTATTCAAGTCG	<nnxnp>	np	np	NP	np	nn	nn	np	np	nn	nn	nn	np	np	nn	np	nn	np	nn	nn	np	np	np	nn	nn	np	nn	--	nn	np	np	np	NP	np	np	np	nn	nn	nn	np	--	np	np	np	nn	--	np	np
r1_67437	AATTCTCCAATCCTCTGTAGAGCCAATGTTTCCAAGCATTTCAAATAACTGTAAGACATCACTTGCTTGTATAATAATACTGTGTATAGTACAGGTTTGGCTTTAACAGTTTCTCAC	<lmxll>	lm	lm	LM	ll	ll	ll	ll	lm	ll	lm	ll	ll	ll	ll	lm	LM	ll	ll	lm	ll	LM	lm	lm	lm	ll	ll	lm	ll	ll	ll	lm	--	ll	--	ll	lm	ll	lm	ll	lm	lm	ll	ll	lm	lm	lm	lm
r1_67460	AATTCTGCATATTTAAACAAAATAAACAACAACTACGGACAGCCATAGTTCTTAAAACCTTATCTAATGTGTTGTCACTGGTTACATTGTCAAAATTTGAAAAATAACGGCTTCAAT	<nnxnp>	np	np	np	nn	nn	nn	np	np	np	np	np	nn	np	np	nn	np	nn	np	nn	np	np	np	nn	nn	nn	nn	nn	np	nn	nn	nn	nn	nn	nn	np	np	nn	nn	np	np	nn	np	np	nn	np	nn	nn
r1_67630	AATTCAGTAATCTCCAAATAAGAAGATGATTTATTTCTGATGAGACTTTTCCTCTGGGTAGACATAGGTGCACTGTCACCCTCGGGGATCAATAAAGTATTTCTGATTCTGATTTCT	<hkxhk>	hk	HK	hh	hh	--	kk	hk	hh	hk	hh	hh	kk	hh	hk	hk	--	kk	kk	hk	hk	HK	hk	hh	hk	kk	hk	hh	--	hh	--	hk	hh	hk	hh	hk	hh	kk	kk	kk	kk	hk	hh	hh	hk	--	kk	hk
r1_67692	AATTCATGTGTAATTCTGTTCTGACTTGTTTGCACATTTTTTGTTTCTTCTGCTTTATTTATTTATTTCTTGCTGCTTCTATGAACAGCTGAGGCAGTTCAGTAATGTAGGATGGTT	<hkxhk>	hk	hk	hk	kk	kk	hh	hh	kk	hk	hh	hh	kk	kk	hh	hk	hk	hh	hh	hk	hk	hk	hh	kk	hh	hk	hk	hk	hh	kk	kk	kk	hk	kk	kk	hk	kk	hk	hk	hk	kk	hk	hk	kk	hk	hh	kk	hk
r1_67736	AATTCATTATAATTTTAACAGAATGGACATTAACAGATCTTCAGTCTTCAGTCATTCTAAATCCCTGTGCAGAAGTGCCAACGTGCTGCCTGTTGCCGCTGCTCCGTCCCGTCGTCT	<hkxhk>	kk	hk	hh	hh	hh	hk	kk	hh	hh	kk	--	hh	hh	--	kk	HK	kk	hk	hk	hk	hk	kk	hk	hh	hk	kk	HK	hk	hk	hh	hh	hk	hh	kk	hk	hk	HK	hh	hk	kk	hk	kk	hk	hk	hk	hk	kk
r1_67869	AATTCACACAAAATCCTGCAGTGTGGCTCCTTCCAGCAGCGTTGTGCGGAGATGTGGGCGATTTTATTTGTGCTTTAGAATGTAGCCACTGTGAAACAATCAGAAAACAACGTTTTA	<lmxll>	lm	--	lm	ll	lm	ll	lm	ll	lm	lm	ll	ll	lm	ll	lm	ll	ll	lm	lm	ll	LM	ll	ll	lm	ll	ll	lm	lm	ll	ll	lm	lm	ll	ll	lm	ll	lm	ll	ll	ll	ll	ll	lm	lm	ll	ll	--
r1_67902	AATTCTTTGTTTTCCTTTCTGTACAGCCTTTGGCTTAGGGGTGTGTTAGTTTCTGCTTTTGGTGCTTATTAGAAGACAAACAACCACAAATACAAGAAATTTGCTTTCAGACAAGGA	<lmxll>	lm	lm	lm	--	ll	ll	lm	ll	lm	lm	lm	lm	ll	lm	ll	lm	ll	ll	ll	LM	--	lm	ll	ll	ll	ll	--	ll	ll	ll	lm	LM	lm	lm	lm	ll	ll	lm	ll	--	lm	lm	lm	lm	--	ll	ll
r1_67908	AATTCTAGTATCATAATTAAACTCTGAATCATTAAGAGTTTATGATTCTTTATGATTTATTATGATTCTTGAGTCAAACAAGTGGAGAAAGGCAGACTATCTATGCTTGACTTGTAA	<lmxll>	ll	lm	ll	lm	lm	lm	lm	ll	ll	ll	ll	lm	ll	lm	lm	LM	ll	lm	ll	ll	lm	ll	ll	LM	ll	lm	ll	lm	lm	lm	ll	lm	lm	lm	lm	ll	ll	lm	ll	--	ll	lm	lm	--	--	ll	ll
r1_67982	AATTCCCAAGTAAAATCAGTTTCATAGGAGGAGGTGATATTCCTTATCACCCCAGTGTTTGTATTCTTTTCCACCTCTCAATGCTACGAGCTCAGAGTAGAACAAGAGTTTGTCCAA	<lmxll>	lm	--	ll	ll	ll	lm	ll	lm	ll	lm	ll	lm	ll	ll	lm	ll	lm	ll	ll	ll	ll	ll	ll	lm	ll	ll	ll	lm	lm	ll	ll	lm	ll	ll	lm	lm	ll	ll	ll	lm	lm	lm	lm	lm	lm	lm	lm
r1_68069	AATTCCTCAGGTTACTGTGCTGTATTTGCACTATATCTTGTCCTCTTTTGAGGACAGGAGGGCACTAGAAATTCCTTATGTGATCACTTCCATTCCAAGTGTTTGAATGTTGTGTCA	<nnxnp>	nn	nn	np	np	nn	nn	nn	np	NP	np	np	nn	--	nn	np	--	nn	nn	nn	np	np	np	np	np	nn	nn	--	np	np	np	np	np	np	np	nn	np	nn	nn	nn	--	nn	np	np	np	--	nn	np
r1_68076	AATTCAACAATACGATAGGTCAATGTTACGTCCATCTGTTTGAATGATTTCTCCTTCAATTCTGAGGAATAAAGTTTTTTTGTTCTATTCTTTTCTATTGCCCTGCGTCCACGTCAC	<nnxnp>	NP	NP	--	nn	np	nn	nn	np	np	nn	nn	np	nn	nn	nn	np	nn	np	nn	nn	nn	np	np	NP	np	np	--	nn	nn	nn	--	nn	nn	nn	nn	np	np	np	nn	--	np	NP	np	--	--	nn	nn
r1_68080	AATTCACAATTAAAGATATTTTAAGTGGCCATTACAGGAAATAAAATGTCTTTTTTTAAATTTAATAAGTCGTTTTATGACCTAGAAACACGAGTTGAAAGGTAATTTTTCATTGGA	<nnxnp>	np	nn	nn	nn	nn	np	np	np	nn	np	np	nn	nn	nn	nn	nn	np	np	np	np	--	nn	nn	np	nn	nn	nn	np	np	nn	nn	nn	nn	nn	np	np	nn	np	np	np	nn	np	np	np	nn	nn	nn
r1_68142	AATTCATAATCCACCCAGGGCATCAGTCCCATCACACGAGCCGACTCTGCGTTACCTTCGATGTTCACCGGGTCTGGTGTATAGTGAGGAGAGGTGTGTTTATGTTTTCTTTTTTTT	<hkxhk>	hh	hh	kk	hh	hk	hk	hh	hk	hh	hk	hk	hk	hh	hk	hk	hk	kk	hk	hh	hk	hk	kk	hk	kk	hk	hh	hk	kk	hk	hh	hh	kk	hh	kk	hh	kk	hk	hk	hk	hk	hk	hh	hh	hk	kk	hk	hk
r1_68168	AATTCGGATATGGATAATGAAGGATATAGATGACGGAAGTCTGTCTCCTGAAAGCAATCTGCACTTTTGTCTTCAAAAGCCATCAAAAACAATGAAGTGGAAACCTAGTGCTGCTTC	<hkxhk>	hk	hk	--	hk	kk	kk	HK	kk	hk	hh	kk	kk	hk	hk	hk	--	hk	hk	hk	hk	hk	hk	hk	hk	hk	hh	hh	HK	hk	hk	hk	hk	hk	HK	kk	hk	kk	hk	hh	hh	hh	hh	hk	hh	--	hk	hh
r1_68259	AATTCCTCCCTAATATTTCAGTATTTTTGAGATTTTGTTAGAAAATGTAATTCTGTCTCTACAGCACAATGACAGCACAGCCTGTCCTCTCTGGGCAGCAGGTCTGCCTGTGTCTGC	<lmxll>	ll	--	ll	ll	ll	lm	ll	ll	ll	lm	lm	ll	ll	lm	lm	ll	lm	lm	ll	ll	ll	lm	ll	lm	ll	ll	lm	lm	ll	ll	ll	ll	ll	ll	lm	ll	ll	ll	lm	lm	ll	lm	ll	lm	lm	ll	ll
r1_68272	AATTCTACCTTCTTAATTTGGCCTGGGTTTGGGAAATTAACTACTTTAAATTATAAATCAACTACACTGCTGGATTTTGCTTATTAATTAAAATGTATACGTAACAAAACTATACAT	<nnxnp>	nn	np	nn	np	np	nn	nn	nn	nn	nn	nn	nn	NP	nn	np	np	nn	np	nn	nn	NP	nn	nn	nn	np	np	--	np	np	nn	nn	nn	np	nn	nn	nn	nn	np	nn	--	np	np	np	np	--	nn	np
r1_68321	AATTCATCTTTTTTACTTCTTGCTTTCTGTTCACGTTGCCTTTATCTTTCGTCAAGATTTATTTGAGAATGCAGCGATCTTGTTGGAATAAAACTCGTCAGTGGACAAAACCAATTG	<lmxll>	lm	ll	lm	ll	ll	ll	ll	lm	lm	lm	lm	ll	lm	ll	ll	ll	lm	ll	lm	LM	ll	lm	lm	ll	lm	ll	lm	--	ll	ll	lm	ll	ll	ll	ll	lm	lm	ll	lm	ll	lm	ll	ll	lm	lm	lm	lm
r1_68360	AATTCAGCCCCTGCATTATCCCTATCAATGGAAAAGAAATTCTCCTTAAATGTCATCCCTGCTCTCATTGTAATATTTTATGCTCTGAGCTTTGCAGGTGTGAATCCTCTCCATCAG	<lmxll>	LM	ll	--	lm	lm	ll	lm	ll	ll	ll	ll	ll	ll	lm	ll	LM	ll	lm	lm	lm	lm	lm	ll	lm	lm	ll	ll	ll	ll	lm	lm	lm	ll	ll	lm	ll	ll	ll	lm	ll	lm	lm	ll	ll	lm	ll	LM
r1_68404	AATTCAAACTTAAATATGGCCAAATGCTGAATAAAAGTGGAGCTGACAAGCCCATTTGTCTTGGTTTTAATTACATAATGCTCAATTACTTTTCATTACTAATGTAATTTGTTCTCT	<hkxhk>	hk	kk	--	hk	hk	hk	hk	hh	hh	hh	hk	hh	hk	hh	hh	hk	hk	hk	hk	kk	HK	hh	hk	kk	kk	hk	--	hk	hk	kk	hh	hh	kk	hh	hh	hk	kk	hh	hk	--	hk	hh	hk	hk	--	kk	hh
r1_68482	AATTCATGTCTTGTGTCTTCTCTTCACCCCGTCTGTTCTTTGTGTCTGTGCATTTTTGATCTCACTCGTTCAGTCTTTGTTTTCCTCTGTTTTTTCCATCTAATTATCCTCTCTTGC	<hkxhk>	hk	--	kk	hk	hh	hh	hk	kk	hk	hk	kk	hk	hk	kk	hh	hk	hk	hh	kk	hh	hk	hh	--	hh	hh	kk	hk	hh	kk	hh	hk	hk	hk	kk	kk	hk	hk	hk	hk	hh	kk	kk	hk	hh	--	hk	--
r1_68554	AATTCATGCTGTGCACGGTGGAAGTAGTTTTCCACACAGCATCAGGGGACAGTTAAGTTAGTTACCTTGCTGAGGAGTTGGAGGTGAGAAGCCCGTCACCTGCAGTTCTTCAGCTGC	<hkxhk>	hk	--	hk	hk	kk	hk	hk	kk	hk	kk	hk	hk	hh	hk	hh	hk	hk	hk	hh	hk	hk	hk	kk	hk	hk	hk	hk	hk	hh	kk	hh	HK	kk	hk	hk	kk	hh	hh	hk	hh	hk	hk	kk	hh	hk	hh	hk
r1_68602	AATTCTTGGGGTTAACCTTCTTCTTTTGTGGTGGATACATCAATCTCCCGCAGATGAAGTCAGTAGGGCTCTGCGTCTGGTCCGTCACCTGCATCGGACAGGCTCTGTTTCAACTCC	<lmxll>	lm	lm	--	ll	lm	ll	ll	ll	lm	lm	lm	ll	lm	lm	ll	ll	ll	lm	lm	lm	lm	lm	ll	lm	lm	ll	lm	lm	lm	lm	lm	ll	lm	ll	lm	ll	ll	lm	lm	ll	ll	ll	ll	lm	ll	ll	ll
r1_68714	AATTCGGTGTAACACCTGGTGCCTGAACCTGAACCCAACACTAGCCTGAACCCCAACCAGTCATTTCTACTAAATCTAACCATAATTTGACTTGAACCTAAATTCAAACCTAACGAT	<hkxhk>	hk	hk	hk	hh	hk	kk	hk	hh	hk	hh	hk	kk	hh	hk	hk	hk	kk	kk	hk	hk	hk	hk	hh	hk	hk	hk	--	hk	hh	hk	hk	hh	hk	hh	hk	hh	kk	kk	kk	--	hk	hh	hh	hk	--	kk	hk
r1_68740	AATTCTTTATTCCCTAATGAGACCGTCTCATCAGATACTTAACTCCTATTCTCAGAGCTGGTGGGAAAAGCTTGCTGTCTCCGGAGCCAGACAGTCATTAGAACAATCTAAGAAAGA	<nnxnp>	np	np	NP	np	nn	nn	np	np	nn	nn	np	np	nn	nn	np	nn	np	nn	nn	np	nn	np	--	nn	np	nn	nn	--	NP	np	np	NP	np	nn	np	nn	nn	nn	np	np	np	np	np	nn	nn	np	np
r1_68760	AATTCTCCCAGTGCTCCCAATGGCCAGTCCGGGTCTGTCTTGCACTATCATCAGGTTTTAATTTGTCTAATACTTTAGTTTATGACCAAATACCTGCAAAACTAATGACATTCCCAT	<nnxnp>	nn	NP	nn	nn	np	nn	nn	np	np	np	nn	np	nn	np	np	nn	np	nn	np	nn	NP	np	nn	nn	nn	np	nn	np	np	nn	np	np	nn	np	np	np	nn	np	np	--	np	np	nn	nn	--	nn	np
r1_68774	AATTCACCTCTGCGTTTAACAATTTTTGTATCTACTCACCTTTTCAGAAGTATGTCACAGCTTATCCAAGCAACAAAGGAATGATGTGGGTTTTTCTGTAAATAACAGGGTTTAGTG	<lmxll>	lm	lm	LM	lm	ll	ll	ll	ll	lm	lm	lm	ll	ll	LM	lm	ll	ll	ll	ll	lm	ll	lm	ll	LM	ll	lm	lm	ll	ll	lm	lm	LM	ll	ll	ll	lm	lm	lm	lm	--	ll	ll	lm	lm	--	lm	lm
r1_68781	AATTCTCAATCACAAAATCAGAAAAACAGTGAAGTTAGAAAAGTAGACTGTTTACTAACAGATTGCAATCGGATTAGCCCGAGGGTCCGTCAACTGGGAAAAGGTTGTCTTGCTTTC	<nnxnp>	nn	--	np	np	nn	nn	nn	np	np	np	np	nn	np	nn	np	nn	nn	nn	nn	np	np	np	np	np	nn	nn	np	np	np	np	np	np	np	np	nn	np	nn	nn	nn	nn	nn	np	np	np	NP	nn	np
r1_68882	AATTCATGTGGCAGTCACAATTAAAATTGAACTAAAATTAGAATTTTCTGCATTGTGTAAAGAAACTACAATGATCCTGCAGCTTTTGTGAATATTTTTCCATATTTCAAAAGACGA	<hkxhk>	hk	hk	kk	hk	hk	hh	hk	hk	hh	hk	hh	kk	hk	hh	hk	hh	kk	hh	hk	hk	HK	hh	hk	hk	hk	kk	hk	hk	hk	hk	hk	kk	hk	hk	hk	hk	hk	hk	hh	kk	hh	hh	hk	hk	--	kk	hh
r1_68991	AATTCCGTTCAAGATGTGGCAGCAGTAACTCGGAGACCCTACGTGTGTATGTTCTCGTCATTTTCATTTTCTTTACATACAACCCATATTGACCTGAACCCACCTGAAATATTCCAG	<lmxll>	LM	lm	lm	lm	lm	ll	lm	lm	lm	ll	ll	lm	lm	ll	ll	lm	ll	ll	lm	LM	lm	ll	lm	ll	lm	lm	--	ll	LM	LM	lm	lm	lm	lm	ll	lm	LM	lm	ll	--	lm	ll	lm	ll	--	lm	lm
r1_69052	AATTCTTATCTTGGAAACCTCATATCAGGGCCATAACAATGAAAATGGCAAAGAGTACTGGTAAACTAGGCAAAACCCGTCACTTGTTCAATACTGTGGTAGCCACTATGTTATATT	<lmxll>	ll	ll	lm	lm	lm	lm	ll	ll	lm	ll	lm	ll	lm	ll	lm	LM	lm	ll	lm	ll	--	lm	ll	ll	ll	ll	--	lm	lm	lm	lm	LM	ll	lm	lm	lm	ll	ll	lm	--	lm	lm	ll	ll	--	lm	ll
r1_69094	AATTCATGTAATTCAAGGCAAACATCACAAACCACCCAAGTTTTGTCCTCAAGTATTGGGCCTGATCTTGTCATAATTCTAGCTATAACAGAGGTACAGTAATACAGCATTTTAAAA	<nnxnp>	nn	nn	np	nn	nn	nn	np	np	nn	nn	np	nn	np	np	nn	nn	nn	np	nn	np	NP	nn	np	nn	np	nn	--	nn	nn	np	nn	nn	np	np	nn	nn	nn	np	nn	--	np	nn	nn	nn	--	nn	np
r1_69130	AATTCTGTGCTGCTGATTCTGTTGTAGAACTAGACAATGTTGAAGGAATATCAGTGGACTGGATTGGGAATAACTTGTACTGGACCAACGATGGCTACAGGAAGACAATCAGTGTTG	<nnxnp>	np	np	np	np	nn	np	nn	nn	nn	np	np	np	nn	np	np	nn	np	np	nn	np	nn	nn	NP	np	np	nn	nn	nn	np	nn	np	nn	nn	np	np	np	np	np	nn	np	nn	np	np	np	nn	np	np
r1_69140	AATTCAAGGTGAAAATGCAGCAACTACAATCAAAATGTGTTCTTTCATTATTTACAGATCATAGTGTTTTTCTCAGTTCTGCTGTGTCTGTCTACTATTAATATTTATATTGAATAT	<lmxll>	ll	lm	ll	lm	ll	lm	ll	ll	ll	ll	ll	lm	lm	ll	lm	lm	ll	lm	ll	lm	lm	ll	ll	lm	lm	ll	--	lm	lm	ll	lm	lm	lm	ll	ll	lm	lm	ll	ll	--	lm	ll	lm	lm	--	lm	lm
r1_69180	AATTCTTTCTTTGCTGAATGTAGTTGTCATACCTTTTCCACCAGAGATCAGGGGTTCTAACTTCACCATCACAAACAACATTTGTCAATCTAACATATTATATGAAATTAGCTGTCA	<lmxll>	ll	lm	lm	ll	ll	lm	ll	lm	lm	LM	lm	lm	lm	ll	lm	ll	lm	ll	ll	ll	ll	ll	lm	ll	ll	lm	lm	lm	lm	ll	ll	ll	lm	lm	ll	lm	lm	lm	ll	--	ll	ll	lm	lm	--	lm	ll
r1_69212	AATTCATAAAGAACTATGTCAGCTTTAAATGTTGGGTAAACTCGTTCCTGAAAATCAACAAGTGGGTAAACTAAATACAGGTGGGTTTACCCTCCACTAGCCTCCTAGGCAGTTACT	<nnxnp>	nn	nn	--	np	np	np	nn	--	nn	nn	nn	np	np	nn	nn	nn	nn	nn	nn	nn	np	np	nn	np	nn	nn	np	nn	np	nn	nn	nn	nn	--	nn	np	nn	np	np	nn	nn	nn	nn	nn	np	nn	np
r1_69234	AATTCTATAAATTTCCCCCTGAGTTGGCTCCAAACGGCATCTTGAATAGACAATCAAACTACTGTTCTCTCCTCCTGAGATTTCTTCACCGCATCAAAGACCAAGGCCTGAGTGAAA	<nnxnp>	np	nn	np	np	nn	np	np	np	np	np	nn	np	np	np	nn	np	nn	np	np	nn	np	np	np	np	np	nn	np	np	np	np	np	np	nn	nn	np	np	np	np	np	nn	np	np	np	np	np	np	nn
[truncated: 1,850 more rows]
[truncated: 108 more columns]
