# Supplementary material for: Construction of a high-density linkage map and mapping of sex determination and growth-related loci in the mandarin fish (Siniperca chuatsi)
Source: BMC Genomics. 2017 Jun 6;18:446. doi: 10.1186/s12864-017-3830-3 (PMC5461734; doi:10.1186/s12864-017-3830-3)
Supplement: Supplementary file 3 — Tabular representation of the integrated map of Madarin fish. (XLS 276 kb) [file 12864_2017_3830_MOESM3_ESM.xls]

## Sheet: Sheet1
Supplementary Table3. Tabular representation of the integrated map of Madarin fish.
Marker_ID	Linkage_Group_ID	Genetic_Distance
r1_25685	1	0
r1_61727	1	2.212
r2_113928	1	2.759
r2_243776	1	3.543
r2_272894	1	3.569
r2_109004	1	3.918
r2_207705	1	5.163
r1_38771	1	8.159
r1_25404	1	9.795
r1_41117	1	9.892
r1_15579	1	9.97
r1_92022	1	10.147
r1_92486	1	10.215
r1_76995	1	10.215
r1_70375	1	10.347
r1_67736	1	10.443
r1_72385	1	10.543
r1_55989	1	11.074
r1_51025	1	11.475
r1_73127	1	11.746
r1_55302	1	11.897
r1_105635	1	14.661
r1_89275	1	16.477
r2_101686	1	20.887
r1_53661	1	23.529
r1_51989	1	25.044
r2_165319	1	30.829
r2_206808	1	31.121
r2_250002	1	31.444
r2_172414	1	31.688
r1_91043	1	32.39
r1_2508	1	32.613
r1_16000	1	32.704
r1_33641	1	32.726
r1_106529	1	32.899
r1_99303	1	33.012
r1_57107	1	33.165
r1_3601	1	33.568
r1_63837	1	33.897
r1_32144	1	34.047
r2_173485	1	34.522
r2_161434	1	34.608
r2_28167	1	34.774
r1_80388	1	35.454
r1_24585	1	35.664
r1_65970	1	35.693
r1_95827	1	35.708
r1_51446	1	35.709
r1_98032	1	35.845
r1_42667	1	36.032
r1_25492	1	36.156
r1_102545	1	36.4
r1_1642	1	36.567
r1_88773	1	36.634
r2_31364	1	36.975
r1_31678	1	37.162
r2_154334	1	37.526
r2_56774	1	37.591
r2_110159	1	37.613
r2_50641	1	37.775
r1_94052	1	38.487
r1_1976	1	38.631
r2_170213	1	38.899
r1_49249	1	39.345
r1_99897	1	39.458
r1_42764	1	39.608
r1_2255	1	39.754
r1_39921	1	39.85
r1_105310	1	39.865
r1_4706	1	39.877
r1_56105	1	39.962
r1_41498	1	40.115
r1_8341	1	40.303
r1_106369	1	40.397
r1_36919	1	40.473
r1_84121	1	40.473
r1_98917	1	40.565
r2_115406	1	41.232
r2_112631	1	41.283
r2_40356	1	41.34
r2_34372	1	41.606
r2_42065	1	41.607
r2_250855	1	41.657
r2_4021	1	41.663
r2_147426	1	41.703
r1_58521	1	42.94
r1_53811	1	43.424
r1_86952	1	43.711
r1_1275	1	43.832
r1_61362	1	43.88
r1_41179	1	43.999
r1_73051	1	44.004
r1_29584	1	44.042
r1_12419	1	44.089
r1_53237	1	44.123
r2_18481	1	44.422
r1_26612	1	44.932
r1_12573	1	45.114
r1_83968	1	45.356
r1_34964	1	45.506
r1_5038	1	45.667
r1_77300	1	45.738
r1_10683	1	45.858
r1_55284	1	45.888
r1_61058	1	45.891
r1_93579	1	45.954
r1_82971	1	46.054
r1_82541	1	46.092
r1_90667	1	46.148
r1_95339	1	46.216
r1_19425	1	46.289
r1_66840	1	46.334
r1_47437	1	46.399
r1_23715	1	46.411
r1_84685	1	46.433
r1_106557	1	46.541
r1_37739	1	46.567
r1_61508	1	46.573
r1_28052	1	46.701
r1_90715	1	46.779
r1_45218	1	47.013
r1_32799	1	47.222
r1_76490	1	47.302
r1_91168	1	47.452
r1_21343	1	47.514
r1_9135	1	47.516
r1_97827	1	47.516
r1_24989	1	47.525
r1_29141	1	47.544
r1_94170	1	47.644
r1_9181	1	47.702
r1_105039	1	47.703
r1_77076	1	47.958
r1_51145	1	48.011
r1_44822	1	48.053
r1_97301	1	48.127
r1_86962	1	48.157
r1_84527	1	48.173
r1_7233	1	48.197
r1_22545	1	48.302
r1_25050	1	48.352
r1_55700	1	48.533
r1_15918	1	48.665
r1_54572	1	48.737
r1_54204	1	48.878
r1_6453	1	49.152
r1_38574	1	49.218
r1_57424	1	49.218
r1_76341	1	49.219
r1_46025	1	49.222
r1_36522	1	49.229
r1_17167	1	49.237
r1_10541	1	49.336
r1_13965	1	49.352
r1_34716	1	49.381
r1_45033	1	49.442
r1_47635	1	49.446
r1_81695	1	49.446
r1_48297	1	49.557
r1_32363	1	49.645
r1_40025	1	49.689
r1_88068	1	49.783
r1_26969	1	49.827
r1_49205	1	49.921
r1_6200	1	49.988
r1_34732	1	50.099
r1_102559	1	50.128
r1_17103	1	50.288
r1_52573	1	50.436
r1_51092	1	50.503
r1_92983	1	50.613
r1_4426	1	50.716
r2_273307	1	52.206
r2_117767	1	52.222
r2_114880	1	52.251
r1_9828	1	52.498
r1_34358	1	52.697
r2_94877	1	53.306
r2_271398	1	53.682
r2_256040	1	53.773
r2_18737	1	53.865
r2_208827	1	53.995
r2_242811	1	54.123
r2_168957	1	54.178
r2_97501	1	54.199
r2_151990	1	54.384
r2_208136	1	54.45
r2_154085	1	54.5
r2_127552	1	54.814
r2_202093	1	54.905
r2_208363	1	55.096
r2_132849	1	55.105
r2_170585	1	55.179
r2_14445	1	55.272
r2_76887	1	55.362
r2_108173	1	55.372
r2_230619	1	55.42
r2_172759	1	55.675
r2_116762	1	55.796
r2_233468	1	55.996
r2_162104	1	56.204
r2_254207	1	56.497
r2_19715	1	56.678
r2_107872	1	56.68
r2_272758	1	56.707
r2_242693	1	56.859
r2_135282	1	57.161
r2_241754	1	57.479
r2_92734	1	57.708
r2_131927	1	58.205
r1_64561	1	59.799
r1_94325	1	60.216
r2_100897	1	60.216
r1_75650	1	61.075
r1_25350	1	61.367
r1_48419	1	61.447
r1_34617	1	61.728
r1_40013	1	61.997
r1_20893	1	62.242
r1_22699	1	62.468
r1_58165	1	63.13
r1_86194	1	63.595
r1_43142	1	63.884
r2_45776	1	65.052
r2_96878	1	65.781
r2_32257	1	66.151
r2_92255	1	67.322
r2_205165	1	68.559
r1_56218	1	68.822
r1_91346	1	70.44
r2_68576	1	71.675
r2_37600	1	72.595
r2_202284	1	72.859
r2_17853	1	73.176
r2_147396	1	74.021
r2_242914	1	74.52
r1_24733	1	74.747
r2_243354	1	75.265
r2_173506	1	76.097
r2_178249	1	76.378
r2_174927	1	77.266
r2_158948	1	77.311
r1_93873	1	77.904
r2_166126	1	79.437
r1_55480	1	80.996
r1_31206	1	81.42
r1_102013	1	82.27
r1_40838	1	87.582
r1_103782	1	87.73
r1_34539	1	88.185
r1_23458	1	88.335
r1_95252	1	88.507
r1_30663	1	88.733
r1_29473	1	88.886
r1_93297	1	90.608
r1_20865	1	91.301
r1_64700	1	91.622
r1_94413	1	91.713
r1_31071	1	92.038
r1_97017	1	92.824
r1_94611	1	94.142
r1_76185	2	0
r1_60272	2	2.13
r2_5703	2	3.031
r1_33491	2	8.499
r1_27938	2	10.392
r1_32617	2	11.267
r1_86827	2	11.598
r1_95580	2	13.057
r1_54964	2	14.63
r1_40535	2	15.366
r1_5605	2	17.771
r1_96980	2	19.525
r1_87846	2	20.67
r1_25578	2	24.12
r1_28805	2	24.485
r1_105946	2	25.297
r1_29434	2	26.205
r1_30373	2	26.509
r1_61851	2	26.744
r1_97977	2	27.338
r1_3615	2	27.864
r1_103216	2	28.149
r1_58509	2	28.547
r1_50926	2	28.84
r1_33212	2	29.04
r1_30525	2	29.242
r1_40770	2	29.42
r1_26066	2	29.7
r1_4951	2	29.874
r1_23736	2	30.007
r1_35229	2	30.132
r1_96169	2	30.194
r1_43584	2	30.32
r1_78774	2	30.385
r1_90798	2	30.452
r1_80970	2	30.519
r1_99247	2	30.602
r1_64774	2	30.643
r1_88065	2	30.724
r1_399	2	30.78
r1_55044	2	30.869
r1_7385	2	30.895
r1_35991	2	30.927
r1_46870	2	30.998
r1_16858	2	31.055
r1_73732	2	31.125
r1_75703	2	31.179
r1_92595	2	31.214
r1_19683	2	31.261
r1_18394	2	31.328
r1_6640	2	31.361
r1_11482	2	31.464
r1_38875	2	31.51
r1_102616	2	31.561
r1_7988	2	31.583
r1_27881	2	31.624
r1_87742	2	31.669
r1_64472	2	31.778
r1_12706	2	31.807
r1_17444	2	31.844
r1_33650	2	31.883
r1_17457	2	31.921
r1_65868	2	31.927
r1_51677	2	31.971
r1_7149	2	32.017
r1_11398	2	32.045
r1_64876	2	32.082
r1_100815	2	32.085
r1_56858	2	32.09
r1_874	2	32.111
r1_62561	2	32.162
r1_39074	2	32.17
r1_65276	2	32.214
r1_47542	2	32.225
r1_31693	2	32.234
r1_73605	2	32.256
r1_89252	2	32.266
r1_76315	2	32.299
r1_1368	2	32.303
r1_40406	2	32.306
r1_29235	2	32.31
r1_86822	2	32.311
r1_31245	2	32.324
r1_61451	2	32.345
r1_2497	2	32.358
r1_58164	2	32.359
r1_36371	2	32.416
r1_83877	2	32.429
r1_39490	2	32.445
r1_27879	2	32.459
r1_46899	2	32.472
r1_81093	2	32.495
r1_1720	2	32.509
r1_99820	2	32.51
r1_106487	2	32.535
r1_20682	2	32.535
r1_95967	2	32.549
r1_69234	2	32.553
r1_39637	2	32.573
r1_87850	2	32.583
r1_66556	2	32.586
r1_90702	2	32.587
r1_65147	2	32.594
r1_2835	2	32.602
r1_38998	2	32.602
r1_90614	2	32.609
r1_63658	2	32.629
r1_53038	2	32.642
r1_54946	2	32.656
r1_106017	2	32.68
r1_102341	2	32.693
r1_2735	2	32.713
r1_22080	2	32.724
r1_106568	2	32.742
r1_21011	2	32.763
r1_1910	2	32.779
r1_41649	2	32.816
r1_24766	2	32.829
r1_99634	2	32.851
r1_47821	2	32.886
r1_7135	2	32.915
r1_3892	2	32.962
r1_16905	2	32.994
r1_82583	2	33.048
r1_99921	2	33.081
r1_40518	2	33.141
r1_56518	2	33.219
r1_94265	2	33.253
r1_76547	2	33.271
r1_79587	2	33.372
r1_78277	2	33.395
r1_8582	2	33.454
r1_73458	2	33.479
r1_39698	2	33.563
r1_97014	2	33.59
r1_78816	2	33.63
r1_58777	2	33.649
r1_24964	2	33.704
r1_98228	2	33.792
r1_16360	2	33.882
r1_10548	2	33.911
r1_7823	2	33.966
r1_12327	2	34.088
r1_52116	2	34.189
r1_61354	2	34.288
r1_9762	2	34.348
r1_37920	2	34.445
r1_22519	2	34.557
r1_37116	2	34.582
r1_35502	2	34.742
r1_45994	2	34.919
r1_88805	2	35.112
r1_48216	2	35.311
r1_82624	2	35.561
r1_99385	2	35.753
r1_62275	2	36.118
r1_97840	2	36.602
r1_50922	2	38.3
r2_204181	2	39.433
r2_149024	2	39.978
r2_105931	2	40.32
r2_236480	2	40.45
r2_170852	2	40.472
r2_218660	2	40.623
r2_9303	2	40.69
r2_255207	2	40.722
r2_195865	2	40.782
r2_45369	2	40.791
r2_142422	2	40.85
r2_55532	2	40.874
r2_223751	2	40.914
r2_167065	2	40.954
r2_9611	2	40.997
r2_99692	2	41.053
r2_212039	2	41.089
r2_3334	2	41.128
r2_169148	2	41.144
r2_182669	2	41.171
r2_69015	2	41.283
r2_154392	2	41.3
r2_99608	2	41.331
r2_106285	2	41.372
r2_99822	2	41.393
r2_31499	2	41.424
r2_189106	2	41.509
r2_128624	2	41.558
r2_35796	2	41.595
r2_105369	2	41.632
r2_215417	2	41.69
r2_79491	2	41.722
r2_24129	2	41.806
r2_214335	2	41.894
r2_70707	2	42.062
r2_205960	2	42.14
r2_16543	2	42.231
r2_216264	2	42.316
r2_94106	2	42.379
r2_96076	2	42.497
r2_39626	2	42.534
r2_207511	2	42.641
r2_30783	2	42.731
r2_56882	2	42.806
r2_214244	2	42.868
r2_218183	2	42.976
r2_58956	2	43.132
r2_209101	2	43.161
r2_131108	2	43.203
r2_189539	2	43.485
r2_202317	2	43.704
r2_217851	2	43.707
r2_17546	2	43.88
r2_237785	2	44.271
r2_46838	2	44.609
r2_205149	2	45.476
r2_101889	2	46.184
r1_32872	2	46.887
r1_104046	2	51.051
r1_76635	2	52.001
r1_96714	2	52.941
r2_202345	2	55.136
r2_68941	2	58.894
r2_213640	2	59.834
r2_160142	2	68.09
r2_173850	2	70.009
r2_214145	2	74.253
r2_170158	2	81.552
r1_23475	3	0
r1_59729	3	1.436
r1_24468	3	2.894
r1_19051	3	3.5
r1_47424	3	7.964
r2_182876	3	10.173
r1_18429	3	12.781
r1_55452	3	14.413
r1_44173	3	15.15
r2_20410	3	16.924
r2_202105	3	19.62
r2_251514	3	20.25
r2_182533	3	21.602
r2_29897	3	22.147
r2_273421	3	22.322
r2_214597	3	22.548
r1_60538	3	26.078
r1_6932	3	26.868
r1_18904	3	27.66
r1_37838	3	27.688
r1_30042	3	28.099
r1_39716	3	28.17
r1_76004	3	28.557
r1_45699	3	32.914
r1_40824	3	35.406
r1_96936	3	37.279
r1_19919	3	37.737
r1_56573	3	38.607
r1_68142	3	41.71
r2_97924	3	42.719
r2_122898	3	43.301
r2_37398	3	43.828
r2_22024	3	44.148
r1_1418	3	47.478
r1_69829	3	48.26
r1_50423	3	49.073
r1_72961	3	50.089
r1_20053	3	50.875
r1_10406	3	50.925
r1_95794	3	51.013
r2_157112	3	51.643
r1_60688	3	52.444
r2_49526	3	52.701
r2_62434	3	52.878
r2_21659	3	52.923
r1_75086	3	53.522
r1_75724	3	54.188
r2_32019	3	54.491
r1_101405	3	56.161
r1_26551	3	56.377
r1_57405	3	57.005
r1_57522	3	57.213
r1_32204	3	57.626
r1_34367	3	58.356
r1_30872	3	58.483
r1_40009	3	58.615
r1_62361	3	59.056
r1_70102	3	59.063
r1_101389	3	59.781
r1_29468	3	60.066
r1_90359	3	60.252
r1_33111	3	60.47
r1_70067	3	60.583
r1_26916	3	60.66
r1_45645	3	60.667
r1_59578	3	60.731
r1_59616	3	60.816
r1_32125	3	60.838
r1_73442	3	60.878
r1_40191	3	60.953
r1_100041	3	61.058
r1_75949	3	61.064
r1_58302	3	61.189
r1_24683	3	61.213
r1_12109	3	61.217
r1_84945	3	61.23
r1_70377	3	61.257
r1_79857	3	61.265
r1_55094	3	61.291
r1_69329	3	61.343
r1_105843	3	61.437
r1_21234	3	61.479
r1_83754	3	61.512
r1_99887	3	61.529
r1_58539	3	61.709
r1_79655	3	61.846
r1_9925	3	62.068
r1_37273	3	62.449
r1_72225	3	62.578
r1_58805	3	62.86
r1_81365	3	62.949
r1_92035	3	63.094
r1_7669	3	63.189
r1_93206	3	64.165
r1_97906	3	64.325
r1_86983	3	64.464
r1_38969	3	64.872
r1_60593	3	64.963
r1_6010	3	65.334
r1_29273	3	65.618
r1_61315	3	66.173
r1_59052	3	66.637
r1_74996	3	66.668
r1_88857	3	66.762
r1_22454	3	67.097
r1_9463	3	67.142
r1_68076	3	67.472
r1_14800	3	67.619
r1_52956	3	67.727
r1_85356	3	67.845
r2_105523	3	68.664
r1_98452	3	69.24
r1_16	3	69.334
r1_32971	3	69.449
r1_29993	3	69.483
r1_10399	3	69.644
r2_213738	3	70.298
r1_89379	3	70.639
r1_103460	3	70.706
r1_74380	3	70.826
r2_218245	3	72.911
r2_102518	3	73.079
r2_99734	3	73.26
r2_181149	3	73.515
r2_123071	3	73.527
r2_273642	3	73.527
r2_178430	3	73.538
r2_222038	3	73.545
r2_96102	3	73.548
r2_216311	3	73.561
r2_256068	3	73.787
r2_27349	3	73.936
r2_249386	3	73.958
r2_223927	3	74.044
r2_21695	3	74.172
r2_97437	3	74.292
r2_255016	3	74.357
r2_57399	3	74.73
r2_21583	3	74.87
r2_40413	3	75.294
r2_170425	3	75.838
r2_217995	3	75.928
r2_206118	3	76.199
r2_177616	3	76.573
r2_167697	3	76.688
r2_169284	3	77.14
r2_129380	3	77.394
r1_65062	3	78.434
r1_12932	3	79.889
r1_71563	3	80.14
r2_136440	3	80.27
r1_42108	3	80.505
r1_52916	3	80.813
r1_55398	3	81.918
r1_80042	3	82.466
r1_41463	3	82.851
r1_50302	3	83.429
r1_6732	3	83.957
r2_21540	3	83.971
r1_1751	3	84.188
r2_55012	3	84.752
r2_67958	3	84.843
r2_41499	3	85.559
r1_58436	3	86.505
r2_221997	3	87.374
r2_106425	3	87.519
r1_99329	3	90.658
r1_96854	3	91.347
r1_52183	3	91.837
r1_101404	3	91.926
r1_85284	3	91.931
r1_42164	3	91.98
r1_91345	3	92.113
r2_92886	3	92.338
r1_36082	3	92.439
r1_100481	3	93.627
r1_34248	3	94.117
r1_83398	3	94.487
r1_2319	3	94.918
r1_91338	3	95.28
r1_23614	3	95.303
r1_59772	3	95.508
r2_47446	3	97.061
r2_250499	3	97.088
r2_208575	3	97.129
r1_72142	3	98.716
r2_47180	3	99.569
r2_228061	3	100.376
r2_91357	3	100.571
r2_155570	3	101.628
r2_166371	3	101.794
r2_107858	3	102.218
r1_5808	3	103.27
r2_208801	3	104.023
r1_65474	3	104.889
r1_21506	3	106.237
r1_8922	3	106.429
r1_24853	3	106.999
r1_24728	3	108.149
r1_69429	3	109.334
r1_22952	3	110.507
r1_93311	3	114.971
r2_98252	3	116.541
r2_94110	3	117.097
r1_97398	3	119.897
r1_93541	3	122.405
r1_28104	3	123.277
r1_78373	3	124.642
r2_20377	4	0
r2_46347	4	2.585
r2_209328	4	3.762
r2_26936	4	4.072
r2_243159	4	4.706
r2_154466	4	4.86
r2_48429	4	4.929
r2_69779	4	5.121
r2_213413	4	5.365
r2_21864	4	5.409
r2_23103	4	5.458
r2_249109	4	5.56
r2_49415	4	5.587
r2_39155	4	5.645
r2_71644	4	5.875
r2_55723	4	6.012
r2_101574	4	6.07
r2_204545	4	6.162
r2_178808	4	6.169
r2_100865	4	6.297
r2_238483	4	6.418
r2_3998	4	6.711
r2_19844	4	6.772
r2_11782	4	6.793
r2_246155	4	6.954
r2_217091	4	7.003
r2_51644	4	7.201
r2_25246	4	7.354
r2_63254	4	7.403
r2_13212	4	7.42
r2_217058	4	7.472
r2_272683	4	7.491
r2_1575	4	7.551
r2_25620	4	7.597
r2_23632	4	7.633
r2_27440	4	7.668
r2_162357	4	7.7
r2_91898	4	7.74
r2_146250	4	7.803
r2_120521	4	7.847
r2_106077	4	7.976
r2_58358	4	7.979
r2_144809	4	8.051
r2_93324	4	8.173
r2_249574	4	8.285
r2_5850	4	8.675
r1_76033	4	12.301
r1_71630	4	12.643
r1_54671	4	12.781
r1_27437	4	13.009
r1_27936	4	13.134
r1_68404	4	13.24
r1_95779	4	13.374
r1_33369	4	13.504
r1_75931	4	13.711
r1_21200	4	13.878
r1_42217	4	14.232
r1_88482	4	14.413
r1_27984	4	14.772
r1_70687	4	14.936
r1_35366	4	15.695
r1_39106	4	16.076
r1_36690	4	16.314
r1_78433	4	16.323
r1_4760	4	16.372
r1_26929	4	16.443
r1_75161	4	16.715
r1_75476	4	16.766
r1_32028	4	17.135
r1_62724	4	17.505
r1_25168	4	17.771
r1_82240	4	17.913
r1_84918	4	18.189
r1_98084	4	18.341
r1_78304	4	18.708
r1_17941	4	18.792
r1_65035	4	18.818
r1_66770	4	19.092
r1_74049	4	19.4
r1_32879	4	19.547
r1_42189	4	19.673
r1_77745	4	19.774
r1_39472	4	19.888
r1_23040	4	19.949
r1_48352	4	20.099
r1_48555	4	20.214
r1_13618	4	20.284
r1_69212	4	20.403
r1_66720	4	20.54
r1_29371	4	20.541
r1_63129	4	20.593
r1_59343	4	20.755
r1_5466	4	20.786
r1_53397	4	20.841
r1_53819	4	20.848
r1_1620	4	21.004
r1_19736	4	21.045
r1_100530	4	21.052
r1_55626	4	21.1
r1_106081	4	21.106
r1_44002	4	21.106
r1_38968	4	21.15
r1_35725	4	21.156
r1_91073	4	21.163
r1_87046	4	21.177
r1_50205	4	21.187
r1_63733	4	21.188
r1_58964	4	21.194
r1_84682	4	21.195
r1_53071	4	21.195
r1_81904	4	21.196
r1_23114	4	21.198
r1_98326	4	21.199
r1_94206	4	21.2
r1_62000	4	21.203
r1_95029	4	21.218
r1_30233	4	21.222
r1_75135	4	21.23
r1_73188	4	21.234
r1_20280	4	21.248
r1_80638	4	21.294
r1_28828	4	21.339
r1_86470	4	21.344
r1_41435	4	21.368
r1_27156	4	21.384
r1_28472	4	21.4
r1_40151	4	21.504
r1_29860	4	21.55
r1_81569	4	21.683
r1_45540	4	21.901
r1_3088	4	22.042
r1_89281	4	22.363
r1_61225	4	22.604
r1_44215	4	22.609
r1_98757	4	22.779
r1_38276	4	22.974
r1_15912	4	23.006
r1_5601	4	23.068
r1_10425	4	23.17
r1_71782	4	23.249
r1_76543	4	23.392
r1_46340	4	23.452
r1_60807	4	23.482
r1_22861	4	23.58
r1_31866	4	23.621
r1_85087	4	23.865
r1_17873	4	24.114
r1_14344	4	24.224
r1_59918	4	24.284
r1_94906	4	24.544
r1_45358	4	24.656
r1_64868	4	24.787
r1_84983	4	25.34
r1_36215	4	25.683
r1_74689	4	25.938
r2_171694	4	26.28
r1_30105	4	27.309
r2_57116	4	27.769
r1_68760	4	27.98
r1_24661	4	28.219
r1_88012	4	28.244
r2_107263	4	28.703
r1_99324	4	30.957
r1_50129	4	32.425
r1_32841	4	35.905
r1_91587	4	36.293
r1_24167	4	36.439
r1_88537	4	37.273
r1_11225	4	37.755
r1_79196	4	37.798
r1_75728	4	38.195
r1_52803	4	38.316
r1_42614	4	38.337
r1_6601	4	38.854
r1_28092	4	38.982
r1_49798	4	39.161
r1_103833	4	39.725
r1_73037	4	40.7
r1_76019	4	40.701
r1_73212	4	40.983
r1_33804	4	41.062
r1_23096	4	43.111
r2_124982	4	45.626
r2_247877	4	49.841
r2_92366	5	0
r2_61685	5	0.102
r2_47606	5	2.96
r2_157333	5	6.397
r2_168878	5	6.906
r2_206922	5	7.555
r2_198112	5	7.601
r2_26442	5	8.147
r2_61043	5	8.406
r2_180543	5	8.646
r2_154949	5	8.79
r2_274599	5	9.232
r2_209937	5	9.482
r2_29637	5	9.632
r2_166893	5	9.843
r2_212138	5	9.993
r2_33456	5	10.119
r2_216580	5	10.14
r2_181254	5	10.24
r2_207827	5	10.597
r1_2671	5	10.873
r2_27971	5	11.386
r1_52915	5	11.928
r1_46543	5	13.018
r1_18755	5	14.286
r1_43960	5	14.736
r1_101192	5	15.138
r1_61039	5	17.096
r2_211185	5	17.405
r2_214985	5	17.904
r1_89972	5	18.051
r1_76599	5	18.453
r2_67345	5	18.848
r1_38040	5	18.952
r1_77599	5	19.282
r1_27751	5	19.37
r1_71664	5	19.567
r1_74727	5	19.725
r1_65905	5	19.852
r1_74942	5	19.905
r1_37582	5	20.056
r1_51340	5	20.185
r1_6855	5	20.258
r1_51784	5	20.379
r1_104973	5	20.383
r1_53954	5	20.565
r1_67869	5	20.695
r1_96945	5	20.725
r1_94007	5	20.792
r1_102580	5	20.844
r1_84058	5	20.885
r1_58173	5	20.894
r1_82822	5	21.05
r1_43114	5	21.088
r1_93668	5	21.189
r1_102876	5	21.263
r1_25155	5	21.324
r1_21217	5	21.448
r1_44564	5	21.753
r1_93325	5	21.851
r1_28808	5	21.91
r1_29589	5	22.2
r1_35765	5	22.349
r1_91983	5	22.436
r1_96553	5	22.52
r1_63631	5	22.897
r1_84048	5	23.305
r1_38579	5	23.496
r1_56117	5	24.47
r1_101765	5	24.496
r1_41123	5	25.192
r1_46869	5	25.984
r2_71224	5	27.673
r2_111911	5	31.52
r1_24899	5	33.915
r1_15351	5	34.357
r2_85921	5	35.92
r1_67290	5	36.021
r1_49821	5	38.298
r2_99267	5	39.37
r1_77073	5	41.329
r1_92549	5	41.857
r1_22702	5	42.849
r2_168699	5	43.513
r1_51933	5	44.231
r2_181465	5	44.341
r2_205292	5	44.585
r2_13157	5	44.775
r2_22329	5	44.927
r2_110167	5	45.264
r1_35978	5	46.658
r1_14598	5	47.108
r1_79611	5	47.169
r1_37877	5	47.598
r1_60411	5	47.692
r1_59360	5	47.849
r1_35356	5	48.173
r1_41331	5	48.223
r1_97108	5	48.603
r1_91200	5	48.875
r1_50770	5	49.19
r1_21552	5	49.604
r1_104452	5	49.871
r1_39094	5	49.926
r1_22790	5	50.29
r1_52031	5	50.56
r1_62056	5	50.77
r1_74403	5	50.94
r1_92429	5	52.14
r1_18147	5	53.135
r2_59449	5	53.41
r2_203007	5	53.925
r2_237943	5	54.462
r1_24735	5	55.626
r1_85365	5	55.792
r1_77597	5	56.07
r1_38234	5	56.074
r1_89161	5	56.123
r1_30511	5	56.312
r1_16509	5	56.316
r1_98448	5	56.329
r1_64295	5	56.356
r1_90459	5	56.399
r1_80482	5	56.78
r1_37062	5	57.171
r1_84985	5	57.41
r1_68602	5	57.762
r1_89888	5	57.897
r1_16966	5	58.73
r1_40491	5	59.552
r2_46190	5	60.738
r2_169878	5	60.765
r2_117546	5	60.855
r2_69008	5	60.961
r2_174877	5	61.4
r2_251606	5	63.69
r1_73894	5	64.388
r1_39359	5	64.817
r1_105499	5	64.872
r1_42111	5	67.638
r1_37807	5	69.186
r1_69752	5	69.805
r2_156459	5	69.812
r1_41687	5	70.376
r2_207050	5	77.406
r2_276588	5	77.674
r1_38157	5	84.808
r2_103919	6	0
r2_210362	6	0.668
r2_99083	6	0.997
r2_26647	6	1.085
r2_28025	6	1.141
r2_58410	6	2.026
r2_50245	6	2.141
r2_167275	6	2.232
r1_66464	6	8.108
r1_94526	6	8.45
r1_80583	6	9.418
r1_5278	6	9.794
r1_43651	6	10.093
r1_90540	6	10.278
r1_544	6	10.342
r1_7396	6	10.554
r1_54439	6	10.645
r1_25425	6	10.646
r1_30953	6	10.681
r1_67083	6	10.69
r1_64219	6	10.773
r1_9127	6	10.909
r1_75243	6	10.954
r1_13774	6	11.061
r1_56604	6	11.401
r1_43212	6	11.675
r1_7094	6	11.678
r1_99058	6	11.707
r1_41439	6	12.16
r1_6435	6	12.163
r1_95931	6	12.446
r1_73903	6	12.792
r1_2637	6	12.815
r1_66804	6	13.144
r1_89321	6	13.405
r1_77108	6	13.592
r1_87855	6	13.883
r1_41999	6	14.487
r2_174258	6	15.801
r1_29924	6	17.346
r1_2473	6	19.552
r1_16895	6	22.375
r1_101397	6	22.453
r1_43385	6	22.486
r1_28152	6	23.048
r2_110051	6	24.752
r2_154299	6	25.453
r2_175463	6	25.596
r2_32256	6	25.923
r1_35801	6	26.874
r2_59175	6	27.46
r2_167410	6	27.809
r2_159376	6	28.261
r2_64513	6	28.365
r2_123243	6	28.908
r2_54776	6	29.342
r2_24301	6	30.872
r1_63572	6	31.272
r1_91151	6	31.422
r2_97403	6	31.888
r2_214290	6	34.886
r1_77742	6	35.285
r2_174475	6	36.081
r2_245879	6	36.147
r1_95475	6	36.786
r1_4740	6	39.05
r1_73237	6	41.596
r1_74726	6	42.495
r1_69655	6	42.724
r1_81488	6	42.926
r1_51004	6	43.641
r1_69094	6	43.644
r1_68321	6	44.273
r1_67908	6	44.628
r1_91440	6	45.067
r1_54188	6	45.115
r1_52221	6	45.382
r1_23394	6	45.999
r1_59244	6	46.959
r1_73402	6	47.435
r1_85980	6	49.028
r1_93043	6	50.158
r2_255477	6	50.367
r2_95387	6	51.041
r1_65854	6	51.682
r1_77846	6	52.201
r1_24418	6	52.571
r1_42268	6	52.755
r1_24325	6	54.968
r1_42616	6	56.044
r1_69646	6	56.556
r1_94159	6	56.852
r1_78426	6	57.222
r1_86545	6	57.324
r1_31452	6	57.376
r1_52740	6	57.668
r1_105666	6	58.341
r1_38610	6	58.527
r1_45541	6	58.973
r1_84880	6	59.436
r1_52588	6	59.801
r1_97589	6	59.884
r1_105155	6	60.437
r1_15622	6	60.676
r1_20038	6	60.844
r1_41937	6	61.349
r1_82874	6	61.52
r1_4878	6	61.646
r1_101225	6	61.741
r1_87705	6	61.793
r1_57854	6	61.795
r1_90547	6	61.895
r1_32083	6	61.982
r1_59413	6	62.271
r1_56350	6	62.354
r1_99510	6	62.56
r1_50566	6	62.643
r1_32905	6	63.115
r1_83637	6	63.132
r1_104144	6	63.558
r2_231360	6	63.681
r1_17721	6	64.186
r2_12895	6	64.738
r2_174168	6	65.294
r1_53850	6	66.152
r1_92301	6	66.505
r1_82731	6	66.857
r2_255433	6	68.268
r1_7000	6	68.497
r1_54271	6	69.625
r2_217192	6	71.043
r2_277309	6	71.212
r2_254758	6	71.725
r2_212228	6	72.51
r2_116414	6	72.728
r2_171453	6	73.884
r2_177931	6	75.114
r2_250696	6	75.73
r2_215287	6	76.265
r2_109419	6	77.378
r2_219306	6	79.09
r2_54814	6	80.536
r2_35629	6	81.462
r1_26146	6	85.749
r1_32132	6	86.465
r2_167007	7	0
r2_69623	7	1.258
r1_60569	7	3.322
r1_96049	7	4.52
r2_102496	7	5.896
r2_206738	7	6.565
r2_34408	7	9.011
r2_99184	7	9.313
r2_8419	7	9.68
r1_106021	7	12.153
r2_28865	7	12.231
r2_78056	7	13.011
r2_105549	7	13.383
r1_73803	7	14.45
r1_51349	7	15.347
r1_3219	7	15.673
r2_20728	7	16.563
r2_208144	7	17.594
r2_127627	7	18.494
r2_93518	7	18.826
r2_216148	7	19.075
r2_31360	7	19.234
r2_218127	7	20.061
r2_103137	7	20.167
r2_167671	7	20.367
r2_108567	7	21.159
r2_162444	7	21.508
r2_149900	7	21.759
r2_210915	7	21.861
r2_108802	7	21.876
r2_97238	7	22.202
r2_41779	7	22.556
r1_3279	7	22.642
r1_34905	7	22.868
r2_71686	7	22.871
r2_118430	7	23.277
r2_19311	7	23.294
r2_48882	7	23.387
r2_31378	7	23.535
r2_72561	7	24.014
r2_248990	7	24.222
r2_255137	7	25.723
r1_63110	7	25.771
r1_22904	7	26.434
r2_169946	7	27.792
r2_86399	7	28.41
r2_213670	7	28.559
r2_160052	7	29.016
r2_168054	7	29.108
r2_216178	7	29.398
r2_51531	7	29.485
r1_53908	7	30.422
r1_88171	7	30.937
r1_71770	7	31.182
r1_96375	7	31.426
r1_95926	7	31.581
r1_95129	7	31.901
r1_25671	7	32.06
r1_39575	7	32.106
r1_76202	7	32.285
r1_93430	7	32.799
r1_62081	7	32.992
r1_22022	7	33.161
r1_55416	7	33.218
r1_75813	7	33.656
r1_65202	7	34.05
r1_7361	7	34.232
r1_88389	7	34.414
r1_36237	7	34.548
r1_53259	7	34.558
r1_49866	7	34.572
r1_70258	7	34.606
r1_42110	7	34.771
r1_43931	7	34.89
r1_635	7	34.992
r1_63857	7	35.004
r1_24745	7	35.524
r1_80567	7	35.653
r1_94057	7	35.764
r1_28882	7	35.811
r1_31735	7	35.822
r1_38043	7	35.953
r1_79566	7	35.955
r1_49358	7	35.959
r1_36587	7	35.974
r1_91632	7	36.062
r1_94220	7	36.197
r1_32306	7	36.231
r1_71075	7	36.367
r1_86181	7	36.405
r1_36738	7	36.59
r1_32260	7	36.797
r1_21571	7	37.203
r1_43165	7	37.408
r1_79252	7	37.682
r1_64869	7	37.726
r1_22322	7	38.22
r1_54157	7	38.616
r1_75338	7	38.776
r1_59064	7	39.137
r1_73694	7	39.144
r1_43229	7	39.848
r1_67982	7	40.434
r1_61045	7	40.634
r1_105850	7	41.121
r2_159421	7	41.442
r2_174137	7	42.076
r1_23646	7	42.16
r1_73500	7	42.475
r1_15362	7	42.691
r2_124692	7	44.975
r1_37978	7	45.368
r1_42979	7	45.451
r1_56278	7	45.687
r1_81645	7	45.715
r1_77809	7	46.074
r1_7753	7	46.533
r1_58109	7	46.811
r1_80921	7	46.933
r1_81978	7	47.164
r1_100645	7	47.915
r1_31541	7	48.357
r1_98585	7	48.694
r1_41762	7	53.101
r2_271634	7	54.529
r1_58829	7	55.526
r1_96135	7	57.111
r1_53816	7	57.892
r1_15039	7	58.218
r1_52110	7	58.873
r2_147184	7	59.42
r1_24344	7	59.971
r1_5221	7	60.023
r1_31652	7	60.428
r1_26810	7	61.456
r1_29619	7	62.829
r1_97109	7	63.008
r1_21336	7	64.171
r1_45450	8	0
r1_12663	8	0.433
r1_16466	8	1.172
r1_97793	8	2.078
r2_97343	8	12.66
r2_213	8	14.293
r2_101926	8	15.287
r2_70166	8	16.386
r1_76218	8	18.048
r1_50659	8	19.265
r2_215188	8	20.161
r2_216643	8	20.677
r2_98443	8	21.004
r2_167935	8	21.592
r2_30557	8	22.239
r2_104344	8	22.917
r2_203371	8	23.622
r2_216133	8	23.961
r2_94652	8	24.38
r1_21645	8	24.865
r2_55812	8	25.326
r2_97293	8	25.374
r2_165979	8	25.374
r2_98778	8	25.524
r1_62314	8	25.593
r2_63756	8	25.831
r2_171096	8	26.041
r2_190528	8	26.233
r1_36220	8	26.251
r2_25285	8	26.285
r2_23604	8	26.31
r2_120899	8	26.344
r2_131192	8	26.344
r2_215584	8	26.372
r2_241724	8	26.494
r2_275296	8	26.608
r1_64675	8	26.671
r2_21905	8	26.746
r1_54404	8	26.886
r2_277328	8	26.951
r2_57577	8	27.177
r2_157020	8	27.525
r2_244042	8	28.848
r1_72301	8	29.405
r1_62820	8	30.426
r1_83913	8	30.654
r2_29276	8	30.987
r1_74038	8	31.95
r1_41809	8	32.388
r1_89358	8	32.495
r1_96833	8	32.538
r1_45147	8	32.817
r1_30258	8	32.952
r1_71972	8	32.953
r1_102129	8	32.961
r1_30833	8	32.962
r1_67437	8	33.003
r1_40717	8	33.015
r1_22081	8	33.235
r1_75535	8	33.309
r1_25467	8	33.493
r1_26538	8	33.773
r1_3034	8	33.931
r1_51073	8	34.006
r1_54502	8	34.147
r1_23796	8	34.211
r1_28952	8	34.8
r1_65065	8	35.822
r1_35461	8	35.953
r1_15059	8	36.097
r1_36558	8	36.35
r1_14733	8	36.487
r1_94928	8	36.81
r1_69918	8	37.121
r1_89151	8	37.792
r1_70509	8	37.946
r1_75589	8	38.403
r1_1301	8	40.232
r1_103117	8	40.749
r1_13350	8	41.541
r1_51074	8	42.543
r2_116033	8	44.292
r2_119042	8	44.695
r2_212627	8	45.658
r1_31132	8	45.962
r1_28665	8	46.034
r2_145420	8	47.953
r2_33997	8	48.899
r1_75186	8	49.084
r1_37986	8	49.514
r1_46049	8	50.267
r1_84082	8	50.346
r1_50879	8	52.961
r2_169591	8	54.782
r2_37860	8	55.179
r1_61567	8	55.53
r2_46018	8	55.574
r2_218891	8	55.872
r2_159334	8	56.355
r2_171901	8	56.795
r2_120369	8	57.229
r2_216315	8	57.297
r2_253099	8	58.318
r1_91799	8	59.672
r1_54831	8	60.584
r1_57406	8	61.645
r1_61918	8	62.284
r1_96128	8	63.475
r1_24792	8	64.573
r1_58567	8	64.644
r1_83443	8	65.011
r1_105186	8	65.116
r1_21412	8	65.259
r1_50800	8	65.312
r1_96769	8	65.473
r1_35701	8	65.568
r1_61586	8	65.709
r1_85252	8	65.747
r1_29524	8	65.814
r1_78905	8	66.061
r1_26576	8	66.485
r1_57204	8	66.831
r1_54232	8	67.184
r1_92663	8	67.683
r1_60611	8	67.805
r1_73640	8	68.238
r1_49530	8	69.135
r1_98613	8	69.286
r1_96205	8	69.693
r1_33685	8	70.161
r1_32287	8	70.297
r1_99174	8	71.627
r1_35474	8	73.137
r2_105057	8	74.489
r1_91496	8	75.388
r2_240213	8	78.261
r2_167997	8	79.771
r1_40638	9	0
r1_90500	9	5.475
r2_61666	9	9.232
r2_198084	9	15.456
r2_129093	9	15.632
r2_251951	9	16.132
r2_104284	9	16.473
r2_36129	9	16.716
r2_171058	9	16.858
r2_207762	9	17.033
r2_182853	9	17.295
r2_39791	9	17.323
r2_65475	9	17.462
r2_114631	9	17.596
r2_4029	9	17.602
r2_219124	9	17.608
r2_255892	9	18.794
r1_90650	9	21.915
r1_69536	9	22.072
r1_31055	9	22.848
r1_67306	9	23.02
r1_85834	9	23.42
r1_66008	9	23.605
r1_89229	9	23.678
r1_767	9	23.783
r1_63133	9	23.967
r1_79568	9	24.089
r1_6811	9	24.188
r1_64279	9	24.304
r1_38192	9	24.387
r1_45449	9	24.476
r1_100632	9	24.511
r1_57665	9	24.542
r1_98596	9	24.574
r1_33474	9	24.585
r1_96453	9	24.616
r1_96949	9	24.616
r1_6074	9	24.622
r1_12638	9	24.66
r1_20908	9	24.661
r1_34511	9	24.663
r1_29931	9	24.668
r1_33285	9	24.668
r1_21466	9	24.725
r1_91047	9	24.908
r1_12535	9	25.141
r1_37882	9	25.315
r1_104223	9	25.58
r1_90947	9	25.694
r1_32390	9	26.087
r1_51696	9	26.218
r1_36668	9	26.62
r1_99601	9	27.317
r1_14215	9	28.908
r1_20096	9	29.767
r2_99803	9	31.284
r1_8887	9	32.315
r1_52504	9	33.202
r1_97009	9	34.219
r1_93709	9	34.299
r1_26609	9	35.156
r1_32465	9	41.399
r2_51391	9	42.709
r1_45434	9	43.974
r1_40503	9	44.2
r1_43468	9	44.597
r1_58621	9	45.127
r1_30952	9	45.552
r1_82172	9	47.203
r1_51161	9	48.417
r1_3993	9	49.491
r1_24529	9	50.533
r2_171138	9	51.686
r1_26416	9	52.99
r1_54628	9	53.17
r1_63377	9	53.684
r1_101798	9	55.503
r1_5181	9	55.639
r1_32269	9	56.072
r1_59268	9	56.321
r1_6782	9	56.547
r1_52431	9	56.936
r1_69052	9	57.02
r1_71632	9	57.549
r1_83589	9	58.359
r1_71931	9	59.421
r1_95025	9	60.226
r1_59398	9	61.155
r1_32584	9	61.346
r1_96783	9	61.787
r1_45959	9	62.249
r1_47647	9	62.421
r1_54074	9	63.329
r1_62153	9	63.518
r1_53588	9	63.964
r1_22788	9	64.127
r1_47839	9	64.367
r1_19844	9	64.7
r1_16378	9	64.828
r1_83603	9	65.615
r1_69130	9	66.09
r1_36599	9	66.517
r2_218091	9	66.903
r2_19468	9	68.915
r2_241134	9	69.782
r2_101481	9	70.067
r2_113028	9	70.079
r2_67380	9	70.137
r1_64265	9	71.668
r1_37445	9	73.053
r2_107189	9	73.998
r2_35920	9	75.028
r2_165353	9	75.722
r2_95422	9	76.069
r2_98074	9	76.303
r2_38552	9	76.622
r2_37035	9	77.19
r2_705	9	78.019
r2_135532	9	78.465
r2_176820	9	78.912
r1_80902	9	80.281
r1_7932	9	81.005
r2_38752	9	81.555
r1_52018	9	86.014
r1_18168	9	86.319
r1_18458	9	87.811
r1_28457	9	88.089
r1_34066	9	88.585
r1_61078	9	89.351
r1_77251	9	90.385
r1_75704	9	91.61
r1_48045	9	94.098
r1_96499	9	94.362
r2_115823	9	99.5
r2_169658	9	101.449
r2_113522	9	106.679
r1_71573	10	0
r2_184650	10	3.698
r2_59380	10	6.496
r1_76022	10	11.559
r1_32378	10	12.302
r1_65567	10	13.013
r1_66137	10	17.522
r1_63812	10	17.978
r2_53875	10	19.249
r2_180458	10	19.512
r2_198563	10	20.311
r2_25823	10	21.867
r2_67506	10	22.299
r2_205472	10	22.301
r2_58054	10	22.638
r2_254506	10	23.757
r2_18314	10	23.966
r2_181380	10	25.779
r1_96455	10	26.1
r1_38413	10	26.606
r2_206957	10	28.012
r2_252820	10	28.238
r1_7952	10	30.107
r1_59626	10	30.729
r1_25852	10	31.304
r1_89438	10	32.279
r1_43673	10	35.465
r2_20638	10	37.514
r1_26119	10	38.638
r2_3435	10	39.659
r2_63313	10	41.603
r1_89705	10	41.842
r1_89163	10	42.949
r1_66697	10	44.341
r1_39101	10	46.146
r1_5113	10	47.326
r1_39788	10	48.273
r1_84419	10	48.617
r1_24204	10	48.755
r1_33038	10	48.792
r2_252518	10	48.799
r1_45288	10	49.055
r1_95982	10	50.05
r2_244121	10	50.378
r1_29662	10	50.955
r1_95381	10	51.26
r1_104966	10	51.682
r1_25888	10	51.804
r1_82232	10	51.979
r1_44287	10	52.589
r1_26492	10	52.645
r1_26830	10	54.245
r1_24538	10	54.301
r1_93093	10	54.851
r1_74774	10	55.305
r1_75872	10	55.39
r1_23729	10	55.434
r1_32889	10	55.522
r1_28151	10	55.735
r1_33016	10	56.077
r1_30075	10	56.611
r1_76327	10	57.158
r1_23202	10	57.377
r1_74437	10	57.688
r2_94066	10	58.641
r2_214237	10	58.787
r1_60778	10	59.096
r1_64780	10	59.321
r1_91305	10	59.494
r1_52488	10	59.499
r1_92998	10	59.889
r1_94469	10	60.206
r1_64376	10	60.447
r1_70113	10	60.78
r1_21873	10	61.105
r1_49535	10	61.265
r1_3708	10	61.397
r1_70317	10	61.662
r1_83165	10	61.935
r1_95131	10	62.241
r1_27504	10	62.329
r1_43725	10	62.604
r1_32688	10	62.691
r1_53321	10	62.904
r1_76601	10	63.821
r1_101229	10	64.069
r1_86923	10	64.246
r1_14759	10	64.72
r2_205300	10	65.241
r2_10301	10	65.89
r2_272220	10	66.249
r1_102453	10	66.442
r2_205873	10	66.526
r1_90596	10	66.56
r2_189665	10	66.98
r2_66973	10	67.168
r2_11063	10	67.321
r2_203852	10	67.479
r2_175580	10	67.584
r2_38397	10	67.635
r2_188667	10	67.777
r2_30227	10	68.296
r2_133346	10	69.304
r2_244874	10	69.701
r1_99462	10	70.727
r1_32918	10	71.654
r1_35235	10	72.242
r1_15209	10	72.688
r1_59713	10	73.034
r2_93063	10	74.211
r1_100849	10	75.156
r2_146807	10	76.716
r1_101634	10	78.071
r1_57340	10	79.051
r2_20948	10	80.398
r1_43895	10	82.728
r2_182721	10	84.205
r2_181355	10	86.294
r1_87674	10	87.834
r1_97463	10	88.143
r1_3209	10	88.152
r1_91387	10	91.064
r2_143495	10	93.129
r1_54943	10	102.262
r1_47362	10	109.251
r2_149183	10	110.23
r1_42954	10	113.826
r1_80922	10	114.29
r1_96650	10	114.362
r1_31705	10	114.362
r1_40957	10	114.898
r2_102634	10	122.1
r2_171415	10	123.53
r2_104795	10	124.75
r1_39316	11	0
r2_101595	11	5.788
r2_28105	11	7.305
r2_19987	11	8.677
r2_167848	11	9.709
r1_86988	11	12.793
r2_93670	11	14.094
r1_37075	11	14.213
r1_99090	11	15.469
r1_32197	11	15.919
r1_29679	11	18.331
r2_168871	11	19.228
r1_27542	11	19.769
r1_24092	11	20.193
r1_62531	11	20.953
r1_74614	11	22.516
r1_91252	11	23.326
r1_81281	11	23.829
r1_32669	11	25.05
r1_90437	11	26.824
r1_26256	11	27.197
r1_56971	11	27.624
r2_120091	11	29.688
r1_88920	11	32.071
r1_86947	11	32.307
r1_35225	11	32.974
r2_218567	11	33.643
r2_165177	11	34.107
r2_277264	11	36.483
r1_67692	11	37.609
r1_85596	11	39.121
r1_64230	11	39.456
r1_58929	11	40.159
r1_6154	11	40.241
r1_97199	11	40.449
r1_64704	11	40.875
r1_37144	11	41.183
r1_93710	11	41.523
r1_86336	11	41.528
r1_14190	11	41.548
r1_98001	11	41.583
r1_94564	11	41.701
r1_98815	11	42.086
r1_87203	11	42.18
r1_60492	11	43.116
r1_66718	11	43.568
r1_34886	11	43.882
r1_89007	11	43.991
r1_74041	11	44.188
r1_6358	11	44.193
r1_17845	11	44.511
r1_21911	11	44.803
r1_58677	11	45.002
r1_56269	11	45.264
r1_40205	11	45.332
r1_102623	11	45.382
r1_24059	11	45.444
r1_79061	11	45.525
r1_66087	11	45.643
r1_46466	11	45.956
r1_53933	11	46.948
r1_87785	11	48.494
r1_68991	11	48.941
r1_102182	11	49.157
r1_97569	11	49.329
r1_63686	11	49.417
r1_84570	11	49.533
r1_64883	11	49.726
r1_69951	11	49.768
r1_95350	11	49.774
r1_55177	11	49.787
r1_29256	11	49.808
r1_49778	11	49.89
r1_59038	11	49.953
r1_129	11	49.959
r1_68259	11	49.974
r2_99722	11	49.976
r1_58132	11	50.094
r1_77017	11	50.352
r1_33709	11	50.414
r1_59843	11	50.803
r2_178796	11	51.006
r1_66930	11	51.298
r2_106316	11	51.559
r2_29109	11	51.754
r1_88781	11	51.992
r2_62821	11	52.053
r1_13015	11	52.111
r1_23502	11	52.368
r1_23698	11	52.611
r1_2995	11	52.795
r1_23132	11	52.895
r1_13233	11	52.904
r1_101395	11	52.912
r1_33920	11	52.916
r1_21858	11	52.928
r1_44665	11	53.482
r1_63354	11	54.711
r2_139695	11	55.539
r1_52586	11	56.405
r1_5369	11	58.123
r1_83176	11	59.995
r1_10336	11	60.749
r2_209779	11	61.821
r1_5875	11	61.925
r2_217072	11	62.525
r2_251648	11	62.871
r2_164610	11	63.477
r2_151685	11	63.724
r2_242380	11	64.255
r1_94309	11	65.562
r2_154574	11	65.853
r2_204301	11	66.156
r2_147719	11	66.354
r2_250096	11	66.502
r2_182852	11	66.531
r2_47111	11	66.897
r2_35236	11	67.534
r2_203307	11	67.639
r2_176299	11	67.867
r2_95027	11	68.705
r2_35444	11	68.989
r2_97752	11	70.674
r2_33019	11	70.772
r2_14012	11	72.591
r1_56964	11	77.823
r2_255926	11	79.497
r2_18076	11	81.766
r1_35581	12	0
r2_240217	12	1.334
r2_73759	12	1.676
r2_32379	12	1.886
r2_100417	12	2.017
r2_181285	12	2.209
r2_38085	12	2.396
r2_58866	12	2.567
r2_277137	12	2.722
r2_52808	12	2.746
r2_201445	12	3.084
r2_23738	12	3.196
r2_176551	12	3.43
r2_177459	12	3.581
r2_31011	12	3.689
r2_4455	12	3.894
r1_17859	12	6.753
r1_13609	12	8.19
r1_36067	12	8.389
r1_93340	12	8.407
r1_55111	12	8.451
r1_46520	12	8.896
r1_29289	12	8.959
r1_99511	12	9.182
r1_71157	12	9.336
r1_66375	12	9.462
r1_101930	12	9.507
r1_86888	12	9.546
r1_101661	12	9.595
r1_66808	12	9.657
r1_65550	12	9.68
r1_50141	12	9.756
r1_29233	12	9.761
r1_25683	12	9.783
r1_64510	12	9.797
r1_74951	12	10.125
r1_75887	12	10.558
r1_79171	12	10.714
r1_95235	12	10.725
r1_29484	12	10.858
r1_29935	12	10.874
r1_76071	12	10.968
r1_64012	12	11.113
r1_69800	12	11.536
r1_7639	12	11.694
r1_33682	12	12.195
r1_72361	12	12.308
r1_59331	12	12.663
r1_41322	12	14.726
r2_201389	12	15.918
r2_164473	12	16.238
r1_30255	12	16.285
r1_92343	12	16.313
r1_84599	12	16.514
r1_46200	12	16.782
r1_12554	12	17.359
r1_23931	12	17.436
r1_98400	12	17.484
r2_19708	12	18.509
r2_272719	12	19.317
r1_96942	12	21.818
r1_40752	12	21.877
r1_51196	12	22.068
r1_38737	12	22.443
r1_40966	12	22.542
r1_36709	12	22.94
r1_97282	12	23.205
r1_53175	12	23.863
r1_42363	12	24.147
r1_34713	12	24.191
r1_38597	12	24.353
r1_91367	12	24.544
r1_88574	12	24.591
r1_99450	12	24.65
r1_81208	12	24.711
r1_22805	12	24.72
r1_56110	12	24.814
r1_28217	12	24.829
r1_28972	12	24.834
r1_23415	12	24.845
r1_36137	12	24.87
r1_37560	12	24.895
r1_62536	12	24.981
r1_23521	12	25.142
r1_83763	12	25.16
r1_3363	12	25.247
r1_59149	12	25.423
r1_88187	12	25.634
r1_90078	12	26.042
r1_18020	12	26.396
r2_169435	12	26.462
r2_211515	12	28.269
r1_60299	12	28.585
r2_177406	12	29.592
r2_209316	12	29.891
r2_127904	12	29.901
r2_120120	12	30.461
r2_209752	12	32.088
r2_94292	12	32.374
r2_165941	12	32.628
r2_164217	12	32.988
r1_55153	12	34.745
r1_55136	12	35.746
r1_70519	12	39.954
r1_35097	12	41.483
r2_91721	12	45.133
r1_94650	12	45.925
r2_96422	12	46.428
r1_19822	12	47.695
r1_27223	12	49.201
r1_50369	12	49.976
r1_85863	12	51.858
r1_32472	12	52.059
r2_104751	12	55.188
r2_173280	12	55.4
r2_2687	12	55.517
r2_251097	12	55.961
r2_254756	12	56.414
r2_147537	12	59.091
r2_52296	12	61.011
r2_54883	12	62.434
r1_38648	12	65.023
r1_73773	12	66.306
r1_53691	12	66.53
r1_49726	12	67.28
r1_35241	12	68.043
r1_18538	13	0
r1_99359	13	0.192
r1_76556	13	1.385
r1_21142	13	1.479
r1_95499	13	5.778
r2_124298	13	6.179
r1_10876	13	6.826
r2_30435	13	7.193
r1_82385	13	7.457
r2_62395	13	7.576
r1_86501	13	9.282
r1_32373	13	11.251
r1_12069	13	11.917
r2_63681	13	12.976
r1_58117	13	14.275
r1_46145	13	15.314
r1_99821	13	15.504
r1_32374	13	18.401
r2_203917	13	19.627
r2_13243	13	20.204
r2_97726	13	21.185
r1_59353	13	22.502
r2_255047	13	22.892
r1_93321	13	24.154
r1_53708	13	27.323
r1_37849	13	27.865
r1_48425	13	28.558
r1_22594	13	28.877
[truncated: 1,285 more rows]
