# Supplementary material for: Construction of a high-density linkage map and mapping of sex determination and growth-related loci in the mandarin fish (Siniperca chuatsi)
Source: BMC Genomics. 2017 Jun 6;18:446. doi: 10.1186/s12864-017-3830-3 (PMC5461734; doi:10.1186/s12864-017-3830-3)
Supplement: Supplementary file 4 — Tabular representation of the maternal map of Madarin fish. (XLS 140 kb) [file 12864_2017_3830_MOESM4_ESM.xls]

## Sheet: Sheet1
Supplementary Table4. Tabular representation of the maternal map of Madarin fish.
Marker_ID	Linkage_Group_ID	Genetic_Distance
r1_67736	1_1	0
r1_25404	1_1	0.2
r1_55302	1_1	0.516
r1_73127	1_1	0.594
r2_207705	1_1	3.166
r1_61727	1_1	8.578
r1_25685	1_1	10.807
r1_31071	1_2	0
r1_31206	1_2	1.993
r1_40838	1_2	2.204
r1_34539	1_2	2.857
r1_102013	1_2	2.949
r1_23458	1_2	3.097
r1_95252	1_2	3.229
r1_30663	1_2	3.248
r1_29473	1_2	3.579
r1_103782	1_2	4.14
r1_93297	1_2	5.472
r2_158948	1_2	16.071
r2_147396	1_2	16.477
r2_174927	1_2	16.666
r2_178249	1_2	16.974
r2_173506	1_2	17.039
r2_166126	1_2	17.169
r2_243354	1_2	17.934
r2_242914	1_2	18.72
r2_202284	1_2	20.433
r2_205165	1_2	24.345
r2_100897	1_2	39.091
r1_76185	2	0
r1_27938	2	9.206
r1_95580	2	12.035
r1_54964	2	13.941
r1_40535	2	14.666
r2_5703	2	24.03
r1_22519	2	32.529
r1_97014	2	33.757
r1_50922	2	35.149
r2_209101	2	42.215
r2_68941	2	46.332
r2_202317	2	49.135
r1_96980	2	55.534
r1_61851	2	55.913
r1_33491	2	59.729
r1_87846	2	59.84
r1_32617	2	59.851
r2_98252	3	0
r2_94110	3	0.484
r1_78373	3	4.652
r1_28104	3	6.077
r1_93541	3	6.509
r1_97398	3	7.315
r2_208801	3	10.373
r2_155570	3	11.689
r1_93311	3	14.37
r2_107858	3	15.052
r2_208575	3	18.38
r1_22952	3	21.847
r1_69429	3	22.332
r1_24853	3	25.004
r1_24728	3	25.019
r1_21506	3	27.411
r2_92886	3	30.128
r1_72142	3	41.009
r2_21540	3	42.048
r1_42108	3	46.8
r1_71563	3	47.149
r1_32971	3	57.881
r1_85356	3	58.515
r1_14800	3	59.039
r1_74996	3	59.555
r1_7669	3	60.273
r1_50302	3	60.884
r1_65062	3	61.239
r1_29993	3	61.501
r1_45699	3	64.394
r1_32125	3	64.762
r1_34367	3	64.832
r1_45645	3	64.853
r1_26551	3	65.046
r1_75724	3	65.742
r1_75086	3	66.088
r1_30872	3	66.488
r1_68142	3	66.69
r1_70102	3	66.785
r1_57522	3	67.691
r2_213738	3	70.771
r2_105523	3	71.091
r2_218245	3	71.175
r2_49526	3	71.537
r2_32019	3	71.569
r2_22024	3	73.289
r2_62434	3	75.107
r2_20377	4	0
r2_46347	4	4.621
r2_106077	4	5.525
r2_26936	4	6.051
r2_243159	4	6.765
r2_154466	4	6.942
r2_209328	4	7.588
r2_213413	4	7.604
r2_23103	4	7.689
r2_39155	4	7.881
r2_71644	4	8.112
r2_101574	4	8.282
r2_48429	4	8.35
r2_204545	4	8.373
r2_249109	4	8.657
r2_21864	4	9.062
r2_100865	4	9.191
r2_178808	4	9.238
r2_19844	4	9.476
r2_246155	4	9.571
r2_1575	4	10.058
r1_66720	4	16.014
r1_27936	4	17.145
r1_27984	4	17.246
r1_71630	4	17.258
r1_88482	4	17.443
r1_95779	4	17.472
r1_63733	4	17.542
r1_33369	4	17.634
r1_54671	4	17.637
r1_68404	4	17.646
r1_75931	4	17.667
r1_42217	4	17.692
r1_27437	4	17.804
r1_21200	4	17.915
r1_35366	4	17.938
r1_98084	4	18.013
r1_62724	4	18.019
r1_84918	4	18.088
r1_26929	4	18.145
r1_66770	4	18.146
r1_39106	4	18.21
r1_78433	4	18.348
r1_4760	4	18.357
r1_36690	4	18.36
r1_71782	4	18.743
r1_38276	4	18.767
r1_75476	4	18.793
r1_75161	4	18.814
r1_32028	4	19.188
r1_28472	4	19.491
r1_25168	4	20.034
r1_65035	4	20.974
r1_32879	4	21.352
r1_74049	4	21.846
r1_39472	4	22.199
r1_50129	4	24.49
r2_124982	4	38.338
r1_73212	4	40.991
r1_33804	4	41.842
r1_24167	4	43.417
r1_32841	4	43.58
r1_76019	4	50.247
r1_23096	4	54.625
r2_154949	5	0
r2_166893	5	0.18
r2_209937	5	0.482
r2_26442	5	0.577
r2_29637	5	0.603
r2_180543	5	0.713
r2_274599	5	0.9
r2_212138	5	1.164
r2_33456	5	1.223
r2_216580	5	1.26
r2_181254	5	1.482
r2_207827	5	1.776
r2_111911	5	2.518
r2_27971	5	3.001
r1_61039	5	8.519
r1_89972	5	9.469
r1_38040	5	10.372
r1_27751	5	10.783
r1_71664	5	10.951
r1_74727	5	11.104
r1_65905	5	11.248
r1_51784	5	11.298
r1_6855	5	11.398
r1_37582	5	11.529
r1_51340	5	11.681
r1_74942	5	11.722
r1_77599	5	11.829
r1_104973	5	11.843
r1_94007	5	11.907
r1_67869	5	12.049
r1_96945	5	12.08
r1_102580	5	12.165
r1_84058	5	12.203
r1_58173	5	12.21
r1_102876	5	12.359
r1_25155	5	12.452
r1_82822	5	12.52
r1_43114	5	12.617
r1_93668	5	12.634
r1_21217	5	12.831
r1_44564	5	12.976
r1_53954	5	13.098
r1_76599	5	13.254
r1_28808	5	13.255
r1_93325	5	13.313
r1_35765	5	13.637
r1_29589	5	13.76
r1_96553	5	13.981
r1_63631	5	14.127
r1_41123	5	14.456
r1_38579	5	14.982
r1_56117	5	16.166
r1_46869	5	17.488
r1_92549	5	34.505
r1_22702	5	35.481
r1_35978	5	38.475
r1_14598	5	39.054
r1_59360	5	39.822
r1_41331	5	40.496
r1_51933	5	41.273
r2_59449	5	42.881
r1_74403	5	44.245
r2_237943	5	46.949
r1_68602	5	52.518
r2_69008	5	55.494
r1_73894	5	60.425
r1_105499	5	61.472
r1_39359	5	61.876
r1_40491	5	62.141
r1_16966	5	63.985
r1_42111	5	64.721
r1_37807	5	66.275
r1_41687	5	67.132
r1_69752	5	67.45
r2_251606	5	71.02
r2_207050	5	74.922
r2_276588	5	75.284
r2_154299	6	0
r2_167410	6	2.107
r2_174475	6	8.578
r2_245879	6	11.073
r1_91440	6	17.151
r1_69655	6	19.606
r1_24325	6	22.897
r1_65854	6	24.177
r1_23394	6	25.352
r2_255433	6	30.412
r1_53850	6	33.262
r1_50566	6	39.026
r2_174168	6	39.069
r1_32905	6	39.194
r1_105666	6	39.883
r1_52740	6	39.953
r1_42616	6	40.247
r1_31452	6	40.466
r1_78426	6	40.706
r1_69646	6	41.062
r2_95387	6	42.573
r1_24418	6	43.707
r1_77846	6	44.647
r1_85980	6	46.599
r1_95475	6	48.862
r1_52221	6	51.003
r1_67908	6	51.319
r1_68321	6	51.637
r1_66464	6	51.899
r1_51004	6	52.349
r1_74726	6	53.631
r1_81488	6	53.831
r1_73402	6	54.705
r1_73237	6	55.122
r1_4740	6	56.047
r1_59244	6	58.83
r1_77742	6	60.73
r1_77108	6	61.709
r1_41999	6	62.512
r2_97403	6	64.273
r2_24301	6	66.753
r2_123243	6	66.893
r2_64513	6	67.524
r2_54776	6	68.6
r2_32256	6	69.653
r1_29924	6	72.096
r2_110051	6	73.553
r2_59175	6	79.702
r2_174258	6	85.92
r2_206738	7	0
r2_28865	7	6.482
r2_255137	7	7.69
r2_105549	7	7.804
r2_99184	7	9.435
r2_8419	7	9.793
r2_127627	7	15.329
r2_103137	7	17.119
r2_108567	7	18.17
r2_162444	7	18.5
r2_149900	7	18.767
r2_210915	7	18.879
r2_108802	7	18.893
r2_31378	7	19.441
r2_71686	7	19.506
r2_41779	7	19.972
r2_208144	7	20.086
r2_31360	7	20.283
r2_48882	7	20.384
r2_118430	7	20.475
r2_19311	7	20.561
r2_72561	7	20.991
r1_61045	7	30.097
r1_55416	7	30.404
r1_75813	7	30.845
r1_65202	7	31.202
r1_7361	7	31.394
r1_88389	7	31.545
r1_36237	7	31.743
r1_70258	7	31.82
r1_49866	7	31.828
r1_53259	7	31.898
r1_42110	7	32.059
r2_159421	7	32.104
r1_22322	7	32.268
r1_79252	7	32.271
r1_53908	7	32.58
r1_105850	7	32.704
r1_91632	7	32.875
r1_71770	7	33.036
r1_24745	7	33.1
r1_80567	7	33.203
r1_36738	7	33.265
r1_31735	7	33.365
r1_38043	7	33.409
r1_36587	7	33.431
r1_79566	7	33.446
r1_49358	7	33.449
r1_28882	7	33.553
r1_94057	7	33.566
r1_95129	7	33.698
r1_63857	7	33.72
r1_94220	7	33.728
r1_635	7	33.75
r1_32306	7	33.76
r1_43931	7	33.762
r1_71075	7	33.956
r1_86181	7	33.989
r1_32260	7	34.265
r1_21571	7	34.637
r2_174137	7	34.688
r1_43165	7	34.722
r1_64869	7	35.016
r1_54157	7	36.18
r1_73694	7	36.298
r2_147184	7	36.773
r1_73500	7	36.994
r1_67982	7	38.075
r1_23646	7	39.28
r1_15362	7	40.427
r1_31541	7	44.638
r1_21336	7	46.424
r1_58829	7	47.972
r1_41762	7	50.061
r1_24344	7	51.901
r1_97109	7	54.516
r2_253099	8	0
r2_105057	8	1.514
r2_119042	8	3.501
r2_215188	8	3.674
r2_159334	8	4.987
r2_169591	8	5.04
r2_216643	8	6.511
r2_240213	8	8.002
r2_116033	8	8.511
r2_29276	8	8.814
r2_167997	8	9.731
r2_98443	8	9.77
r2_203371	8	11.487
r2_30557	8	12.392
r2_120369	8	12.454
r2_97293	8	12.736
r2_98778	8	12.881
r2_165979	8	13.028
r2_21905	8	13.422
r2_171096	8	13.599
r2_94652	8	13.704
r2_216133	8	13.804
r2_63756	8	13.898
r2_190528	8	14.019
r2_215584	8	14.03
r2_120899	8	14.041
r2_131192	8	14.041
r2_23604	8	14.055
r2_25285	8	14.082
r2_275296	8	14.235
r2_241724	8	14.338
r2_277328	8	14.556
r2_57577	8	14.717
r2_55812	8	14.865
r2_157020	8	15.432
r2_244042	8	16.677
r1_32287	8	18.693
r1_96205	8	19.256
r1_33685	8	19.344
r1_73640	8	19.374
r1_41809	8	19.849
r1_99174	8	19.869
r1_89358	8	20.176
r1_96833	8	20.195
r1_83913	8	20.477
r1_45147	8	20.481
r1_30258	8	20.616
r1_71972	8	20.623
r1_102129	8	20.626
r1_40717	8	20.654
r1_30833	8	20.674
r1_22081	8	20.797
r1_67437	8	20.844
r1_3034	8	20.859
r1_75535	8	20.962
r1_28952	8	21.123
r1_25467	8	21.127
r1_36558	8	21.306
r1_65065	8	21.452
r1_26538	8	21.856
r1_85252	8	21.887
r1_54502	8	22.091
r1_57204	8	22.117
r1_60611	8	22.178
r1_92663	8	22.788
r1_35461	8	23.045
r1_75589	8	23.934
r1_94928	8	24.604
r1_69918	8	24.946
r1_70509	8	25.805
r1_58567	8	27.496
r1_105186	8	28.829
r1_91799	8	29.929
r1_51074	8	30.181
r1_54831	8	32.038
r1_61567	8	33.201
r1_75186	8	34.807
r1_28665	8	35.206
r1_84082	8	36.837
r1_40638	9	0
r1_90500	9	5.608
r1_51696	9	22.032
r1_26609	9	31.743
r1_99601	9	32.733
r1_97009	9	33.076
r1_93709	9	33.153
r2_255892	9	34.418
r2_99803	9	35.573
r1_69536	9	37.16
r1_32465	9	38.779
r1_58621	9	40.542
r1_8887	9	41.572
r1_30952	9	42.535
r1_24529	9	46.887
r1_26416	9	47.152
r1_54628	9	48.016
r1_63377	9	48.752
r1_69052	9	49.983
r1_71632	9	50.409
r1_52431	9	51.073
r1_16378	9	51.593
r1_59268	9	51.597
r1_6782	9	51.601
r1_32269	9	51.884
r1_101798	9	52.589
r1_83589	9	53.202
r1_71931	9	54.771
r2_19468	9	61.668
r2_107189	9	61.914
r2_218091	9	63.094
r2_101481	9	63.655
r2_165353	9	63.819
r2_67380	9	64.111
r2_113028	9	64.173
r2_241134	9	64.441
r2_51391	9	65.022
r2_133346	10	0
r1_83165	10	1.061
r1_27504	10	1.306
r1_95131	10	1.563
r1_43725	10	1.687
r2_146807	10	1.904
r1_21873	10	2.572
r1_64376	10	2.957
r1_59713	10	3.229
r1_60778	10	3.781
r1_92998	10	4.003
r1_76601	10	4.225
r1_52488	10	4.542
r1_94469	10	4.852
r1_91305	10	5.038
r1_101229	10	5.088
r1_76327	10	5.127
r1_70317	10	5.164
r1_64780	10	5.285
r1_3708	10	5.363
r1_49535	10	5.367
r1_53321	10	5.521
r1_32688	10	5.543
r1_74437	10	5.678
r1_70113	10	5.737
r1_23202	10	5.747
r1_86923	10	5.974
r1_14759	10	6.283
r2_203852	10	6.447
r2_11063	10	6.481
r2_94066	10	6.568
r2_10301	10	6.639
r2_214237	10	6.653
r2_189665	10	6.785
r2_66973	10	6.801
r1_29662	10	7.431
r1_33016	10	8.013
r1_74774	10	8.335
r1_28151	10	8.507
r1_75872	10	8.541
r1_23729	10	8.634
r1_32889	10	8.635
r1_93093	10	8.98
r1_95982	10	9.381
r1_104966	10	9.608
r1_30075	10	9.779
r1_24538	10	10.438
r1_26492	10	10.856
r1_44287	10	10.896
r1_25888	10	11.277
r2_205300	10	12.734
r2_205873	10	13.389
r2_175580	10	13.444
r2_188667	10	13.922
r2_272220	10	13.991
r2_244121	10	15.644
r1_66697	10	16.277
r2_252518	10	18.418
r2_3435	10	19.312
r1_89705	10	23.236
r2_206957	10	27.507
r2_252820	10	28.22
r2_205472	10	35.742
r1_38413	10	38.376
r1_96455	10	38.722
r2_18314	10	40.498
r2_254506	10	40.7
r2_58054	10	41.771
r2_180458	10	44.933
r1_63812	10	46.687
r1_66137	10	47.127
r1_65567	10	51.614
r1_32378	10	52.333
r1_76022	10	53.071
r2_59380	10	57.825
r2_184650	10	60.609
r1_71573	10	64.592
r1_39316	11	0
r2_101595	11	5.098
r2_28105	11	6.593
r1_86988	11	10.949
r2_19987	11	13.233
r2_167848	11	13.915
r2_168871	11	14.595
r1_99090	11	15.827
r1_37075	11	18.113
r1_29679	11	18.282
r1_62531	11	18.689
r1_74614	11	20.441
r1_91252	11	21.031
r2_120091	11	22.149
r1_32669	11	23.046
r1_86947	11	29.84
r1_35225	11	30.726
r1_67692	11	38.829
r1_60492	11	40.936
r1_34886	11	41.577
r1_66718	11	42.191
r1_74041	11	42.218
r1_17845	11	42.387
r1_21911	11	42.659
r1_58677	11	42.856
r1_24059	11	43.072
r1_56269	11	43.135
r1_40205	11	43.186
r1_46466	11	43.339
r1_79061	11	43.479
r1_64230	11	43.674
r1_102623	11	43.891
r1_53933	11	45.355
r1_68991	11	46.327
r1_87785	11	46.661
r1_23698	11	47.01
r1_102182	11	47.013
r1_23502	11	47.021
r1_33709	11	47.152
r1_97569	11	47.21
r1_63686	11	47.275
r1_84570	11	47.411
r1_69951	11	47.469
r1_64883	11	47.558
r1_29256	11	47.596
r1_95350	11	47.612
r1_55177	11	47.622
r1_49778	11	47.771
r1_59038	11	47.785
r1_129	11	47.788
r1_68259	11	47.808
r1_77017	11	48.293
r1_59843	11	48.734
r2_242380	11	59.454
r2_251648	11	60.789
r2_164610	11	61.406
r2_151685	11	61.647
r2_154574	11	63.697
r2_204301	11	64.008
r2_147719	11	64.21
r2_250096	11	64.36
r2_182852	11	64.388
r2_47111	11	64.746
r2_176299	11	65.726
r2_95027	11	66.558
r2_240217	12	0
r2_73759	12	0.34
r2_32379	12	0.551
r2_181285	12	0.878
r2_38085	12	1.076
r2_58866	12	1.253
r2_52808	12	1.428
r2_277137	12	1.462
r2_201445	12	1.691
r2_23738	12	1.995
r2_177459	12	2.123
r2_31011	12	2.366
r2_4455	12	2.379
r2_176551	12	2.394
r2_19708	12	4.29
r1_72361	12	6.226
r1_55111	12	7.089
r1_29289	12	7.582
r1_99511	12	7.765
r1_71157	12	7.923
r1_66375	12	8.056
r1_86888	12	8.164
r1_101661	12	8.17
r1_65550	12	8.226
r1_66808	12	8.312
r1_50141	12	8.401
r1_25683	12	8.428
r1_64510	12	8.432
r1_29233	12	8.459
r1_74951	12	8.827
r1_75887	12	9.372
r1_93340	12	9.402
r1_95235	12	9.492
r1_79171	12	9.541
r1_29484	12	9.599
r1_29935	12	9.633
r1_76071	12	9.754
r1_64012	12	9.871
r1_69800	12	10.368
r1_33682	12	11
r1_59331	12	11.345
r1_7639	12	11.596
r2_201389	12	14.373
r2_164473	12	14.772
r2_272719	12	15.098
r1_98400	12	16.248
r1_41322	12	16.488
r1_40752	12	20.506
r1_51196	12	20.691
r1_38737	12	21.089
r1_40966	12	21.186
r1_36709	12	21.766
r1_97282	12	21.809
r1_34713	12	22.543
r1_42363	12	22.566
r1_53175	12	22.882
r1_38597	12	22.961
r1_88574	12	23.153
r1_91367	12	23.211
r1_99450	12	23.287
r1_81208	12	23.343
r1_22805	12	23.429
r1_56110	12	23.449
r1_28217	12	23.465
r1_28972	12	23.47
r1_23415	12	23.479
r1_36137	12	23.505
r1_37560	12	23.529
r1_62536	12	23.613
r1_23521	12	23.783
r1_83763	12	23.798
r1_3363	12	23.88
r1_59149	12	24.059
r1_88187	12	24.273
r1_90078	12	24.678
r1_18020	12	25.048
r2_211515	12	27.488
r2_127904	12	28.09
r2_177406	12	28.113
r2_209316	12	28.358
r2_120120	12	28.858
r2_209752	12	30.174
r1_55153	12	31.539
r2_165941	12	32.515
r2_164217	12	32.615
r1_55136	12	34.463
r2_96422	12	37.918
r2_91721	12	37.979
r1_70519	12	39.517
r1_35097	12	41.474
r1_32472	12	50.843
r2_254756	12	53.812
r2_104751	12	54.088
r2_173280	12	54.208
r2_2687	12	54.378
r2_251097	12	54.872
r2_147537	12	58.076
r2_52296	12	59.793
r2_54883	12	61.215
r1_38648	12	63.79
r1_73773	12	65.072
r1_53691	12	65.297
r1_49726	12	66.04
r1_35241	12	66.811
r1_99359	13	0
r2_124298	13	14.329
r2_30435	13	15.513
r1_32373	13	17.871
r2_62395	13	19.668
r1_12069	13	21.941
r1_58117	13	23.162
r1_46145	13	24.301
r1_99821	13	24.484
r1_86501	13	25.224
r1_32374	13	27.173
r2_97726	13	29.155
r1_59353	13	32.205
r1_53708	13	36.246
r1_37849	13	36.756
r1_48425	13	37.421
r1_75562	13	38.111
r2_255047	13	40.186
r1_101276	13	45.231
r1_27503	13	45.545
r1_53066	13	51.712
r1_94685	13	51.982
r1_36691	13	54.78
r1_106612	13	55.277
r1_24841	13	56.97
r1_82154	13	58.028
r1_98213	13	58.313
r1_74486	13	58.694
r1_88829	13	59.275
r1_78544	13	59.282
r1_25306	13	59.425
r1_102443	13	59.594
r1_81564	13	59.805
r1_65281	13	59.859
r1_78543	13	60.637
r1_75111	13	61.104
r1_33387	13	61.242
r1_74381	13	61.334
r1_26807	13	61.383
r1_63732	13	61.668
r1_40793	13	61.715
r1_40245	13	61.769
r1_78654	13	61.928
r1_69180	13	62.01
r1_67351	13	62.076
r1_22400	13	62.188
r1_75484	13	62.2
r1_18630	13	62.655
r1_68360	13	62.761
r1_64693	13	62.81
r1_28537	13	62.894
r1_56995	13	62.985
r1_55003	13	63.148
r1_65579	13	63.304
r1_71971	13	63.381
r1_54093	13	63.804
r1_70281	13	64.606
r2_254099	13	71.994
r2_33778	13	73.398
r2_107735	13	74.019
r2_162109	13	74.273
r2_146866	13	74.428
r2_120533	13	74.436
r2_155666	13	74.441
r2_26339	13	74.445
r2_164158	13	74.56
r2_32633	13	74.904
r2_72743	13	75.075
r2_217850	13	75.179
r2_152162	13	75.36
r2_208662	13	75.448
r2_28837	13	75.751
r2_241031	13	75.758
r2_116114	13	75.925
r2_113864	13	77.229
r2_26882	13	77.232
r2_246693	13	77.341
r2_164896	13	77.367
r2_121868	13	77.92
r2_100127	13	80.073
r2_27102	14	0
r2_211449	14	0.296
r2_105031	14	0.487
r2_9516	14	0.857
r2_159943	14	1.322
r2_212922	14	1.827
r2_206895	14	1.942
r2_246410	14	1.971
r2_22892	14	1.976
r2_71129	14	2.115
r2_218774	14	4.099
r2_239033	14	4.645
r2_95229	14	5.305
r2_204600	14	6.3
r2_167876	14	6.744
r2_252256	14	6.864
r1_28630	14	9.756
r1_74575	14	10.355
r1_42253	14	10.88
r1_40896	14	11.01
r1_73575	14	11.075
r1_92910	14	11.283
r1_52037	14	11.308
r1_33033	14	11.353
r1_88346	14	11.404
r1_53168	14	11.445
r1_30327	14	11.457
r1_85363	14	11.465
r1_40821	14	11.487
r1_52369	14	11.49
r1_24709	14	11.517
r1_95574	14	11.548
r1_56907	14	11.601
r1_40251	14	11.665
r1_66504	14	11.669
r1_78534	14	11.698
r1_104825	14	11.724
r1_50687	14	11.761
r1_31217	14	11.795
r1_92839	14	11.849
r1_32556	14	11.905
r1_90538	14	11.961
r1_75047	14	12.034
r1_96940	14	12.344
r1_29573	14	12.779
r1_52765	14	13.193
r1_40184	14	13.499
r1_69253	14	13.908
r1_62610	14	14.499
r1_32972	14	16.049
r1_50270	14	16.482
r1_74021	14	18.841
r1_64177	14	19.328
r1_61168	14	19.742
r2_20282	14	21.894
r2_216412	14	22.026
r2_276648	14	22.382
r2_202542	14	22.805
r2_213643	14	23.24
r2_170517	14	23.484
r2_112351	14	24.557
r1_34598	14	25.2
r1_64526	14	25.838
r1_65789	14	26.47
r1_55925	14	27.351
r1_56840	14	27.972
r1_80284	14	28.41
r1_64026	14	29.418
r1_101428	14	30.583
r1_58809	14	31.439
r1_73459	14	50.647
r1_96058	14	52.107
r1_72018	14	55.304
r1_94971	14	58.07
r1_76886	14	62.047
r1_52784	14	62.07
r1_5561	14	62.366
r2_55427	14	75.132
r1_104711	15	0
r1_99411	15	1.437
r1_63271	15	1.574
r1_32787	15	8.279
r1_31369	15	9.465
r1_101976	15	36.247
r1_29723	15	38.037
r1_61333	15	39.332
r1_55804	15	41.071
r1_82595	15	42.301
r1_24353	15	44.065
r1_67006	15	44.857
r1_34288	15	46.837
r1_94986	15	48.892
r1_38330	15	49.798
r1_49298	15	51.367
r1_101477	15	51.99
r1_64744	15	52.572
r1_39973	15	53.214
r1_62085	15	53.715
r1_1472	15	54.06
r1_97024	15	54.387
r1_69893	15	54.725
r1_33832	15	55.167
r1_40488	15	55.328
r1_78121	15	55.686
r1_66305	15	55.907
r1_70553	15	56.139
r1_49485	15	56.213
r1_42103	15	56.231
r1_100474	15	56.308
r1_78060	15	56.317
r1_22960	15	56.354
r1_23237	15	56.5
r1_37543	15	56.555
r1_38071	15	56.7
r1_66702	15	57.077
r1_60305	15	57.285
r1_18819	15	57.426
r1_66286	15	57.508
r1_57829	15	57.641
r1_26208	15	57.731
r1_70139	15	57.92
r1_48745	15	58.249
r1_96173	15	58.678
r1_93174	15	59.205
r1_54983	15	59.43
r2_99508	15	63.771
r2_170185	15	64.2
r2_31009	15	64.547
r2_146925	15	64.577
r2_35711	15	64.911
r2_216567	15	65.002
r2_52001	15	65.24
r2_245167	15	65.378
r2_204838	15	65.388
r2_32706	15	65.503
r2_46726	15	65.637
r2_27365	15	65.749
r2_42220	15	65.893
r2_99698	15	66.107
r2_238631	15	66.272
r2_20819	15	66.463
r2_34000	15	66.817
r2_207532	15	67.455
r2_161128	15	67.775
r2_118344	15	69.005
r2_115260	15	69.695
r2_237891	15	70.355
r2_272962	15	70.819
r2_149000	16	0
r2_133348	16	11.09
r2_163329	16	18.919
r2_56679	16	28.067
r2_109857	16	28.662
r2_31468	16	29.197
r2_95116	16	30.109
r2_171779	16	30.458
r2_42533	16	30.699
r2_263162	16	31.216
r2_181311	16	31.412
r2_108950	16	33.811
r2_174061	16	34.158
r2_100635	16	34.406
r2_115571	16	34.511
r2_147293	16	34.91
r2_27076	16	34.955
r2_39307	16	35.135
r2_215366	16	35.154
r2_27761	16	35.227
r2_156424	16	35.255
r2_58838	16	35.27
r2_6722	16	35.94
r2_157132	16	36.798
r1_30498	16	44.594
r1_75760	16	45.128
r1_63885	16	45.286
r1_66472	16	45.625
r1_41416	16	45.84
r1_78507	16	46.01
r1_94125	16	46.245
r1_86440	16	46.304
r1_55862	16	46.47
r1_38826	16	46.487
r1_71919	16	46.491
r1_66453	16	46.513
r1_75382	16	46.58
r1_99685	16	46.674
r1_38903	16	46.827
r1_66799	16	46.873
r1_37599	16	46.957
r1_104022	16	47.791
r1_38441	16	47.983
r1_72493	16	48
r1_40156	16	48.023
r1_90832	16	48.033
r1_62113	16	48.041
r1_66941	16	48.042
r1_98745	16	48.053
r1_87323	16	48.332
r1_62529	16	48.507
r1_37460	16	48.898
r1_55481	16	49.16
r1_23000	16	49.823
r1_36448	16	50.421
r1_68882	16	50.86
r1_94016	16	51.995
r1_38942	16	52.482
r1_78912	16	52.846
r1_69695	16	52.849
r1_59165	16	53.816
r1_77868	16	54.751
r1_68554	16	55.378
r1_35131	16	56.529
r1_22614	16	57.125
r1_42045	16	57.196
r1_73144	16	57.383
r1_105567	16	57.815
r1_38943	16	58.753
r1_27191	16	61.982
r1_39821	16	63.917
r1_81309	16	64.002
r1_25957	16	64.262
r1_39635	16	64.365
r2_276311	16	69.3
r2_275664	16	70.856
r1_75941	16	71.709
r1_51993	16	72.198
r1_91026	16	72.906
r1_48452	16	74.187
r1_41566	16	74.478
r2_171669	16	76.39
r1_40010	16	77.982
r2_121468	16	78.138
r1_2693	16	80.084
r1_25701	16	81.453
r1_65691	16	83.19
r2_22828	16	85.332
r1_4026	16	97.509
r2_210862	17	0
r1_28975	17	5.882
r2_206745	17	15.214
r1_35431	17	21.161
r1_86656	17	23.355
r1_32934	17	27.203
r2_211248	17	28.191
r1_90657	17	31.29
r1_34512	17	34.605
r1_30340	17	37.123
r1_51842	17	38.727
r1_22973	17	39.027
r1_41127	17	39.276
r1_34830	17	39.733
r1_32632	17	40.056
r1_39787	17	40.485
r1_95014	17	40.782
r1_41024	17	40.974
r1_98190	17	41.088
r1_49972	17	41.395
r1_77246	17	41.459
r1_66458	17	41.523
r1_103078	17	41.558
r1_115	17	41.57
r1_25855	17	41.571
r1_40351	17	41.579
r1_98642	17	41.59
r1_34754	17	41.601
r1_40580	17	41.792
r1_106093	17	41.8
r1_86801	17	41.814
r1_87040	17	41.849
r1_55803	17	41.85
r1_58940	17	41.864
r1_48567	17	41.891
r1_88879	17	41.922
r1_52129	17	42.143
r1_38896	17	42.232
r1_31898	17	42.261
r1_97706	17	42.278
r1_64271	17	42.418
r1_101442	17	42.479
r1_97441	17	42.502
r1_22079	17	42.513
r1_25272	17	42.532
r1_54082	17	42.578
r1_105043	17	42.604
r1_32127	17	42.614
r1_67086	17	42.76
r1_94264	17	42.789
r1_67320	17	42.836
r1_31533	17	42.884
r1_32673	17	43.409
r1_62834	17	44.647
r2_116325	17	49.27
r2_216794	17	49.592
r2_250304	17	49.757
r2_209581	17	49.937
r2_166584	17	50.435
r2_21399	17	50.664
r2_162429	17	50.852
r2_58337	17	51.18
r2_241848	17	52.003
r2_36041	17	52.286
r2_179957	17	53.145
r2_256077	17	54.089
r2_253259	17	56.105
r2_35795	17	58.593
r1_107024	18	0
r1_74391	18	1.137
r1_95477	18	1.423
r2_252930	18	5.085
r2_103184	18	7.272
r2_159530	18	7.394
r1_89979	18	10.102
r1_94702	18	11.293
r1_51122	18	12.133
r1_92520	18	12.792
r1_24180	18	13.556
r1_79039	18	14.479
r1_42512	18	17.265
r1_88294	18	18.102
r2_201493	18	20.043
r1_70394	18	27.304
r1_47026	18	34.742
r1_31501	18	36.472
r1_91777	18	36.92
r1_30477	18	37.574
r1_73918	18	37.593
r1_17539	18	37.614
r1_71925	18	37.821
r1_68774	18	38.211
r1_76921	18	38.331
r1_36111	18	38.6
r1_42966	18	38.601
r1_30537	18	38.611
r1_25022	18	38.647
r1_90986	18	38.652
r1_105278	18	38.657
r1_67084	18	38.659
r1_90671	18	38.699
r1_63751	18	39.004
r1_66819	18	39.014
r1_65359	18	39.018
r1_66780	18	39.216
r1_76104	18	39.357
r1_64459	18	39.494
r1_1507	18	39.559
r1_71988	18	39.741
r1_35983	18	39.947
r1_79332	18	40.102
r1_98192	18	40.668
r1_78041	18	41.954
r1_92329	18	43.521
r2_167812	18	50.732
r2_34728	18	51.586
r2_163383	18	52.184
r2_244688	18	52.232
r2_252891	18	52.512
r2_65553	18	52.557
r2_122799	18	52.687
r2_23980	18	53.434
r2_106570	18	56.609
r2_19016	19	0
r2_36521	19	16.724
r2_164515	19	20.41
r2_29977	19	20.645
r2_119427	19	21.164
r2_168029	19	21.44
r2_218308	19	21.696
r2_254482	19	22.032
r2_203606	19	22.07
r2_7982	19	22.393
r2_102083	19	22.404
r2_209187	19	22.53
r2_170572	19	22.752
r2_169565	19	22.936
r2_102363	19	23.352
r2_275849	19	23.391
r2_213104	19	23.443
r2_171689	19	23.525
r2_202178	19	23.601
r2_30367	19	24.654
r2_102880	19	24.937
r2_33275	19	25.209
r1_45497	19	27.924
r1_85056	19	28.215
r1_67902	19	28.429
r1_29916	19	28.529
r1_44432	19	28.679
r1_28216	19	29.016
r1_69400	19	29.047
r1_78986	19	29.098
r1_25191	19	29.222
r1_66937	19	29.255
r1_100673	19	29.374
r1_70374	19	29.451
r1_86552	19	29.488
r1_101152	19	29.578
r1_32007	19	29.644
r1_43507	19	29.734
r1_49893	19	29.817
r1_75520	19	29.929
r1_30348	19	30.115
r1_104218	19	30.206
r1_55515	19	30.467
r1_56968	19	30.551
r1_103141	19	30.647
r1_43386	19	30.774
r1_40390	19	31.978
r1_75475	19	32.074
r1_78589	19	32.404
r1_14858	19	32.631
r1_40289	19	33.177
r1_86756	19	36.889
r1_31969	19	40.73
r1_25164	19	46.921
r1_37808	19	48.739
r1_101918	19	49.295
r1_50078	19	56.329
r1_58105	19	59.778
r1_34681	19	67.338
r1_69140	19	69.545
r1_4357	19	70.065
r1_53979	19	76.32
r1_37363	19	77.1
r1_41652	19	77.605
r2_28803	19	91.453
r1_50949	20	0
r1_38516	20	0.549
r1_91138	20	2.484
r2_72128	20	8.501
r1_94127	20	11.4
r1_37387	20	14.025
r1_85094	20	15.024
r1_97486	20	15.425
r1_105777	20	15.929
r1_21747	20	16.608
r1_73401	20	17.173
r1_28986	20	17.305
r1_91302	20	17.919
r1_94322	20	18.133
r1_71826	20	19.636
r1_96341	20	23.847
r1_37100	20	29.345
r1_53277	20	41.751
r1_62439	20	42.065
r1_78020	20	42.551
r1_25690	20	42.966
r1_4336	20	43.414
r1_105320	20	43.687
r1_64820	20	43.925
r1_40818	20	44.122
r1_46650	20	44.334
r1_66139	20	44.347
r1_44934	20	44.386
r1_79401	20	44.391
r1_94158	20	44.506
r1_103111	20	44.631
r1_50203	20	44.656
r1_55079	20	44.823
r1_66827	20	44.824
r1_29261	20	44.975
r1_84081	20	45.092
r1_5360	20	45.294
r1_59874	20	45.455
r1_52247	20	45.483
r1_80017	20	45.504
r1_106794	20	45.54
r1_66701	20	45.559
r1_43778	20	45.564
r1_73958	20	45.638
r1_74419	20	45.721
r1_69716	20	45.933
r1_67108	20	46.229
r1_92676	20	46.236
r1_58831	20	46.653
r1_52595	20	46.752
r1_37935	20	47.231
r2_239671	20	50.338
r2_6304	20	51.924
r2_173729	20	53.347
r2_205251	20	53.635
r2_253592	20	53.657
r2_207137	20	53.825
r2_175303	20	53.914
r2_217201	20	53.953
r2_177017	20	54.29
r2_102065	20	54.344
r2_65598	20	54.61
r2_209668	20	54.988
r2_149730	20	55.38
r2_150586	20	55.446
r2_20056	20	55.848
r2_70820	20	59.644
r2_94293	20	61.835
r2_92136	21	0
r2_213171	21	2.412
r2_148101	21	5.274
r2_100001	21	6.74
r2_105997	21	7.517
r2_178204	21	8.034
r2_201398	21	8.248
r2_103152	21	8.385
r2_115344	21	8.539
r2_244047	21	8.634
r2_151682	21	8.982
r2_92598	21	10.044
r2_180501	21	10.276
r1_66454	21	13.404
r1_18925	21	14.015
r1_78319	21	14.387
r1_91548	21	14.682
r1_50622	21	14.771
r1_34261	21	15.007
r1_47875	21	15.077
r1_98635	21	15.157
r1_37544	21	15.168
r1_82959	21	15.217
r1_67324	21	15.368
r1_55870	21	15.39
r1_27168	21	15.401
r1_73454	21	15.434
r1_63609	21	15.458
r1_31395	21	15.466
r1_96092	21	15.485
r1_73393	21	15.522
r1_69412	21	15.549
r1_24269	21	15.707
r1_86872	21	15.802
r1_51487	21	16.023
r1_22478	21	16.121
r1_29509	21	16.389
r1_78763	21	17.848
r1_80968	21	19.085
r1_55084	21	19.937
r1_95645	21	20.055
r1_50928	21	20.676
r1_58120	21	21.77
r1_38303	21	23.915
r1_22911	21	24.462
r1_62573	21	27.272
r2_174664	22	0
r2_101581	22	3.343
r2_20839	22	5.667
r2_217078	22	7.347
r2_150644	22	9.328
r2_211080	22	9.993
r2_178405	22	10.142
r2_174121	22	10.318
r2_29111	22	10.403
r2_94946	22	10.563
r2_121981	22	10.576
r2_29587	22	10.843
r2_245368	22	10.851
r2_157136	22	10.862
r2_96540	22	10.897
r2_55643	22	10.964
r2_210294	22	11.095
r2_149962	22	11.243
r2_153713	22	11.515
r2_119879	22	11.523
r2_238363	22	11.616
r2_152567	22	12.043
r2_91480	22	12.588
r1_70132	22	20.673
r1_57828	22	21.476
r1_100069	22	22.08
r1_29224	22	23.222
r1_22325	22	23.437
r1_37765	22	23.633
r1_68714	22	23.769
r1_71818	22	23.78
r1_101594	22	23.928
r1_105825	22	24.045
r1_25269	22	24.102
r1_63425	22	24.166
r1_79389	22	24.257
r1_58081	22	24.415
r1_67630	22	24.682
r1_58659	22	24.696
r1_34154	22	24.78
r1_90669	22	24.798
r1_68482	22	24.89
r1_35374	22	24.898
r1_105934	22	25.004
r1_84580	22	25.02
r1_37940	22	25.094
r1_31737	22	25.213
r1_36056	22	25.239
r1_79143	22	25.239
r1_96425	22	25.245
r1_66488	22	25.373
r1_99796	22	25.439
r1_31772	22	25.887
r1_79086	22	26.481
r1_30363	22	26.942
r1_76720	22	27.044
r1_86968	22	27.795
r1_89556	22	30.976
r1_49566	22	53.793
r1_73233	22	59.134
r1_3011	22	62.066
r1_34335	22	68.712
r2_412	22	77.478
r2_212096	23	0
r2_206590	23	0.041
r2_99096	23	3.207
r2_66349	23	5.831
r1_24755	23	10.896
r1_99172	23	13.113
r1_26545	23	13.466
r1_35026	23	13.538
r1_33008	23	16.563
r1_17814	23	17.37
r1_67045	23	18.175
r1_53606	23	18.838
r1_73194	23	23.377
r2_105751	23	23.793
r1_89220	23	28.824
r1_56245	23	30.193
r2_253952	23	31.064
r1_42196	23	37.143
r1_28156	23	39.007
r1_79983	23	40.888
r1_96488	23	43.484
r1_85115	23	44.053
r1_33948	23	44.523
r1_559	23	44.93
r1_66349	23	45.13
r1_57112	23	45.497
r1_56285	23	45.679
r1_30596	23	45.72
r1_8538	23	45.785
r1_48039	23	45.802
r1_18160	23	45.846
r1_30040	23	45.966
r1_55091	23	46.201
r1_75612	23	46.419
r1_34630	23	46.802
r1_27628	23	47.168
r1_58403	23	48.092
r1_86776	23	51.06
r2_31869	23	52.729
r2_30038	23	56.964
r2_42718	23	57.45
r2_247055	23	57.568
r2_271743	23	57.895
r2_216006	23	58.569
r2_21700	23	59.457
r2_69798	23	60.879
r2_113262	23	61.902
r2_122137	23	64.372
r2_175995	24	0
r2_91610	24	2.193
r2_21556	24	3.562
r2_86518	24	4.368
r2_125449	24	4.658
r2_209336	24	6.318
r2_95487	24	6.357
r2_170811	24	6.826
r2_255738	24	7.898
r2_240426	24	8.397
r2_154733	24	8.571
r2_121073	24	8.931
r2_56178	24	9.341
r2_249072	24	10.304
r2_164373	24	10.481
r2_2856	24	11.107
r2_94185	24	11.203
r2_229984	24	11.301
r2_245723	24	11.644
r2_166518	24	11.873
r1_77329	24	14.722
r1_68168	24	15.634
r1_90687	24	15.692
r1_99801	24	15.936
r1_25618	24	16.561
r1_81794	24	16.949
r1_26260	24	17.026
r1_82255	24	17.037
r1_31687	24	17.062
r1_37295	24	17.171
r1_72221	24	17.35
r1_30822	24	17.414
r1_23045	24	17.419
r1_66505	24	17.473
r1_28297	24	17.478
r1_28438	24	17.491
r1_34357	24	17.494
r1_69471	24	17.513
r1_98371	24	17.644
r1_60017	24	17.895
r1_6454	24	18.258
r1_78371	24	18.307
r1_29562	24	18.727
r1_38034	24	19.122
r1_7570	24	19.83
r1_55644	24	20.701
r1_21955	24	21.175
r2_167383	24	26.084
r1_41571	24	26.579
r1_36474	24	28.118
r1_78314	24	30.065
r2_181830	24	34.597
r1_56893	24	36.092
r1_67355	24	60.023
