# Supplementary material for: Construction of a high-density linkage map and mapping of sex determination and growth-related loci in the mandarin fish (Siniperca chuatsi)
Source: BMC Genomics. 2017 Jun 6;18:446. doi: 10.1186/s12864-017-3830-3 (PMC5461734; doi:10.1186/s12864-017-3830-3)
Supplement: Supplementary file 6 — Tabular representation of the paternal map of Madarin fish. (XLS 192 kb) [file 12864_2017_3830_MOESM6_ESM.xls]

## Sheet: Sheet1
Supplementary Table5. Tabular representation of the paternal map of Madarin fish.
Marker_ID	Linkage_Group_ID	Genetic_Distance
r2_113928	1	0
r2_243776	1	0.726
r2_272894	1	0.752
r2_109004	1	1.1
r2_207705	1	2.326
r1_38771	1	5.441
r1_41117	1	7.074
r1_15579	1	7.234
r1_92022	1	7.33
r1_92486	1	7.396
r1_76995	1	7.471
r1_70375	1	7.527
r1_72385	1	7.723
r1_67736	1	7.79
r1_55989	1	8.252
r1_73127	1	8.305
r1_55302	1	8.44
r1_51025	1	8.65
r1_105635	1	11.834
r1_89275	1	13.647
r2_101686	1	18.051
r1_53661	1	20.688
r1_51989	1	22.21
r2_165319	1	27.985
r2_206808	1	28.28
r2_250002	1	28.6
r2_172414	1	28.846
r1_91043	1	29.494
r1_2508	1	29.766
r1_16000	1	29.858
r1_33641	1	29.98
r1_106529	1	30.051
r1_99303	1	30.165
r1_57107	1	30.318
r1_3601	1	30.667
r1_63837	1	31.05
r1_32144	1	31.203
r2_173485	1	31.68
r2_161434	1	31.764
r2_28167	1	31.932
r1_80388	1	32.605
r1_24585	1	32.817
r1_95827	1	32.84
r1_51446	1	32.842
r1_65970	1	32.892
r1_98032	1	33.129
r1_42667	1	33.227
r1_25492	1	33.309
r1_102545	1	33.573
r1_1642	1	33.718
r1_88773	1	33.786
r2_31364	1	34.193
r2_110159	1	34.308
r2_154334	1	34.451
r2_56774	1	34.549
r2_50641	1	34.716
r1_31678	1	35.245
r1_1976	1	35.692
r1_94052	1	35.814
r1_49249	1	35.959
r1_99897	1	36.077
r1_2255	1	36.362
r1_105310	1	36.462
r1_4706	1	36.498
r1_56105	1	36.631
r1_39921	1	36.707
r1_42764	1	36.858
r2_170213	1	37.185
r1_41498	1	37.641
r1_84121	1	37.714
r1_8341	1	37.773
r1_98917	1	37.863
r1_106369	1	37.892
r1_36919	1	37.973
r2_112631	1	38.447
r2_115406	1	38.489
r2_40356	1	38.505
r2_34372	1	38.769
r2_250855	1	38.825
r2_147426	1	38.871
r2_42065	1	39.045
r2_4021	1	39.101
r1_58521	1	40.097
r1_53811	1	40.614
r1_86952	1	40.794
r1_61362	1	40.912
r1_1275	1	40.992
r1_73051	1	41.137
r1_41179	1	41.158
r1_29584	1	41.226
r1_53237	1	41.283
r1_12419	1	41.344
r2_18481	1	41.593
r1_26612	1	42.093
r1_12573	1	42.274
r1_83968	1	42.516
r1_34964	1	42.666
r1_5038	1	42.829
r1_77300	1	42.898
r1_10683	1	43.019
r1_55284	1	43.049
r1_61058	1	43.051
r1_93579	1	43.102
r1_82971	1	43.228
r1_82541	1	43.275
r1_90667	1	43.323
r1_95339	1	43.403
r1_19425	1	43.45
r1_106557	1	43.492
r1_66840	1	43.494
r1_47437	1	43.572
r1_23715	1	43.608
r1_84685	1	43.629
r1_61508	1	43.722
r1_37739	1	43.753
r1_28052	1	43.889
r1_90715	1	43.954
r1_45218	1	44.15
r1_32799	1	44.396
r1_76490	1	44.452
r1_97827	1	44.564
r1_24989	1	44.621
r1_29141	1	44.653
r1_21343	1	44.7
r1_91168	1	44.749
r1_94170	1	44.78
r1_9135	1	44.798
r1_9181	1	44.862
r1_105039	1	44.864
r1_77076	1	45.13
r1_51145	1	45.184
r1_44822	1	45.223
r1_97301	1	45.299
r1_86962	1	45.317
r1_84527	1	45.319
r1_7233	1	45.343
r1_22545	1	45.449
r1_25050	1	45.497
r1_55700	1	45.606
r1_15918	1	45.737
r1_54572	1	45.859
r1_54204	1	46.067
r1_57424	1	46.311
r1_76341	1	46.323
r1_46025	1	46.355
r1_38574	1	46.364
r1_17167	1	46.469
r1_36522	1	46.471
r1_10541	1	46.511
r1_6453	1	46.53
r1_34716	1	46.54
r1_13965	1	46.548
r1_47635	1	46.608
r1_45033	1	46.617
r1_32363	1	46.668
r1_81695	1	46.69
r1_48297	1	46.753
r1_40025	1	46.832
r1_49205	1	46.931
r1_26969	1	47
r1_88068	1	47.045
r1_6200	1	47.17
r1_102559	1	47.273
r1_34732	1	47.28
r1_51092	1	47.453
r1_52573	1	47.565
r1_92983	1	47.738
r1_17103	1	47.924
r1_4426	1	48.052
r2_273307	1	49.279
r2_117767	1	49.296
r2_114880	1	49.32
r1_9828	1	49.563
r1_34358	1	49.672
r2_94877	1	50.471
r2_271398	1	50.849
r2_18737	1	50.971
r2_256040	1	50.987
r2_208827	1	51.16
r2_168957	1	51.337
r2_97501	1	51.415
r2_242811	1	51.416
r2_151990	1	51.585
r2_154085	1	51.643
r2_208136	1	51.653
r2_127552	1	52.035
r2_132849	1	52.064
r2_202093	1	52.151
r2_208363	1	52.278
r2_170585	1	52.363
r2_14445	1	52.436
r2_108173	1	52.538
r2_76887	1	52.574
r2_230619	1	52.584
r2_172759	1	52.841
r2_116762	1	52.951
r2_162104	1	53.162
r2_233468	1	53.417
r2_254207	1	53.579
r2_107872	1	53.753
r2_272758	1	53.81
r2_19715	1	53.843
r2_242693	1	54.002
r2_135282	1	54.304
r2_241754	1	54.624
r2_92734	1	54.828
r2_131927	1	55.382
r1_64561	1	56.836
r1_94325	1	57.116
r1_75650	1	58.201
r1_25350	1	58.523
r1_34617	1	58.548
r1_48419	1	58.765
r1_40013	1	59.152
r1_20893	1	59.397
r1_22699	1	59.627
r1_58165	1	60.284
r1_43142	1	60.89
r1_86194	1	60.921
r2_45776	1	62.243
r2_96878	1	62.808
r2_32257	1	63.307
r1_56218	1	65.611
r2_92255	1	66.368
r1_91346	1	67.78
r2_68576	1	68.761
r2_17853	1	69.591
r2_37600	1	70.307
r1_24733	1	71.92
r1_93873	1	75.095
r1_102013	1	77.029
r1_31206	1	77.759
r1_55480	1	78.424
r2_147396	1	90.76
r2_174927	1	91.566
r1_103782	1	92.478
r1_94611	1	97.703
r1_20865	1	99.687
r1_64700	1	100.352
r1_94413	1	100.363
r1_97017	1	101.625
r2_166126	1	108.713
r1_60272	2	0
r1_33491	2	4.372
r1_32617	2	7.449
r1_86827	2	9.45
r1_5605	2	15.452
r1_87846	2	18.169
r1_25578	2	21.912
r1_105946	2	22.847
r1_29434	2	23.674
r1_30373	2	24.043
r1_97840	2	24.904
r1_62275	2	25.065
r1_97977	2	25.495
r1_103216	2	25.843
r1_3615	2	26.239
r1_58509	2	26.583
r1_40770	2	26.859
r1_26066	2	27.035
r1_48216	2	27.228
r1_45994	2	27.43
r1_37116	2	27.56
r1_23736	2	27.744
r1_43584	2	27.813
r1_61354	2	27.885
r1_10548	2	28.003
r1_90798	2	28.109
r1_7823	2	28.18
r1_64774	2	28.248
r1_99247	2	28.315
r1_399	2	28.415
r1_88065	2	28.475
r1_80970	2	28.52
r1_55044	2	28.561
r1_7385	2	28.614
r1_35991	2	28.648
r1_16360	2	28.718
r1_46870	2	28.742
r1_16858	2	28.782
r1_39698	2	28.85
r1_19683	2	28.934
r1_6640	2	28.959
r1_18394	2	29.002
r1_94265	2	29.042
r1_92595	2	29.12
r1_73732	2	29.168
r1_38875	2	29.212
r1_8582	2	29.279
r1_39490	2	29.363
r1_46899	2	29.423
r1_82583	2	29.453
r1_7135	2	29.509
r1_87742	2	29.537
r1_12327	2	29.614
r1_12706	2	29.673
r1_2735	2	29.708
r1_17444	2	29.731
r1_106568	2	29.753
r1_22080	2	29.799
r1_21011	2	29.804
r1_11398	2	29.832
r1_73605	2	29.857
r1_65276	2	29.875
r1_62561	2	29.891
r1_39074	2	29.905
r1_64876	2	29.931
r1_31693	2	29.952
r1_56858	2	29.974
r1_100815	2	29.988
r1_89252	2	30.014
r1_76315	2	30.025
r1_1368	2	30.034
r1_86822	2	30.036
r1_40406	2	30.041
r1_61451	2	30.041
r1_31245	2	30.044
r1_29235	2	30.045
r1_2497	2	30.092
r1_99634	2	30.118
r1_47542	2	30.148
r1_95967	2	30.164
r1_58164	2	30.166
r1_27879	2	30.173
r1_39637	2	30.178
r1_20682	2	30.207
r1_63658	2	30.211
r1_38998	2	30.212
r1_69234	2	30.215
r1_90614	2	30.218
r1_66556	2	30.222
r1_90702	2	30.256
r1_87850	2	30.261
r1_65147	2	30.262
r1_106017	2	30.267
r1_102341	2	30.272
r1_54946	2	30.274
r1_53038	2	30.32
r1_2835	2	30.326
r1_106487	2	30.329
r1_1910	2	30.378
r1_99820	2	30.408
r1_81093	2	30.41
r1_83877	2	30.415
r1_1720	2	30.418
r1_36371	2	30.423
r1_33650	2	30.451
r1_41649	2	30.491
r1_24766	2	30.506
r1_47821	2	30.544
r1_3892	2	30.57
r1_16905	2	30.584
r1_51677	2	30.616
r1_64472	2	30.663
r1_7149	2	30.685
r1_874	2	30.732
r1_7988	2	30.766
r1_99921	2	30.835
r1_40518	2	30.862
r1_11482	2	30.892
r1_27881	2	30.941
r1_56518	2	30.96
r1_76547	2	30.999
r1_78277	2	31.065
r1_102616	2	31.141
r1_73458	2	31.183
r1_79587	2	31.217
r1_96169	2	31.259
r1_75703	2	31.313
r1_65868	2	31.376
r1_78816	2	31.416
r1_98228	2	31.456
r1_24964	2	31.597
r1_58777	2	31.669
r1_78774	2	31.738
r1_17457	2	31.82
r1_35229	2	31.916
r1_52116	2	32.002
r1_37920	2	32.064
r1_4951	2	32.209
r1_9762	2	32.341
r1_35502	2	32.49
r1_88805	2	32.609
r1_30525	2	32.796
r1_82624	2	33.02
r1_50926	2	33.354
r1_33212	2	33.527
r1_99385	2	33.943
r1_28805	2	34.459
r2_149024	2	37.589
r2_105931	2	37.877
r2_170852	2	37.886
r2_236480	2	38.053
r2_212039	2	38.161
r2_9303	2	38.355
r2_218660	2	38.396
r2_255207	2	38.411
r2_195865	2	38.465
r2_45369	2	38.481
r2_142422	2	38.556
r2_55532	2	38.558
r2_9611	2	38.602
r2_99692	2	38.659
r2_3334	2	38.671
r2_223751	2	38.735
r2_169148	2	38.771
r2_167065	2	38.828
r2_182669	2	38.876
r2_35796	2	38.908
r2_99822	2	38.946
r2_128624	2	38.98
r2_154392	2	39.017
r2_69015	2	39.027
r2_99608	2	39.084
r2_31499	2	39.132
r2_106285	2	39.179
r2_189106	2	39.232
r2_79491	2	39.306
r2_215417	2	39.343
r2_105369	2	39.382
r2_24129	2	39.45
r2_214335	2	39.621
r2_70707	2	39.693
r2_205960	2	39.754
r2_16543	2	39.907
r2_30783	2	39.98
r2_96076	2	40.033
r2_39626	2	40.09
r2_207511	2	40.186
r2_94106	2	40.249
r2_216264	2	40.333
r2_214244	2	40.421
r2_218183	2	40.484
r2_204181	2	40.566
r2_58956	2	40.664
r2_56882	2	40.758
r2_131108	2	41.015
r2_189539	2	41.251
r2_217851	2	41.49
r2_17546	2	41.659
r2_46838	2	41.842
r2_237785	2	42.245
r2_205149	2	43.183
r2_101889	2	43.89
r1_32872	2	47.114
r1_104046	2	51.52
r1_50922	2	51.857
r2_202345	2	52.751
r1_76635	2	52.822
r1_96714	2	53.697
r2_213640	2	57.697
r2_68941	2	58.405
r2_160142	2	65.865
r2_214145	2	74.311
r2_173850	2	76.47
r2_170158	2	83.113
r1_23475	3	0
r1_59729	3	1.612
r1_24468	3	3.104
r1_19051	3	3.652
r1_47424	3	8.164
r2_182876	3	10.886
r1_18429	3	14.922
r1_44173	3	15.086
r1_55452	3	15.508
r2_20410	3	17.266
r1_45699	3	18.441
r2_202105	3	22.086
r2_251514	3	23.42
r2_182533	3	24.163
r2_214597	3	24.557
r2_29897	3	24.724
r2_273421	3	24.854
r1_60538	3	29.01
r1_6932	3	29.283
r1_37838	3	30.03
r1_18904	3	30.074
r1_30042	3	30.489
r1_39716	3	30.566
r1_76004	3	30.952
r1_68142	3	33.586
r1_40824	3	39.551
r1_19919	3	40.176
r1_96936	3	40.94
r1_56573	3	41.988
r2_22024	3	44.705
r2_97924	3	45.771
r2_37398	3	47.05
r2_122898	3	47.696
r1_1418	3	50.888
r1_75086	3	51.539
r1_69829	3	52.069
r1_50423	3	53.159
r1_72961	3	53.647
r1_75724	3	54.316
r1_20053	3	54.71
r1_95794	3	54.718
r1_10406	3	54.84
r2_49526	3	55.494
r1_60688	3	55.75
r2_32019	3	56.244
r2_157112	3	56.358
r2_21659	3	56.651
r1_26551	3	58.284
r1_101405	3	59.974
r1_57405	3	60.715
r1_32204	3	61.449
r1_34367	3	62.283
r1_40009	3	62.542
r1_62361	3	63.07
r1_29468	3	63.703
r1_90359	3	64.057
r1_33111	3	64.297
r1_70067	3	64.396
r1_26916	3	64.469
r1_59616	3	64.546
r1_59578	3	64.608
r1_73442	3	64.691
r1_40191	3	64.792
r1_75949	3	64.865
r1_100041	3	64.887
r1_58302	3	65.003
r1_84945	3	65.015
r1_24683	3	65.028
r1_12109	3	65.031
r1_70377	3	65.059
r1_79857	3	65.082
r1_55094	3	65.107
r1_69329	3	65.159
r1_105843	3	65.278
r1_21234	3	65.301
r1_83754	3	65.329
r1_99887	3	65.368
r1_58539	3	65.441
r1_101389	3	65.612
r1_79655	3	65.702
r1_9925	3	65.914
r1_7669	3	66.201
r1_37273	3	66.422
r1_58805	3	66.492
r1_72225	3	66.553
r1_81365	3	66.833
r1_92035	3	67.088
r1_93206	3	68.045
r1_86983	3	68.224
r1_97906	3	68.412
r1_60593	3	68.875
r1_6010	3	69.085
r1_29273	3	69.445
r1_38969	3	69.47
r1_61315	3	70.1
r1_68076	3	70.604
r1_22454	3	71.002
r1_9463	3	71.111
r1_88857	3	71.401
r1_59052	3	71.73
r1_52956	3	72.276
r1_98452	3	72.651
r1_29993	3	72.768
r1_10399	3	73.159
r1_16	3	73.327
r1_74380	3	73.49
r2_105523	3	74.155
r1_103460	3	74.455
r1_89379	3	74.545
r2_213738	3	75.617
r2_102518	3	76.851
r2_255016	3	77.035
r2_99734	3	77.233
r2_222038	3	77.468
r2_96102	3	77.468
r2_181149	3	77.47
r2_216311	3	77.482
r2_123071	3	77.486
r2_273642	3	77.486
r2_178430	3	77.495
r2_249386	3	77.715
r2_27349	3	77.743
r2_256068	3	77.923
r2_223927	3	78.045
r2_218245	3	78.219
r2_97437	3	78.227
r2_21695	3	78.324
r2_57399	3	78.728
r2_21583	3	78.878
r2_40413	3	79.343
r2_170425	3	79.788
r2_217995	3	79.923
r2_206118	3	79.967
r2_167697	3	80.628
r2_177616	3	80.887
r2_129380	3	81.324
r2_169284	3	81.547
r1_12932	3	83.858
r1_65062	3	84.049
r2_136440	3	84.461
r1_55398	3	85.81
r1_80042	3	86.32
r1_52916	3	86.487
r1_41463	3	86.91
r1_6732	3	87.3
r1_1751	3	87.614
r2_55012	3	88.603
r2_67958	3	88.707
r2_41499	3	89.06
r1_58436	3	90.084
r2_221997	3	90.58
r2_106425	3	91.378
r1_50302	3	94.181
r1_99329	3	94.652
r1_96854	3	95.599
r1_52183	3	95.902
r1_101404	3	95.988
r1_85284	3	95.994
r1_42164	3	96.051
r1_91345	3	96.19
r1_36082	3	96.323
r1_100481	3	97.773
r1_34248	3	98.133
r1_83398	3	98.469
r1_2319	3	98.914
r1_91338	3	99.01
r1_59772	3	99.781
r1_23614	3	100.144
r2_47446	3	101.231
r2_250499	3	101.802
r2_47180	3	102.24
r2_228061	3	102.648
r2_91357	3	103.992
r2_166371	3	105.484
r1_5808	3	106.64
r1_72142	3	108.083
r1_65474	3	109.027
r1_8922	3	111.259
r2_69779	4	0
r2_55723	4	0.759
r2_238483	4	1.125
r2_3998	4	1.438
r2_11782	4	1.639
r2_217091	4	1.81
r2_51644	4	1.934
r2_272683	4	2.124
r2_25246	4	2.143
r2_63254	4	2.154
r2_13212	4	2.179
r2_217058	4	2.246
r2_23632	4	2.43
r2_162357	4	2.453
r2_91898	4	2.494
r2_27440	4	2.501
r2_25620	4	2.535
r2_146250	4	2.563
r2_120521	4	2.618
r2_58358	4	2.703
r2_144809	4	2.923
r2_93324	4	2.973
r2_5850	4	3.294
r2_249574	4	3.862
r2_49415	4	4.587
r2_209328	4	5.171
r2_48429	4	11.772
r1_82240	4	12.296
r2_249109	4	12.465
r2_21864	4	12.557
r2_178808	4	12.832
r2_100865	4	12.852
r2_19844	4	13.274
r1_78304	4	13.385
r2_246155	4	13.694
r1_42189	4	14.148
r1_77745	4	14.36
r1_23040	4	14.596
r1_48352	4	14.825
r1_13618	4	14.919
r1_48555	4	15.031
r1_70687	4	15.15
r1_69212	4	15.171
r1_29371	4	15.267
r1_63129	4	15.356
r1_59343	4	15.424
r1_53397	4	15.485
r1_5466	4	15.572
r1_53819	4	15.574
r1_1620	4	15.733
r1_100530	4	15.778
r1_19736	4	15.791
r1_55626	4	15.845
r1_44002	4	15.852
r1_106081	4	15.854
r1_38968	4	15.896
r1_35725	4	15.9
r1_91073	4	15.908
r1_87046	4	15.922
r1_50205	4	15.932
r1_58964	4	15.938
r1_53071	4	15.939
r1_81904	4	15.94
r1_84682	4	15.94
r1_23114	4	15.941
r1_94206	4	15.944
r1_98326	4	15.944
r1_62000	4	15.947
r1_95029	4	15.963
r1_30233	4	15.967
r1_75135	4	15.974
r1_73188	4	15.98
r1_20280	4	15.992
r1_80638	4	16.039
r1_28828	4	16.085
r1_86470	4	16.09
r1_41435	4	16.113
r1_27156	4	16.128
r1_29860	4	16.211
r1_40151	4	16.327
r1_81569	4	16.425
r1_45540	4	16.71
r1_3088	4	16.799
r1_38276	4	16.992
r1_89281	4	17.11
r1_44215	4	17.524
r1_61225	4	17.524
r1_98757	4	17.633
r1_5601	4	17.758
r1_71782	4	17.796
r1_15912	4	17.834
r1_31866	4	17.939
r1_10425	4	17.98
r1_46340	4	18.158
r1_60807	4	18.167
r1_22861	4	18.172
r1_76543	4	18.202
r1_85087	4	18.337
r1_17873	4	18.836
r1_27936	4	18.892
r1_88482	4	18.943
r1_27984	4	18.95
r1_95779	4	18.99
r1_42217	4	19.17
r1_68404	4	19.199
r1_35366	4	19.205
r1_33369	4	19.226
r1_75931	4	19.23
r1_27437	4	19.281
r1_54671	4	19.283
r1_59918	4	19.342
r1_64868	4	19.366
r1_71630	4	19.39
r1_21200	4	19.398
r1_26929	4	19.463
r1_66770	4	19.474
r1_62724	4	19.512
r1_94906	4	19.719
r1_84983	4	20.141
r1_36215	4	20.335
r1_74689	4	20.504
r1_84918	4	21.182
r1_98084	4	21.356
r1_63733	4	21.891
r1_17941	4	22.764
r1_88012	4	22.835
r1_76033	4	24.046
r1_14344	4	26.732
r1_45358	4	29.034
r1_30105	4	30.43
r1_68760	4	31.131
r1_91587	4	32.059
r1_73037	4	32.695
r1_88537	4	33.235
r1_103833	4	33.687
r1_11225	4	33.94
r1_79196	4	33.957
r1_99324	4	33.989
r1_73212	4	34.325
r1_33804	4	34.441
r1_49798	4	34.471
r1_28092	4	34.567
r1_32841	4	34.647
r1_6601	4	34.847
r1_24167	4	34.863
r1_75728	4	35.194
r1_52803	4	35.342
r1_42614	4	35.486
r2_171694	4	36.628
r1_28472	4	40.456
r1_50129	4	41.265
r2_124982	4	42.297
r2_106077	4	43.105
r2_107263	4	46.294
r2_57116	4	47.412
r2_247877	4	52.893
r1_67290	5	0
r2_27971	5	9.263
r2_92366	5	12.081
r2_61685	5	12.37
r2_166893	5	14.514
r1_2671	5	16.076
r1_51784	5	17.123
r1_74942	5	17.383
r1_52915	5	17.481
r1_76599	5	18.408
r2_157333	5	20.947
r2_168878	5	21.479
r2_180543	5	21.838
r2_206922	5	21.997
r2_26442	5	22.075
r2_198112	5	22.083
r2_61043	5	23.102
r1_46543	5	24.123
r1_77599	5	24.341
r1_38157	5	24.415
r1_93668	5	24.94
r1_101192	5	25.599
r1_43960	5	25.778
r1_18755	5	27.431
r2_214985	5	30.213
r2_211185	5	31.046
r2_67345	5	31.879
r1_91983	5	33.908
r1_84048	5	34.771
r1_101765	5	36.227
r2_71224	5	38.723
r1_41123	5	40.361
r1_24899	5	46.001
r1_15351	5	46.48
r1_49821	5	47.966
r2_85921	5	49.462
r2_111911	5	49.923
r1_77073	5	51.356
r1_24735	5	53.771
r1_89888	5	54.711
r1_84985	5	55.077
r1_85365	5	55.295
r1_16966	5	55.452
r1_89161	5	55.68
r1_80482	5	56.058
r1_77597	5	56.207
r1_38234	5	56.428
r1_90459	5	56.461
r1_98448	5	56.477
r1_30511	5	56.482
r1_16509	5	56.488
r1_64295	5	56.548
r1_40491	5	56.651
r1_37062	5	57.357
r1_18147	5	58.383
r1_79611	5	59.648
r1_60411	5	60.133
r1_37877	5	60.361
r1_50770	5	60.678
r1_91200	5	60.859
r1_21552	5	61.015
r1_104452	5	61.204
r1_39094	5	61.243
r1_52031	5	61.522
r1_62056	5	61.648
r1_22790	5	61.863
r1_35356	5	62.292
r1_97108	5	62.683
r1_92429	5	63.419
r2_99267	5	65.297
r2_181465	5	66.737
r2_13157	5	67.384
r2_59449	5	68.092
r2_22329	5	68.392
r2_110167	5	68.698
r2_168699	5	69.095
r2_251606	5	70.315
r2_69008	5	70.399
r2_174877	5	71.185
r2_46190	5	71.557
r2_169878	5	71.745
r2_117546	5	71.986
r2_203007	5	72.648
r2_156459	5	86.155
r2_103919	6	0
r2_210362	6	0.7
r2_99083	6	1.025
r2_26647	6	1.109
r2_28025	6	1.173
r2_50245	6	2.216
r2_167275	6	2.421
r2_58410	6	2.487
r1_89321	6	8.357
r1_94526	6	9.067
r1_41999	6	9.472
r1_95931	6	9.832
r1_75243	6	10.204
r1_13774	6	10.304
r1_77108	6	10.476
r1_6435	6	10.589
r1_90540	6	10.835
r1_43651	6	10.916
r1_56604	6	10.963
r1_54439	6	11.081
r1_25425	6	11.104
r1_30953	6	11.154
r1_64219	6	11.162
r1_67083	6	11.184
r1_9127	6	11.229
r1_544	6	11.312
r1_7396	6	11.535
r1_43212	6	11.735
r1_99058	6	11.758
r1_7094	6	11.783
r1_5278	6	12.014
r1_41439	6	12.327
r1_73903	6	12.558
r1_2637	6	12.588
r1_80583	6	13.182
r1_87855	6	13.47
r1_66804	6	14.023
r1_2473	6	19.841
r1_16895	6	22.744
r1_43385	6	22.781
r1_101397	6	22.806
r1_28152	6	23.181
r2_175463	6	25.798
r1_35801	6	27.226
r2_159376	6	28.502
r1_63572	6	31.926
r1_91151	6	32.05
r2_214290	6	35.438
r1_69094	6	50.975
r1_54188	6	54.417
r2_255477	6	55.706
r1_7000	6	66.496
r1_92301	6	68.625
r1_82731	6	68.767
r1_97589	6	69.62
r1_99510	6	70.283
r1_83637	6	70.452
r1_56350	6	70.756
r1_105155	6	71.032
r1_32083	6	71.191
r1_59413	6	71.228
r1_41937	6	71.828
r1_101225	6	71.886
r1_57854	6	72.013
r1_87705	6	72.114
r1_90547	6	72.15
r1_4878	6	72.167
r1_82874	6	72.923
r1_104144	6	72.977
r1_20038	6	73.529
r1_17721	6	73.967
r1_86545	6	75.564
r2_217192	6	80.458
r2_254758	6	80.615
r2_277309	6	80.759
r2_212228	6	81.44
r2_116414	6	81.628
r2_171453	6	82.877
r2_177931	6	83.751
r2_215287	6	84.446
r2_250696	6	84.835
r2_109419	6	86.032
r2_219306	6	87.932
r2_35629	6	89.44
r1_26146	6	94.462
r1_32132	6	101.293
r2_54814	6	109.927
r1_93043	6	115.554
r1_42268	6	117.553
r1_94159	6	123.581
r1_77846	6	125.075
r1_38610	6	125.315
r2_95387	6	125.616
r1_52740	6	125.765
r1_31452	6	125.833
r1_69646	6	125.867
r1_45541	6	125.9
r1_42616	6	125.927
r1_78426	6	125.928
r1_32905	6	126.103
r1_50566	6	126.109
r2_174168	6	126.165
r1_105666	6	126.18
r1_84880	6	126.384
r1_52588	6	126.875
r1_15622	6	128.189
r2_231360	6	130.603
r2_12895	6	131.396
r2_20728	7	0
r1_3279	7	3.192
r1_34905	7	4.522
r2_167007	7	8.069
r2_69623	7	9.202
r2_31360	7	10.151
r2_208144	7	10.164
r1_60569	7	12.065
r1_96049	7	13.185
r2_102496	7	16.976
r1_71770	7	17.818
r1_95129	7	17.869
r1_53908	7	19.1
r2_34408	7	20.871
r1_106021	7	21.416
r1_51349	7	24.156
r1_73803	7	24.436
r1_3219	7	25.006
r2_78056	7	26.572
r2_93518	7	30.114
r2_216148	7	30.369
r2_71686	7	30.733
r2_31378	7	30.945
r2_218127	7	31.254
r2_167671	7	31.669
r1_63110	7	33.737
r2_97238	7	34.966
r1_22904	7	36.168
r1_88171	7	37.39
r1_76202	7	38.595
r1_62081	7	38.92
r1_95926	7	39.039
r1_96375	7	39.308
r1_43931	7	39.386
r1_635	7	39.407
r1_93430	7	39.837
r1_63857	7	39.861
r1_25671	7	39.914
r1_39575	7	40.124
r1_22022	7	40.535
r2_248990	7	44.404
r1_75338	7	46.18
r1_59064	7	46.615
r1_43229	7	47.074
r2_51531	7	48.68
r2_216178	7	49.466
r2_160052	7	49.71
r2_168054	7	50.577
r2_213670	7	52.021
r1_100645	7	54.412
r1_105850	7	55.428
r1_58109	7	55.643
r1_7753	7	55.754
r1_81978	7	55.951
r1_80921	7	56.194
r1_77809	7	57.595
r1_61045	7	57.919
r1_81645	7	58.577
r1_56278	7	58.647
r1_42979	7	58.907
r1_37978	7	58.917
r1_98585	7	59.282
r2_86399	7	61.039
r2_169946	7	62.101
r1_22322	7	66.498
r1_79252	7	67.753
r1_53816	7	70.594
r1_15039	7	70.996
r1_73500	7	71.251
r1_24344	7	71.828
r1_58829	7	71.898
r1_52110	7	71.913
r1_5221	7	72.854
r1_31652	7	73.312
r1_26810	7	74.239
r1_29619	7	75.233
r1_21336	7	76.099
r2_147184	7	78.473
r2_271634	7	79.405
r2_255137	7	82.283
r1_97793	8	0
r1_45450	8	1.934
r1_12663	8	2.272
r1_16466	8	2.616
r2_30557	8	11.056
r1_28952	8	12.586
r1_50659	8	16.25
r1_76218	8	17.134
r2_157020	8	18.108
r2_101926	8	19.907
r2_55812	8	20.111
r2_70166	8	20.874
r2_213	8	21.16
r1_21645	8	23.763
r1_83913	8	24.071
r1_64675	8	24.958
r1_36220	8	25.779
r1_62314	8	27.217
r1_54404	8	27.364
r1_72301	8	28.654
r1_62820	8	29.808
r2_97343	8	31.19
r2_216133	8	32.195
r1_74038	8	33.649
r1_40717	8	34.416
r1_23796	8	34.866
r1_96833	8	34.92
r1_51073	8	35.005
r1_3034	8	35.649
r1_15059	8	36.617
r1_36558	8	36.645
r1_14733	8	36.656
r1_65065	8	36.811
r2_94652	8	37.989
r1_89151	8	38.955
r1_75589	8	39.302
r1_103117	8	40.88
r1_13350	8	41.594
r1_1301	8	42.363
r2_104344	8	43.993
r2_167935	8	44.306
r1_31132	8	46.889
r2_98443	8	48.027
r1_37986	8	49.12
r1_46049	8	49.473
r1_49530	8	54.767
r1_98613	8	56.436
r1_61918	8	59.791
r1_60611	8	61.292
r1_78905	8	61.569
r1_85252	8	61.598
r1_83443	8	62.06
r1_57204	8	62.191
r1_21412	8	62.253
r1_50800	8	62.28
r1_58567	8	62.292
r1_96769	8	62.425
r1_29524	8	62.504
r1_35701	8	62.635
r1_61586	8	62.646
r1_26576	8	62.992
r1_96128	8	63.228
r1_24792	8	63.64
r1_91799	8	63.925
r1_54232	8	64.497
r1_73640	8	65.353
r1_33685	8	65.713
r2_116033	8	67.172
r2_29276	8	68.159
r2_169591	8	69.004
r1_91496	8	69.688
r2_37860	8	71.908
r2_120369	8	72.208
r2_159334	8	72.236
r2_46018	8	72.483
r2_218891	8	72.816
r2_171901	8	72.93
r2_216315	8	73.911
r2_212627	8	76.313
r2_145420	8	76.947
r2_33997	8	77.575
r2_61666	9	0
r2_198084	9	6.025
r2_129093	9	6.197
r2_251951	9	6.707
r2_104284	9	6.985
r2_36129	9	7.252
r2_171058	9	7.477
r2_182853	9	7.724
r2_39791	9	7.762
r2_65475	9	7.884
r2_219124	9	8.077
r2_114631	9	8.081
r2_4029	9	8.092
r2_207762	9	8.301
r2_255892	9	9.387
r1_90650	9	12.557
r1_69536	9	12.823
r1_99601	9	13.199
r1_67306	9	13.44
r1_85834	9	14.065
r1_89229	9	14.307
r1_767	9	14.391
r1_63133	9	14.572
r1_79568	9	14.711
r1_6811	9	14.791
r1_64279	9	14.906
r1_38192	9	14.991
r1_33474	9	15.091
r1_100632	9	15.115
r1_57665	9	15.149
r1_45449	9	15.174
r1_98596	9	15.175
r1_96453	9	15.221
r1_96949	9	15.224
r1_21466	9	15.266
r1_34511	9	15.269
r1_12638	9	15.271
r1_20908	9	15.271
r1_29931	9	15.274
r1_33285	9	15.275
r1_6074	9	15.281
r1_91047	9	15.513
r1_12535	9	15.775
r1_37882	9	15.916
r1_104223	9	16.167
r1_90947	9	16.306
r1_32390	9	16.704
r1_51696	9	16.752
r1_36668	9	17.244
r1_8887	9	18.226
r1_14215	9	19.633
r1_20096	9	20.505
r1_52504	9	24.176
r1_45434	9	36.984
r1_40503	9	37.247
r1_43468	9	37.779
r1_82172	9	41.16
r1_51161	9	42.719
r1_3993	9	43.694
r1_24529	9	44.824
r2_171138	9	47.298
r1_5181	9	55.647
r1_95025	9	60.46
r1_59398	9	60.966
r1_32584	9	61.68
r1_96783	9	62.149
r1_47647	9	62.72
r1_45959	9	62.891
r1_62153	9	63.842
r1_53588	9	64.201
r1_22788	9	64.324
r1_47839	9	64.667
r1_19844	9	64.983
r1_54074	9	65.337
r1_83603	9	66.783
r1_69130	9	67.532
r1_36599	9	67.772
r1_64265	9	70.278
r2_38752	9	73.078
r1_37445	9	74.815
r2_705	9	76.494
r2_176820	9	77.01
r2_135532	9	77.914
r2_38552	9	78.187
r2_95422	9	78.55
r2_98074	9	79.129
r2_35920	9	79.43
r2_37035	9	79.734
r1_80902	9	84.912
r1_7932	9	86.251
r1_18458	9	96.166
r1_28457	9	96.463
r1_34066	9	97.457
r1_61078	9	97.775
r1_18168	9	99.537
r1_52018	9	99.683
r1_77251	9	101.074
r1_75704	9	101.589
r1_16378	9	104.609
r2_107189	9	105.341
r2_169658	9	106.893
r2_115823	9	108.206
r2_165353	9	108.606
r1_96499	9	110.332
r1_48045	9	111.532
r2_113522	9	117.517
r2_104795	10	0
r2_171415	10	1.218
r2_102634	10	2.662
r1_40957	10	9.822
r1_96650	10	10.359
r1_31705	10	10.361
r1_80922	10	10.431
r1_42954	10	10.898
r2_149183	10	14.512
r1_47362	10	15.454
r1_54943	10	22.418
r2_143495	10	31.632
r1_91387	10	33.498
r1_97463	10	36.232
r1_3209	10	36.376
r1_87674	10	36.854
r2_181355	10	38.374
r2_182721	10	40.343
r1_43895	10	41.91
r2_20948	10	44.262
r1_101634	10	45.982
r1_57340	10	47
r2_93063	10	48.743
r1_59713	10	49.5
r1_100849	10	49.843
r2_146807	10	50.426
r1_15209	10	51.522
r1_35235	10	51.94
r1_32918	10	52.168
r2_244874	10	53.96
r1_99462	10	54.474
r1_102453	10	55.719
r1_90596	10	56.065
r2_30227	10	57.711
r2_38397	10	58.221
r1_76601	10	58.958
r1_101229	10	59.125
r1_86923	10	59.417
r1_14759	10	59.946
r2_189665	10	59.965
r2_66973	10	60.033
r2_10301	10	60.41
r2_11063	10	60.412
r1_32688	10	60.938
r1_70317	10	60.94
r1_53321	10	60.953
r1_49535	10	61.277
r1_3708	10	61.281
r1_70113	10	61.602
r2_203852	10	62.024
r1_91305	10	62.321
r1_23202	10	62.922
r1_76327	10	62.996
r1_74437	10	63.438
r2_214237	10	63.925
r2_94066	10	63.941
r1_95982	10	68.861
r1_29662	10	69.298
r1_26830	10	70.839
r1_82232	10	72.69
r1_95381	10	73.393
r1_45288	10	75.696
r1_33038	10	76.087
r1_24204	10	76.143
r1_84419	10	76.277
r1_39788	10	76.638
r1_5113	10	77.775
r1_39101	10	79.086
r1_104966	10	80.741
r1_89163	10	82.472
r2_63313	10	83.55
r1_26492	10	86.463
r1_26119	10	87.72
r2_20638	10	88.49
r1_43673	10	91.064
r1_66697	10	93.345
r1_59626	10	94.749
r1_7952	10	95.63
r1_25852	10	96.919
r1_89438	10	96.939
r2_3435	10	100.235
r2_181380	10	101.098
r2_206957	10	102.008
r2_252820	10	102.01
r2_205472	10	103.231
r2_53875	10	105.354
r2_198563	10	106.623
r2_25823	10	107.848
r2_67506	10	108.252
r1_58929	11	0
r1_97199	11	0.313
r1_93710	11	1.135
r1_58132	11	3.563
r1_63354	11	4.723
r1_66930	11	5.326
r1_13015	11	5.863
r1_88781	11	6.174
r1_44665	11	6.539
r1_33920	11	6.881
r1_23132	11	6.961
r1_13233	11	6.976
r1_101395	11	6.979
r1_21858	11	6.982
r1_2995	11	7.037
r1_33709	11	7.369
r1_98815	11	10.301
r1_88920	11	15.974
r2_217072	11	17.824
r2_209779	11	18.514
r2_277264	11	21.672
r2_165177	11	22.623
r2_218567	11	25.75
r1_56964	11	38.078
r2_255926	11	39.128
r2_18076	11	40.203
r2_14012	11	47.627
r2_33019	11	49.458
r2_97752	11	49.549
r2_242380	11	50.105
r2_35444	11	51.411
r2_203307	11	52.16
r2_35236	11	52.34
r1_94309	11	55.837
r1_5875	11	57.644
r1_23698	11	57.705
r1_23502	11	57.956
r1_10336	11	58.503
r1_83176	11	59.36
r1_5369	11	61.807
r1_52586	11	63.806
r2_139695	11	65.561
r2_62821	11	67.684
r2_29109	11	68.196
r2_106316	11	69.836
r2_99722	11	70.685
r2_178796	11	71.605
r1_6154	11	74.462
r1_85596	11	75.65
r1_64704	11	76.465
r1_98001	11	77.334
r1_86336	11	77.353
r1_94564	11	77.41
r1_14190	11	77.459
r1_87203	11	77.67
r1_37144	11	77.871
r1_66087	11	78.81
r1_89007	11	80.196
r1_6358	11	81.208
r1_66718	11	83.589
r1_67692	11	92.851
r1_26256	11	94.791
r1_90437	11	95.381
r1_81281	11	97.166
r1_64230	11	98.593
r1_24092	11	101.848
r1_32669	11	101.963
r1_74614	11	102.325
r1_29679	11	102.391
r1_27542	11	102.409
r1_62531	11	102.547
r1_37075	11	103.228
r2_167848	11	107.798
r2_19987	11	108.215
r2_93670	11	108.351
r2_120091	11	109.295
r1_32197	11	116.15
r2_254756	12	0
r1_85863	12	0.777
r1_50369	12	2.006
r1_27223	12	2.589
r1_19822	12	4.109
r1_94650	12	5.815
r2_96422	12	8.437
r2_91721	12	8.788
r2_94292	12	19.939
r1_60299	12	23.703
r2_169435	12	25.611
r2_211515	12	25.832
r2_272719	12	26.771
r2_19708	12	27.828
r1_96942	12	31.117
r1_92343	12	34.53
r1_46200	12	35.091
r1_30255	12	35.163
r1_84599	12	35.502
r1_23931	12	37.5
r1_12554	12	37.801
r1_41322	12	38.496
r1_7639	12	41.026
r1_101930	12	43.56
r1_46520	12	43.99
r1_36067	12	44.687
r1_13609	12	45.048
r1_72361	12	45.679
r1_17859	12	46.407
r2_100417	12	50.703
r1_35581	12	54.043
r1_98841	13	0
r2_55480	13	6.247
r1_50507	13	8.177
r2_101464	13	13.346
r1_86168	13	14.797
r2_106918	13	18.048
r2_167863	13	18.45
r2_128025	13	19.437
r2_152928	13	19.666
r2_15279	13	20.803
r1_75484	13	21.077
r2_246693	13	21.882
r2_113864	13	21.956
r1_70281	13	22.209
r1_54093	13	23.914
r1_64693	13	24.213
r1_65579	13	25.442
r1_94758	13	26.057
r1_86330	13	26.585
r2_208662	13	27.455
r1_40245	13	27.462
r1_92790	13	29.323
r1_56908	13	29.776
r1_67372	13	30.941
r1_52475	13	31.38
r1_84530	13	31.841
r1_94892	13	32.545
r1_30769	13	32.818
r1_60912	13	33.158
r1_16341	13	33.218
r1_34400	13	33.32
r1_12750	13	33.466
r1_82626	13	33.533
r1_1201	13	33.691
r1_33387	13	33.73
r1_78544	13	33.849
r1_52585	13	33.862
r1_25306	13	33.967
r1_26807	13	34.061
r1_80655	13	34.15
r1_50803	13	34.25
r1_68740	13	35.34
r1_52004	13	36.331
r1_81743	13	37.631
r1_52629	13	39.82
r1_83813	13	41.105
r1_98213	13	45.273
r2_254099	13	47.336
r1_21836	13	49.963
r1_22594	13	54.182
r1_93321	13	59.598
r2_203917	13	64.724
r2_255047	13	70.952
r2_13243	13	72.663
r1_95499	13	78.839
r1_10876	13	79.982
r1_82385	13	81.488
r1_21142	13	86.667
r1_76556	13	86.787
r1_86501	13	86.84
r1_99359	13	86.878
r1_18538	13	87.92
r2_63681	13	92.368
r1_53776	14	0
r1_101011	14	1.223
r1_92235	14	1.718
r1_102691	14	1.72
r1_63983	14	1.72
r1_84327	14	1.721
r1_51180	14	1.739
r1_27464	14	1.794
r1_25489	14	2.415
r1_73459	14	2.476
r1_20627	14	4.001
r1_50873	14	4.346
r1_80912	14	4.593
r1_28466	14	6.236
r1_61168	14	9.94
r2_151661	14	12.309
r2_202727	14	13.254
r2_134929	14	14.866
r2_112351	14	15.41
r2_213643	14	15.779
r2_167876	14	16.65
r2_252256	14	17.351
r2_204600	14	17.482
r2_62075	14	21.62
r2_202667	14	22.521
r2_40094	14	27.817
r2_107835	14	28.663
r1_3129	14	30.235
r1_80234	14	32.054
r2_165213	14	35.382
r2_99469	14	35.584
r1_27800	14	37.385
r1_83301	14	39.81
r1_47125	14	41.84
r1_92839	14	42.586
r1_31217	14	43.169
r1_58064	14	44.794
r1_14420	14	44.99
r1_56907	14	46.427
r1_36605	14	47.527
r1_104825	14	48.746
r1_52369	14	48.82
r1_23180	14	49.832
r2_159943	14	51.204
r1_75047	14	52.405
r2_218774	14	53.25
r2_211449	14	53.387
r1_103398	14	53.825
r1_25811	14	54.408
r1_33033	14	54.908
r1_60615	14	55.65
r2_239033	14	57.937
r1_66504	14	58.304
r1_40251	14	58.888
r1_85363	14	59.496
r2_253338	14	59.66
r1_88346	14	60.021
r2_97916	14	62.076
r1_54209	14	62.503
r2_70333	14	66.514
r2_274402	14	66.748
r1_15775	14	68.275
r1_93656	14	69.519
r1_85751	14	70.157
r1_17147	14	71.179
r1_91511	14	71.88
r2_94362	15	0
r2_208654	15	0.929
r2_96273	15	1.551
r1_91519	15	5.409
r1_17046	15	6.532
r1_97538	15	6.58
r1_94989	15	6.789
r1_95774	15	10.806
r1_25167	15	11.75
r1_52932	15	18.795
r1_88368	15	19.826
r1_64744	15	21.496
r2_74343	15	22.433
r1_77338	15	24.995
r1_60305	15	27.992
r2_237891	15	29.33
r2_118344	15	31.029
r1_13245	15	32.551
r2_203693	15	35.798
r1_40488	15	37.226
r1_105283	15	37.82
r1_74755	15	38.556
r2_204838	15	39.266
r1_75705	15	39.803
r1_38071	15	40.161
r2_207532	15	40.813
r2_216409	15	42.185
r2_57326	15	42.953
r2_211901	15	43.422
r2_235217	15	43.974
r2_83694	15	44.786
r2_216567	15	45.778
r2_35711	15	46.011
r2_66251	15	47.038
r2_170185	15	48.311
r2_48050	15	48.892
r2_34488	15	49.148
r2_27365	15	50.956
r1_100596	15	52.043
r1_45624	15	52.572
r1_42994	15	54.867
r1_93390	15	56.168
r2_99698	15	57.413
r2_146925	15	60.178
r1_14715	15	61.472
r1_91584	15	62.657
r1_81055	15	63.977
r1_42103	15	64.225
r1_61208	15	65.203
r2_76538	15	66.528
r1_61027	15	67.747
r1_24785	15	69.045
r1_100284	15	69.764
r2_31009	15	73.099
r1_97024	15	73.522
r1_104583	15	77.045
r1_91762	15	78.091
r1_37543	15	78.763
r1_2141	15	79.354
r1_28259	15	83.173
r1_55759	15	83.482
r1_7550	15	84.573
r2_68201	15	88.464
r2_25662	15	91.861
r2_203509	15	91.955
r2_103403	15	92.494
r2_182136	15	93.911
r2_51013	15	94.14
r2_152083	15	94.46
r2_73185	15	94.704
r2_205218	16	0
r2_121468	16	0.932
r2_177034	16	1.652
r2_97125	16	1.918
r2_198752	16	3.112
r2_276311	16	4.432
r2_42533	16	11.245
r1_23321	16	12.177
r1_49228	16	13.862
r1_30003	16	14.399
r1_40010	16	14.769
r1_2693	16	14.786
r1_27074	16	15.102
r1_21269	16	16.072
r1_16836	16	17.17
r1_81309	16	19.761
r1_35131	16	19.971
r1_39123	16	22.881
r1_38943	16	23.465
r1_56158	16	24.563
r1_83999	16	24.828
r1_77868	16	25.327
r1_26994	16	27.171
r1_68554	16	31.677
r1_78682	16	38.19
r1_94016	16	40.511
r2_157132	16	42.491
r1_68882	16	46.643
r1_31917	16	47.024
r1_30214	16	48.277
r1_99184	16	49.197
r1_33914	16	49.618
r2_113676	16	57.33
r1_103004	16	58.779
r2_174061	16	62.551
r2_178890	16	64.147
r2_823	16	64.856
r1_32601	16	74.657
r1_83797	16	75.133
r1_104520	16	77.414
r1_26404	16	81.441
r1_34057	16	83.188
r2_62622	16	89.799
r1_72299	16	95.31
r1_63459	17	0
r2_56256	17	0.652
r2_99643	17	3.154
r2_211248	17	4.299
r1_85630	17	5.52
r1_33073	17	7.446
r2_86006	17	9.749
r2_204325	17	11.077
r2_71149	17	11.969
r1_55715	17	12.533
r2_2915	17	18.289
r2_80734	17	18.697
r2_182809	17	19.08
r2_80339	17	19.534
r2_181421	17	19.729
r2_206386	17	20.297
r1_34512	17	20.782
r2_166584	17	21.958
r1_51842	17	22.402
r1_22973	17	22.405
r1_41127	17	22.685
r2_179957	17	23.109
r2_209581	17	23.403
r1_61521	17	24.121
r2_271721	17	24.971
r2_91882	17	25.914
r2_204434	17	26.079
r1_98424	17	27.089
r1_20905	17	28.357
r1_54082	17	28.76
r1_67320	17	28.865
r1_101442	17	28.872
r1_25272	17	28.889
r1_97441	17	28.89
r1_105043	17	28.898
r1_32127	17	28.964
r1_39787	17	28.98
r1_94264	17	29.225
r1_67086	17	29.317
r2_72994	17	29.73
r2_173685	17	29.777
r2_22366	17	29.89
r2_102103	17	29.893
r2_42738	17	30.387
r2_101614	17	30.405
r2_53872	17	30.483
r2_21399	17	31.542
r2_250304	17	31.737
r2_116325	17	32.025
r1_66458	17	32.253
r2_216794	17	32.454
r1_40185	17	32.965
r1_3753	17	33.494
r1_88879	17	33.931
r1_52129	17	33.978
r1_86801	17	34.376
r1_87040	17	34.428
r1_106093	17	34.467
r1_48567	17	35.36
r1_22079	17	35.527
r1_31898	17	35.588
r1_55803	17	36.957
r1_58940	17	37.111
r1_32632	17	37.534
r1_32673	17	37.576
r1_87394	17	39.893
r1_63598	17	40.69
r1_68080	17	40.965
r1_65411	17	41.053
r1_92102	17	41.063
r1_46171	17	41.202
r1_59520	17	41.228
r1_8633	17	41.583
r1_59694	17	42.036
r1_69818	17	43.269
r1_38438	17	43.637
r1_21814	17	45.541
r1_62680	17	46.018
r1_5946	17	46.369
r1_32592	17	46.545
r1_87200	17	50.038
r2_41516	18	0
r1_104999	18	1.794
r1_90030	18	2.051
r1_26812	18	3.075
r2_26800	18	4.909
r2_181313	18	5.474
r1_21661	18	11.008
r2_252891	18	12.295
r2_65553	18	12.578
r2_99788	18	16.048
r2_99066	18	16.86
r1_71925	18	18.178
r2_161163	18	22.502
r2_110405	18	25.595
r2_139922	18	26.634
r2_93931	18	27.348
r1_67460	18	30.517
r1_39267	18	33.81
r1_29438	18	34.301
r1_6189	18	35.276
r1_26450	18	35.722
r1_27928	18	36.001
r1_81217	18	36.296
r1_72378	18	37.547
r1_90219	18	40.244
r1_98251	18	42.17
r1_57235	18	42.368
r1_16724	18	43.572
r2_56597	18	45.359
r2_167812	18	46.467
r2_23980	18	46.5
r1_35674	18	50.001
r2_51931	18	51.575
r2_206498	18	52.641
r1_60109	18	54.656
r1_11833	18	56.01
r1_74514	18	57.133
r1_47026	18	57.979
r1_69697	18	59.387
r1_17539	18	60.193
r1_30477	18	61.092
r1_100762	18	62.351
r2_28433	18	63.869
r2_24485	18	64.315
r2_244688	18	65.343
r1_73918	18	67.069
r1_45419	18	67.562
r2_163383	18	69.667
r2_201307	18	70.127
r1_18401	18	71.852
r1_65934	18	72.362
r2_20883	18	74.137
r2_203014	18	74.405
r2_27332	18	75.821
r2_179693	18	76.447
r1_45660	18	78.202
r1_91030	18	78.731
r1_86668	18	79.509
r1_9691	18	80.734
r1_92329	18	81.864
r1_88294	18	82.674
r1_41795	18	82.902
r1_104590	18	83.366
r1_52623	18	83.38
r1_94702	18	84.065
r1_87836	18	84.24
r1_30022	18	84.815
r1_99675	18	85.326
r2_201493	18	85.653
r1_73759	18	86.114
r2_106286	18	88.151
r2_12816	18	89.151
r2_66810	18	107.914
r1_35491	19	0
r2_228329	19	5.401
r1_1135	19	9.545
r1_23592	19	9.638
r1_87130	19	10.394
r2_44536	19	15.38
r1_80372	19	19.075
r1_104750	19	19.936
r1_43053	19	20.289
r2_171689	19	22.118
r1_44432	19	22.174
r2_213104	19	23.175
r2_213399	19	24.331
r2_97500	19	25.242
r2_203606	19	25.743
r2_247144	19	26.243
r2_209187	19	26.783
r2_239296	19	27.199
r2_59613	19	27.788
r2_169565	19	28.218
r1_85056	19	28.937
r1_45497	19	28.997
r1_29916	19	30.361
r1_103105	19	32.014
r1_84093	19	32.324
r1_87432	19	33.764
r1_39488	19	34.937
r1_98661	19	35.321
r1_77165	19	35.549
r1_25191	19	35.592
r1_86552	19	35.623
r1_100673	19	35.767
r1_70374	19	35.782
r1_7299	19	36.607
r1_77260	19	36.825
r1_38594	19	36.88
r1_78477	19	37.048
r1_182	19	37.414
r1_54461	19	37.783
r1_89504	19	38.059
r1_104218	19	38.456
r1_62965	19	39.425
r1_7206	19	43.519
r2_242858	19	45.213
r2_173052	19	47.429
r1_99271	19	52.913
r1_8245	19	56.035
r1_103639	19	56.107
r1_26033	19	57.897
r1_43386	19	58.431
r2_237271	19	60.356
r1_56968	19	63.392
r2_33275	19	64.237
r1_103789	19	65.694
r1_17106	19	66.029
r1_64167	19	70.219
r1_75475	19	73.281
r1_40390	19	74.088
r2_30367	19	74.814
r2_143185	19	76.84
r2_206848	19	78.841
r1_57345	19	80.848
r1_25164	19	84.93
r1_14558	19	85.433
r1_61415	19	87.116
r1_99625	19	87.202
r1_9745	19	87.396
r2_66392	19	92.115
r2_149769	20	0
r2_220669	20	1.249
r1_63914	20	9.555
r1_13694	20	9.595
r1_91138	20	9.644
r1_37387	20	10.224
r1_35164	20	10.44
r1_95414	20	10.656
r1_91825	20	10.738
r1_94127	20	10.805
r1_89217	20	11.309
r1_73401	20	11.321
r1_28986	20	11.347
r1_94322	20	11.857
r1_92446	20	17.583
r1_21763	20	22.527
r1_74076	20	25.896
r2_70820	20	27.018
r1_92737	20	31.778
r1_72115	20	32.08
r1_4422	20	32.852
r2_17886	20	36.334
r2_174423	20	37.907
r1_53277	20	39.717
r1_62439	20	40.26
r1_56533	20	40.909
r1_58831	20	41.93
r2_6304	20	42.269
r2_171127	20	42.994
r1_22312	20	45.855
r1_66139	20	46.844
r1_44934	20	47.093
r1_79401	20	47.188
r1_42821	20	47.695
r1_4336	20	48.222
r1_101415	20	48.936
r1_52595	20	49.658
r1_104818	20	49.829
r2_239671	20	50.387
r1_46636	20	51.395
r1_17685	20	51.944
r1_92676	20	53.239
r1_48761	20	56.076
r1_18958	20	56.651
r1_53438	20	57.928
r2_229547	20	59.773
r2_150586	20	60.386
r2_216439	20	61.398
r2_95272	20	62.143
r2_20056	20	63.988
r2_24038	20	66.614
r1_5360	20	69.491
r1_73958	20	69.563
r1_78389	20	71.024
r2_65598	20	72.01
r1_51224	20	74.572
r1_52611	20	74.96
r1_24481	20	78.047
r1_98519	20	78.903
r1_28727	20	78.921
r1_97310	20	79.419
r1_7611	20	84.907
r2_70845	20	90.053
r2_236211	20	90.162
r2_68806	20	93.693
r2_201779	21	0
r2_24229	21	1.4
r2_69209	21	3.873
r2_69301	21	4.27
r2_91495	21	4.33
r2_44055	21	4.376
r2_238556	21	5.326
r2_108544	21	7.233
r1_59734	21	9.39
r1_49985	21	10.027
r1_95707	21	10.209
r1_59492	21	10.704
r1_40820	21	10.746
r1_59391	21	10.777
r1_101221	21	10.931
r1_99074	21	11.267
r1_94614	21	11.646
r1_57484	21	11.881
r1_4465	21	12.253
r1_58120	21	13.788
r1_12326	21	14.308
r1_97897	21	18.156
[truncated: 217 more rows]
