# Supplementary material for: Construction of a high-density linkage map and mapping of sex determination and growth-related loci in the mandarin fish (Siniperca chuatsi)
Source: BMC Genomics. 2017 Jun 6;18:446. doi: 10.1186/s12864-017-3830-3 (PMC5461734; doi:10.1186/s12864-017-3830-3)
Supplement: Supplementary file 7 — KS Test with SPSS software. (XLS 45 kb) [file 12864_2017_3830_MOESM7_ESM.xls]

## Sheet: Sheet1
SORT CASES BY VAR00001.
SPLIT FILE SEPARATE BY VAR00001.
NPAR TESTS
/K-S(NORMAL)=VAR00002
/MISSING ANALYSIS.
NPar Tests
Notes
Output Created
Comments
Input	Active Dataset	DataSet0
	Filter	<none>
	Weight	<none>
	Split File	VAR00001
	N of Rows in Working Data File	1191
Missing Value Handling	Definition of Missing	User-defined missing values are treated as missing.
	Cases Used	Statistics for each test are based on all cases with valid data for the variable(s) used in that test.
Syntax		NPAR TESTS /K-S(NORMAL)=VAR00002 /MISSING ANALYSIS.
Resources	Processor Time	00 00:00:00.000
	Elapsed Time	00 00:00:00.010
	Number of Cases Alloweda	196608
a. Based on availability of workspace memory.
[DataSet0]
VAR00001 = 1.00		First measurement of total body length
One-Sample Kolmogorov-Smirnov Testc
		VAR00002
N		155
Normal Parametersa,b	Mean	10.2144
	Std. Deviation	1.31812
Most Extreme Differences	Absolute	0.0731665
	Positive	0.0731665
	Negative	-0.0514935
Kolmogorov-Smirnov Z		0.910916
Asymp. Sig. (2-tailed)		0.377836		Asymp. Sig. (2-tailed)>0.05, comply with the normal distribution
a. Test distribution is Normal. b. Calculated from data. c. VAR00001 = 1.00
VAR00001 = 2.00		First measurement of body weight
One-Sample Kolmogorov-Smirnov Testc
		VAR00002
N		155
Normal Parametersa,b	Mean	17.5871
	Std. Deviation	6.55723
Most Extreme Differences	Absolute	0.107154
	Positive	0.107154
	Negative	-0.0589584
Kolmogorov-Smirnov Z		1.33405
Asymp. Sig. (2-tailed)		0.0569112
a. Test distribution is Normal. b. Calculated from data. c. VAR00001 = 2.00
VAR00001 = 3.00		First measurement of body height
One-Sample Kolmogorov-Smirnov Testc
		VAR00002
N		155
Normal Parametersa,b	Mean	3.07129
	Std. Deviation	0.451273
Most Extreme Differences	Absolute	0.0780188
	Positive	0.0780188
	Negative	-0.0376102
Kolmogorov-Smirnov Z		0.971326
Asymp. Sig. (2-tailed)		0.302013
a. Test distribution is Normal. b. Calculated from data. c. VAR00001 = 3.00
VAR00001 = 4.00		Second measurement of total body length
One-Sample Kolmogorov-Smirnov Testc
		VAR00002
N		121
Normal Parametersa,b	Mean	22.8369
	Std. Deviation	3.1253
Most Extreme Differences	Absolute	0.052625
	Positive	0.052625
	Negative	-0.0468653
Kolmogorov-Smirnov Z		0.578875
Asymp. Sig. (2-tailed)		0.890958
a. Test distribution is Normal. b. Calculated from data. c. VAR00001 = 4.00
VAR00001 = 5.00		Second measurement of total body weight
One-Sample Kolmogorov-Smirnov Testc
		VAR00002
N		121
Normal Parametersa,b	Mean	213.979
	Std. Deviation	89.602
Most Extreme Differences	Absolute	0.0868088
	Positive	0.0868088
	Negative	-0.0484607
Kolmogorov-Smirnov Z		0.954897
Asymp. Sig. (2-tailed)		0.321511
a. Test distribution is Normal. b. Calculated from data. c. VAR00001 = 5.00
VAR00001 = 6.00		Second measurement of body height
One-Sample Kolmogorov-Smirnov Testc
		VAR00002
N		121
Normal Parametersa,b	Mean	6.91479
	Std. Deviation	1.06585
Most Extreme Differences	Absolute	0.0614777
	Positive	0.0614777
	Negative	-0.04024
Kolmogorov-Smirnov Z		0.676255
Asymp. Sig. (2-tailed)		0.750313
a. Test distribution is Normal. b. Calculated from data. c. VAR00001 = 6.00
VAR00001 = 7.00		Increased total body length
One-Sample Kolmogorov-Smirnov Testc
		VAR00002
N		121
Normal Parametersa,b	Mean	12.4556
	Std. Deviation	2.25165
Most Extreme Differences	Absolute	0.0468178
	Positive	0.0438998
	Negative	-0.0468178
Kolmogorov-Smirnov Z		0.514996
Asymp. Sig. (2-tailed)		0.953536
a. Test distribution is Normal. b. Calculated from data. c. VAR00001 = 7.00
VAR00001 = 8.00		Increased body weight
One-Sample Kolmogorov-Smirnov Testc
		VAR00002
N		121
Normal Parametersa,b	Mean	196.492
	Std. Deviation	84.6383
Most Extreme Differences	Absolute	0.088063
	Positive	0.088063
	Negative	-0.0467367
Kolmogorov-Smirnov Z		0.968692
Asymp. Sig. (2-tailed)		0.305081
a. Test distribution is Normal. b. Calculated from data. c. VAR00001 = 8.00
VAR00001 = 9.00		Increased body height
One-Sample Kolmogorov-Smirnov Testc
		VAR00002
N		121
Normal Parametersa,b	Mean	3.78248
	Std. Deviation	0.808304
Most Extreme Differences	Absolute	0.063345
	Positive	0.063345
	Negative	-0.0364507
Kolmogorov-Smirnov Z		0.696795
Asymp. Sig. (2-tailed)		0.716564
a. Test distribution is Normal. b. Calculated from data. c. VAR00001 = 9.00

## Sheet: Sheet2
	One-Sample Kolmogorov-Smirnov Test
			VAR00002
	N		155
	Normal Parametersa,b	Mean	17.5871
		Std. Deviation	6.55723
	Most Extreme Differences	Absolute	0.107154
		Positive	0.107154
		Negative	-0.0589584
	Kolmogorov-Smirnov Z		1.33405
	Asymp. Sig. (2-tailed)		0.0569112
