# Supplementary material for: Construction of a high-density linkage map and mapping of sex determination and growth-related loci in the mandarin fish (Siniperca chuatsi)
Source: BMC Genomics. 2017 Jun 6;18:446. doi: 10.1186/s12864-017-3830-3 (PMC5461734; doi:10.1186/s12864-017-3830-3)
Supplement: Supplementary file 8 — The detailed parameters of the STACKS (Version 1.32). (XLSX 9 kb) [file 12864_2017_3830_MOESM8_ESM.xlsx]

## Sheet: Sheet1
Supplementary Table 7: The detailed parameters of the STACKS (Version 1.32)
The STACKS (Version 1.32) (Catchen et al., 2013) pipeline was used to assemble loci de novo from the sequencing data for SNP calling. USTACKS, CSTACKS, SSTACKS and GENOTYPE programs were used to create libraries of loci: one for each individual and one for all loci shared among individuals. Minimum depth of coverage required to create a stack is 3; Maximum distance (in nucleotides) allowed betwee…
ustacks：-t gzfastq -i -m 3 -M 3 -p 15 -d -r –f –o
Cstacks： -b 1 –o –s –n 2 –p 15
Sstacks：-b 1 –c –p 15
Genotype：-b 1 –P -r 1 -c -s -t CP
